# Supplementary material for: Mitochondrial dysfunction compromises ciliary homeostasis in astrocytes
Source: J Cell Biol. 2022 Nov 16;222(1):e202203019. doi: 10.1083/jcb.202203019 (PMC9674092; doi:10.1083/jcb.202203019)
Supplement: Table S3 — lists cilia genes. [file JCB_202203019_TableS3.xlsx]

## Sheet: Read me
	Aim:
	To analyse the expression of ciliary factors in TwKOastro RNASeq and proteomics datasets, as well as astrocyte responses in other contexsts and in the heart upon mitochondrial dysfunction.
	Approach:
	SysCilia Gold Standart gene list is from van Dam et al., Cilia 2013, PMID: 23725226
	CiliaCarta gene list is from van Dam et al., PLoS One 2019, PMID: 31095607
	Author-curated cilia list is curated in this study based on literature search and Uniprot annotation
	Motile cilia and MCC analysis is the analysis of motile cilia factors (from author-curated list) expression in the TwKOastro, as well as published, datasets
	Li et al Deseq2 is the analysis of gene expression using read count table provided by authors of the study (Li et al., Glia 2019)
	References:
	van Dam et al., Cilia 2013, PMID: 23725226
	van Dam et al., PLoS One 2019, PMID: 31095607
	Anderson, Burda et al., Nature 2016, PMID: 27027288
	Biosvert et al., Cell Reports 2018, PMID: 29298427
	Guttenplan et al., Nature Communications 2020, PMID: 32719333
	Kuhl et al., Elife 2017, PMID: 29132502
	Li et al., Glia 2019, PMID: 31033049
	UniProt Consortium, Nucleic Acids Research 2021, PMID: 33237286
	Love et al., Genome Biology 2014, PMID: 25516281

## Sheet: Syscilia
SYSCILIA gold standard (SCGSv1); PMID: 23725226
Gene symbol	TwKOastro_vs_Ctrl_purified astrocytes_log2(FC)	TwKOastro_vs_Ctrl_purified astrocytes_pval	TwKOastro_vs_Ctrl_purified astrocytes_qval	description
Crocc	0.885612	2.93e-11	8.67e-09	ciliary rootlet coiled-coil, rootletin [Source:HGNC Symbol;Acc:21299]
Wdr78	0.91151	1.2e-09	2.47e-07	WD repeat domain 78 [Source:HGNC Symbol;Acc:26252]
Dcdc2	1.00565	2.22e-09	4.23e-07	doublecortin domain containing 2 [Source:HGNC Symbol;Acc:18141]
Ttc12	0.723895	4.91e-09	8.44e-07	tetratricopeptide repeat domain 12 [Source:HGNC Symbol;Acc:23700]
Hydin	1.33371	7.65e-09	1.21e-06	HYDIN, axonemal central pair apparatus protein [Source:HGNC Symbol;Acc:19368]
Kif27	1.16036	3.47e-08	4.55e-06	kinesin family member 27 [Source:HGNC Symbol;Acc:18632]
Dnah2	1.25561	4.25e-08	5.18e-06	dynein, axonemal, heavy chain 2 [Source:HGNC Symbol;Acc:2948]
Gli1	0.74845	6.15e-08	7.05e-06	GLI family zinc finger 1 [Source:HGNC Symbol;Acc:4317]
Spef2	0.757002	6.38e-08	7.26e-06	sperm flagellar 2 [Source:HGNC Symbol;Acc:26293]
Wdr35	0.543218	2.65e-07	2.59e-05	WD repeat domain 35 [Source:HGNC Symbol;Acc:29250]
Ttll6	1.6884	3.45e-07	3.24e-05	tubulin tyrosine ligase-like family, member 6 [Source:HGNC Symbol;Acc:26664]
Spag16	1.03578	2.62e-06	0.0001777	sperm associated antigen 16 [Source:HGNC Symbol;Acc:23225]
Ak7	1.29308	9.97e-06	0.000553106	adenylate kinase 7 [Source:HGNC Symbol;Acc:20091]
Dnah5	1.06517	9.91e-06	0.000553106	dynein, axonemal, heavy chain 5 [Source:HGNC Symbol;Acc:2950]
Spag17	1.22963	9.94e-06	0.000553106	sperm associated antigen 17 [Source:HGNC Symbol;Acc:26620]
Dnah11	1.17008	1.05e-05	0.000576727	dynein, axonemal, heavy chain 11 [Source:HGNC Symbol;Acc:2942]
Mak	1.09652	1.13e-05	0.00060345	male germ cell-associated kinase [Source:HGNC Symbol;Acc:6816]
Ccdc40	1.19584	2.02e-05	0.000966173	coiled-coil domain containing 40 [Source:HGNC Symbol;Acc:26090]
Dnah6	1.2763	2.84e-05	0.00126705	dynein, axonemal, heavy chain 6 [Source:HGNC Symbol;Acc:2951]
Htr6	-0.362114	3.88e-05	0.0016053	5-hydroxytryptamine (serotonin) receptor 6, G protein-coupled [Source:HGNC Symbol;Acc:5301]
Ak8	1.33107	4.96e-05	0.00187779	adenylate kinase 8 [Source:HGNC Symbol;Acc:26526]
Rsph4A	1.06635	6.4e-05	0.00229254	radial spoke head 4 homolog A (Chlamydomonas) [Source:HGNC Symbol;Acc:21558]
Pdzd7	0.646345	8.44e-05	0.00283957	PDZ domain containing 7 [Source:HGNC Symbol;Acc:26257]
Dfnb31	0.518562	9.76e-05	0.00312735	deafness, autosomal recessive 31 [Source:HGNC Symbol;Acc:16361]
Tubb2B	-0.33215	0.000106105	0.0033167	tubulin, beta 2B class IIb [Source:HGNC Symbol;Acc:30829]
Dnai2	0.619645	0.00013395	0.00396292	dynein, axonemal, intermediate chain 2 [Source:HGNC Symbol;Acc:18744]
Wdr60	0.516866	0.000145946	0.00421078	WD repeat domain 60 [Source:HGNC Symbol;Acc:21862]
Foxj1	1.02705	0.000151743	0.00432396	forkhead box J1 [Source:HGNC Symbol;Acc:3816]
Dnah10	1.11685	0.000154411	0.00438385	dynein, axonemal, heavy chain 10 [Source:HGNC Symbol;Acc:2941]
Mns1	0.675268	0.000193408	0.00512433	meiosis-specific nuclear structural 1 [Source:HGNC Symbol;Acc:29636]
Tekt2	1.01061	0.000220075	0.00560068	tektin 2 (testicular) [Source:HGNC Symbol;Acc:11725]
Fbf1	0.351926	0.000329516	0.00745409	Fas (TNFRSF6) binding factor 1 [Source:HGNC Symbol;Acc:24674]
Ush1C	2.08336	0.000342067	0.00766497	Usher syndrome 1C (autosomal recessive, severe) [Source:HGNC Symbol;Acc:12597]
Tekt4	0.77271	0.000360165	0.00792721	tektin 4 [Source:HGNC Symbol;Acc:31012]
Cep250	0.352769	0.000422228	0.00893726	centrosomal protein 250kDa [Source:HGNC Symbol;Acc:1859]
Ccdc164	0.795737	0.00042776	0.00901734	coiled-coil domain containing 164 [Source:HGNC Symbol;Acc:24245]
Dnah1	0.645017	0.000457278	0.00943396	dynein, axonemal, heavy chain 1 [Source:HGNC Symbol;Acc:2940]
Ulk4	0.928911	0.000463257	0.00951922	unc-51-like kinase 4 (C. elegans) [Source:HGNC Symbol;Acc:15784]
Dnali1	1.10846	0.000524755	0.0104904	dynein, axonemal, light intermediate chain 1 [Source:HGNC Symbol;Acc:14353]
Dnaaf1	1.03223	0.00053398	0.010638	dynein, axonemal, assembly factor 1 [Source:HGNC Symbol;Acc:30539]
Cp110	0.400439	0.000542871	0.0107278	centriolar coiled coil protein 110kDa [Source:HGNC Symbol;Acc:24342]
Ctnnb1	0.326149	0.000589033	0.0114643	catenin (cadherin-associated protein), beta 1, 88kDa [Source:HGNC Symbol;Acc:2514]
Hap1	0.920996	0.000634736	0.01214	huntingtin-associated protein 1 [Source:HGNC Symbol;Acc:4812]
Vhl	-0.298391	0.000785977	0.0141741	von Hippel-Lindau tumor suppressor, E3 ubiquitin protein ligase [Source:HGNC Symbol;Acc:12687]
Rsph1	1.16365	0.000795044	0.0143043	radial spoke head 1 homolog (Chlamydomonas) [Source:HGNC Symbol;Acc:12371]
Ttll9	1.06677	0.000907025	0.0156459	tubulin tyrosine ligase-like family, member 9 [Source:HGNC Symbol;Acc:16118]
Phf17	0.471704	0.00120318	0.019292	PHD finger protein 17 [Source:HGNC Symbol;Acc:30027]
Rpgrip1	1.24813	0.00128669	0.0201916	retinitis pigmentosa GTPase regulator interacting protein 1 [Source:HGNC Symbol;Acc:13436]
Fam161A	0.462124	0.00156204	0.0233296	family with sequence similarity 161, member A [Source:HGNC Symbol;Acc:25808]
Mal	0.936334	0.00157572	0.0233983	mal, T-cell differentiation protein [Source:HGNC Symbol;Acc:6817]
Sept7	-0.250261	0.00219321	0.0296899	septin 7 [Source:HGNC Symbol;Acc:1717]
Stoml3	1.01102	0.0030204	0.0377059	stomatin (EPB72)-like 3 [Source:HGNC Symbol;Acc:19420]
Efhc1	0.54205	0.00304719	0.0378101	EF-hand domain (C-terminal) containing 1 [Source:HGNC Symbol;Acc:16406]
Dnaaf3	0.966746	0.00339581	0.0409536	dynein, axonemal, assembly factor 3 [Source:HGNC Symbol;Acc:30492]
Ttll3	0.635156	0.00357714	0.0423741	tubulin tyrosine ligase-like family, member 3 [Source:HGNC Symbol;Acc:24483]
Dynlt1	1.23616	0.00372586	0.0434113	dynein, light chain, Tctex-type 1 [Source:HGNC Symbol;Acc:11697]
Gas8	0.302891	0.00407285	0.0458989	growth arrest-specific 8 [Source:HGNC Symbol;Acc:4166]
Ccdc39	0.466348	0.00430365	0.0473616	coiled-coil domain containing 39 [Source:HGNC Symbol;Acc:25244]
Odf2	0.383064	0.00559085	0.0573656	outer dense fiber of sperm tails 2 [Source:HGNC Symbol;Acc:8114]
Cldn2	0.841462	0.00560076	0.057408	claudin 2 [Source:HGNC Symbol;Acc:2041]
Ttc29	0.849178	0.00560734	0.0574205	tetratricopeptide repeat domain 29 [Source:HGNC Symbol;Acc:29936]
Tuba1C	0.725606	0.0057403	0.0581661	tubulin, alpha 1c [Source:HGNC Symbol;Acc:20768]
Ccdc114	0.302113	0.00598274	0.0601892	coiled-coil domain containing 114 [Source:HGNC Symbol;Acc:26560]
Mapre1	-0.257101	0.0064165	0.0635205	microtubule-associated protein, RP/EB family, member 1 [Source:HGNC Symbol;Acc:6890]
Nek1	0.26375	0.00675468	0.0661488	NIMA-related kinase 1 [Source:HGNC Symbol;Acc:7744]
Cep164	0.391971	0.00679051	0.06629	centrosomal protein 164kDa [Source:HGNC Symbol;Acc:29182]
Flna	0.336091	0.00694717	0.0672255	filamin A, alpha [Source:HGNC Symbol;Acc:3754]
Tekt5	-0.480624	0.00752707	0.0709906	tektin 5 [Source:HGNC Symbol;Acc:26554]
Ush1G	1.04257	0.00816527	0.0752894	Usher syndrome 1G (autosomal recessive) [Source:HGNC Symbol;Acc:16356]
Snx10	-0.239452	0.0084599	0.077024	sorting nexin 10 [Source:HGNC Symbol;Acc:14974]
Dnal1	0.372228	0.00949457	0.0829758	dynein, axonemal, light chain 1 [Source:HGNC Symbol;Acc:23247]
Pacrg	-0.445088	0.00999754	0.0850891	PARK2 co-regulated [Source:HGNC Symbol;Acc:19152]
Ift88	0.453232	0.0124627	0.0990935	intraflagellar transport 88 homolog (Chlamydomonas) [Source:HGNC Symbol;Acc:20606]
Ccdc103	0.454949	0.0127541	0.100226	coiled-coil domain containing 103 [Source:HGNC Symbol;Acc:32700]
Rpgr	0.276653	0.0152732	0.113398	retinitis pigmentosa GTPase regulator [Source:HGNC Symbol;Acc:10295]
Nup37	-0.336294	0.017601	0.123566	nucleoporin 37kDa [Source:HGNC Symbol;Acc:29929]
Azi1	0.378959	0.0178367	0.124606	5-azacytidine induced 1 [Source:HGNC Symbol;Acc:29511]
Arf4	-0.21763	0.0189215	0.129031	ADP-ribosylation factor 4 [Source:HGNC Symbol;Acc:655]
Ninl	-0.42306	0.026575	0.157485	ninein-like [Source:HGNC Symbol;Acc:29163]
Dpysl2	-0.182676	0.0280722	0.162829	dihydropyrimidinase-like 2 [Source:HGNC Symbol;Acc:3014]
Lrrc6	1.25762	0.0283245	0.16336	leucine rich repeat containing 6 [Source:HGNC Symbol;Acc:16725]
Fopnl	-0.226116	0.0291975	0.166692	FGFR1OP N-terminal like [Source:HGNC Symbol;Acc:26435]
Tmem67	0.197777	0.0313	0.174918	transmembrane protein 67 [Source:HGNC Symbol;Acc:28396]
Tubb2A	-0.210437	0.0315831	0.176039	tubulin, beta 2A class IIa [Source:HGNC Symbol;Acc:12412]
Mdm1	0.344308	0.03491	0.186134	Mdm1 nuclear protein homolog (mouse) [Source:HGNC Symbol;Acc:29917]
Gpr98	0.347842	0.040595	0.202595	G protein-coupled receptor 98 [Source:HGNC Symbol;Acc:17416]
Mlf1	0.744732	0.0409539	0.203363	myeloid leukemia factor 1 [Source:HGNC Symbol;Acc:7125]
Mkks	-0.34818	0.0440594	0.212377	McKusick-Kaufman syndrome [Source:HGNC Symbol;Acc:7108]
Invs	-0.241507	0.0451461	0.214791	inversin [Source:HGNC Symbol;Acc:17870]
Mchr1	1.05605	0.0480586	0.22176	melanin-concentrating hormone receptor 1 [Source:HGNC Symbol;Acc:4479]
Tulp3	0.165341	0.0514078	0.230895	tubby like protein 3 [Source:HGNC Symbol;Acc:12425]
Rp2	-0.207482	0.0518777	0.232062	retinitis pigmentosa 2 (X-linked recessive) [Source:HGNC Symbol;Acc:10274]
Stk38L	-0.176463	0.0533433	0.23589	serine/threonine kinase 38 like [Source:HGNC Symbol;Acc:17848]
Nphp1	0.364805	0.0540553	0.237594	nephronophthisis 1 (juvenile) [Source:HGNC Symbol;Acc:7905]
Exoc6B	-0.164121	0.0554412	0.241236	exocyst complex component 6B [Source:HGNC Symbol;Acc:17085]
Nek2	0.624655	0.0601167	0.252083	NIMA-related kinase 2 [Source:HGNC Symbol;Acc:7745]
Rab8A	-0.206082	0.0650846	0.261803	RAB8A, member RAS oncogene family [Source:HGNC Symbol;Acc:7007]
Evc	0.179672	0.068569	0.270263	Ellis van Creveld syndrome [Source:HGNC Symbol;Acc:3497]
Pafah1B1	-0.148157	0.0699696	0.273416	platelet-activating factor acetylhydrolase 1b, regulatory subunit 1 (45kDa) [Source:HGNC Symbol;Acc:8574]
Pde6D	-0.25255	0.0712841	0.276159	phosphodiesterase 6D, cGMP-specific, rod, delta [Source:HGNC Symbol;Acc:8788]
Cc2D2A	0.148474	0.0798314	0.294657	coiled-coil and C2 domain containing 2A [Source:HGNC Symbol;Acc:29253]
Ocrl	0.150975	0.0818215	0.298394	oculocerebrorenal syndrome of Lowe [Source:HGNC Symbol;Acc:8108]
Bbs1	0.185341	0.0819441	0.298402	Bardet-Biedl syndrome 1 [Source:HGNC Symbol;Acc:966]
Tubgcp6	0.279951	0.0821898	0.298948	tubulin, gamma complex associated protein 6 [Source:HGNC Symbol;Acc:18127]
Snap25	0.591663	0.0823331	0.299328	synaptosomal-associated protein, 25kDa [Source:HGNC Symbol;Acc:11132]
Intu	-0.223314	0.0837854	0.302506	inturned planar cell polarity effector homolog (Drosophila) [Source:HGNC Symbol;Acc:29239]
Cep104	0.16226	0.0881775	0.311161	centrosomal protein 104kDa [Source:HGNC Symbol;Acc:24866]
Vdac3	-0.139876	0.0919679	0.318763	voltage-dependent anion channel 3 [Source:HGNC Symbol;Acc:12674]
Atxn10	-0.137031	0.0935477	0.321945	ataxin 10 [Source:HGNC Symbol;Acc:10549]
Ccdc37	0.23943	0.093983	0.323083	coiled-coil domain containing 37 [Source:HGNC Symbol;Acc:26842]
Nme5	0.437392	0.0966596	0.32842	NME/NM23 family member 5 [Source:HGNC Symbol;Acc:7853]
Pard6A	-0.164808	0.0996575	0.33334	par-6 partitioning defective 6 homolog alpha (C. elegans) [Source:HGNC Symbol;Acc:15943]
Sgk196	-0.142301	0.100033	0.334156	Probable inactive protein kinase-like protein SgK196 [Source:UniProtKB/Swiss-Prot;Acc:Q9H5K3]
Ift81	0.206403	0.101236	0.336069	intraflagellar transport 81 homolog (Chlamydomonas) [Source:HGNC Symbol;Acc:14313]
Spa17	0.50306	0.102468	0.338491	sperm autoantigenic protein 17 [Source:HGNC Symbol;Acc:11210]
Tmem237	-0.16215	0.105961	0.345383	transmembrane protein 237 [Source:HGNC Symbol;Acc:14432]
Dvl1	0.176643	0.107933	0.349042	dishevelled, dsh homolog 1 (Drosophila) [Source:HGNC Symbol;Acc:3084]
Topors	-0.157193	0.110538	0.354106	topoisomerase I binding, arginine/serine-rich, E3 ubiquitin protein ligase [Source:HGNC Symbol;Acc:21653]
Gli3	-0.209928	0.11202	0.355841	GLI family zinc finger 3 [Source:HGNC Symbol;Acc:4319]
Trim32	-0.134381	0.11639	0.363673	tripartite motif containing 32 [Source:HGNC Symbol;Acc:16380]
Syne2	0.329228	0.119399	0.367937	spectrin repeat containing, nuclear envelope 2 [Source:HGNC Symbol;Acc:17084]
Rp1	0.687614	0.124386	0.375464	retinitis pigmentosa 1 (autosomal dominant) [Source:HGNC Symbol;Acc:10263]
Ptpdc1	0.160202	0.12821	0.381058	protein tyrosine phosphatase domain containing 1 [Source:HGNC Symbol;Acc:30184]
Cep290	0.244393	0.130106	0.384552	centrosomal protein 290kDa [Source:HGNC Symbol;Acc:29021]
Trappc9	-0.124786	0.132617	0.38829	trafficking protein particle complex 9 [Source:HGNC Symbol;Acc:30832]
Ttc21B	-0.148712	0.13318	0.388819	tetratricopeptide repeat domain 21B [Source:HGNC Symbol;Acc:25660]
Myo7A	0.210805	0.134399	0.391183	myosin VIIA [Source:HGNC Symbol;Acc:7606]
Inpp5E	0.14005	0.136308	0.393829	inositol polyphosphate-5-phosphatase, 72 kDa [Source:HGNC Symbol;Acc:21474]
Ngfr	-0.151099	0.139977	0.398798	nerve growth factor receptor [Source:HGNC Symbol;Acc:7809]
Nin	0.197984	0.142189	0.402137	ninein (GSK3B interacting protein) [Source:HGNC Symbol;Acc:14906]
Bbs10	-0.146757	0.142965	0.40312	Bardet-Biedl syndrome 10 [Source:HGNC Symbol;Acc:26291]
Nphp4	0.230867	0.145314	0.405922	nephronophthisis 4 [Source:HGNC Symbol;Acc:19104]
Znf423	0.152494	0.148391	0.411145	zinc finger protein 423 [Source:HGNC Symbol;Acc:16762]
Cnga4	0.518524	0.151328	0.415416	cyclic nucleotide gated channel alpha 4 [Source:HGNC Symbol;Acc:2152]
Ift172	0.184058	0.151341	0.415416	intraflagellar transport 172 homolog (Chlamydomonas) [Source:HGNC Symbol;Acc:30391]
Rilpl2	-0.159351	0.152515	0.417158	Rab interacting lysosomal protein-like 2 [Source:HGNC Symbol;Acc:28787]
Dpcd	0.262134	0.152743	0.417488	deleted in primary ciliary dyskinesia homolog (mouse) [Source:HGNC Symbol;Acc:24542]
Rpgrip1L	-0.271771	0.154249	0.418669	RPGRIP1-like [Source:HGNC Symbol;Acc:29168]
Wdr19	0.144075	0.15945	0.425024	WD repeat domain 19 [Source:HGNC Symbol;Acc:18340]
Ccdc28B	-0.229913	0.162515	0.428883	coiled-coil domain containing 28B [Source:HGNC Symbol;Acc:28163]
Hspb11	-0.298853	0.167891	0.436675	heat shock protein family B (small), member 11 [Source:HGNC Symbol;Acc:25019]
Ofd1	0.158107	0.170879	0.440962	oral-facial-digital syndrome 1 [Source:HGNC Symbol;Acc:2567]
B9D2	-0.189289	0.171529	0.442077	B9 protein domain 2 [Source:HGNC Symbol;Acc:28636]
Bbs12	-0.285228	0.176276	0.448383	Bardet-Biedl syndrome 12 [Source:HGNC Symbol;Acc:26648]
Rab11A	-0.120673	0.181735	0.454681	RAB11A, member RAS oncogene family [Source:HGNC Symbol;Acc:9760]
Plk1	0.37103	0.183651	0.456949	polo-like kinase 1 [Source:HGNC Symbol;Acc:9077]
Cngb1	0.61157	0.183886	0.457291	cyclic nucleotide gated channel beta 1 [Source:HGNC Symbol;Acc:2151]
Ttbk2	-0.205248	0.187175	0.461197	tau tubulin kinase 2 [Source:HGNC Symbol;Acc:19141]
Stk36	0.164125	0.193159	0.469561	serine/threonine kinase 36 [Source:HGNC Symbol;Acc:17209]
Ttc26	0.263031	0.193474	0.469771	tetratricopeptide repeat domain 26 [Source:HGNC Symbol;Acc:21882]
Pcdh15	0.492983	0.20726	0.485311	protocadherin-related 15 [Source:HGNC Symbol;Acc:14674]
Adcy3	-0.109606	0.207396	0.485483	adenylate cyclase 3 [Source:HGNC Symbol;Acc:234]
Rfx3	-0.18306	0.208622	0.4871	regulatory factor X, 3 (influences HLA class II expression) [Source:HGNC Symbol;Acc:9984]
Rab11Fip3	0.108484	0.214466	0.493767	RAB11 family interacting protein 3 (class II) [Source:HGNC Symbol;Acc:17224]
Kif24	0.241156	0.221258	0.500889	kinesin family member 24 [Source:HGNC Symbol;Acc:19916]
Pkd2	0.100415	0.228188	0.508742	polycystic kidney disease 2 (autosomal dominant) [Source:HGNC Symbol;Acc:9009]
Dync2H1	0.201507	0.228663	0.50915	dynein, cytoplasmic 2, heavy chain 1 [Source:HGNC Symbol;Acc:2962]
Cby1	-0.168959	0.231017	0.511889	chibby homolog 1 (Drosophila) [Source:HGNC Symbol;Acc:1307]
Tmem138	-0.116684	0.238476	0.52037	transmembrane protein 138 [Source:HGNC Symbol;Acc:26944]
Ahi1	-0.106026	0.244658	0.526577	Abelson helper integration site 1 [Source:HGNC Symbol;Acc:21575]
Rilpl1	-0.116643	0.249409	0.531996	Rab interacting lysosomal protein-like 1 [Source:HGNC Symbol;Acc:26814]
Trip11	-0.159644	0.254846	0.539163	thyroid hormone receptor interactor 11 [Source:HGNC Symbol;Acc:12305]
Tmem231	0.102774	0.259872	0.544777	transmembrane protein 231 [Source:HGNC Symbol;Acc:37234]
Tctn1	0.103371	0.262883	0.547845	tectonic family member 1 [Source:HGNC Symbol;Acc:26113]
Tmem216	0.137817	0.267534	0.55194	transmembrane protein 216 [Source:HGNC Symbol;Acc:25018]
Hspa8	-0.156161	0.269878	0.554853	heat shock 70kDa protein 8 [Source:HGNC Symbol;Acc:5241]
Heatr2	0.101183	0.274392	0.559189	HEAT repeat containing 2 [Source:HGNC Symbol;Acc:26013]
Kif7	0.128251	0.275071	0.55964	kinesin family member 7 [Source:HGNC Symbol;Acc:30497]
Ift20	-0.152803	0.280681	0.565418	intraflagellar transport 20 homolog (Chlamydomonas) [Source:HGNC Symbol;Acc:30989]
Rsph9	0.131659	0.289328	0.573485	radial spoke head 9 homolog (Chlamydomonas) [Source:HGNC Symbol;Acc:21057]
Arl3	-0.127733	0.289822	0.573782	ADP-ribosylation factor-like 3 [Source:HGNC Symbol;Acc:694]
Sept2	-0.0843811	0.306433	0.588267	septin 2 [Source:HGNC Symbol;Acc:7729]
C8Orf37	-0.1	0.307271	0.588563	chromosome 8 open reading frame 37 [Source:HGNC Symbol;Acc:27232]
Ift27	-0.132986	0.309886	0.591035	intraflagellar transport 27 homolog (Chlamydomonas) [Source:HGNC Symbol;Acc:18626]
Cep89	0.159657	0.316867	0.597695	centrosomal protein 89kDa [Source:HGNC Symbol;Acc:25907]
Sass6	0.172829	0.327832	0.608365	spindle assembly 6 homolog (C. elegans) [Source:HGNC Symbol;Acc:25403]
Gpr161	0.112166	0.333456	0.613198	G protein-coupled receptor 161 [Source:HGNC Symbol;Acc:23694]
Evc2	0.0919974	0.33715	0.615874	Ellis van Creveld syndrome 2 [Source:HGNC Symbol;Acc:19747]
Bbs7	-0.104865	0.342864	0.621063	Bardet-Biedl syndrome 7 [Source:HGNC Symbol;Acc:18758]
Tubb3	-0.0985552	0.343503	0.621255	tubulin, beta 3 class III [Source:HGNC Symbol;Acc:20772]
Nup35	-0.103676	0.349066	0.626025	nucleoporin 35kDa [Source:HGNC Symbol;Acc:29797]
Tuba4A	-0.09413	0.357394	0.632139	tubulin, alpha 4a [Source:HGNC Symbol;Acc:12407]
Cep135	0.113932	0.360464	0.635124	centrosomal protein 135kDa [Source:HGNC Symbol;Acc:29086]
Dnaaf2	0.117468	0.362023	0.636327	dynein, axonemal, assembly factor 2 [Source:HGNC Symbol;Acc:20188]
Ttc8	0.097824	0.364638	0.638024	tetratricopeptide repeat domain 8 [Source:HGNC Symbol;Acc:20087]
Wdpcp	0.14299	0.366255	0.639912	WD repeat containing planar cell polarity effector [Source:HGNC Symbol;Acc:28027]
Pkd1	0.105596	0.36675	0.640168	polycystic kidney disease 1 (autosomal dominant) [Source:HGNC Symbol;Acc:9008]
Ift52	0.0957002	0.378227	0.650583	intraflagellar transport 52 homolog (Chlamydomonas) [Source:HGNC Symbol;Acc:15901]
Exoc4	-0.0741895	0.380251	0.651645	exocyst complex component 4 [Source:HGNC Symbol;Acc:30389]
Bbs2	0.115968	0.403408	0.671898	Bardet-Biedl syndrome 2 [Source:HGNC Symbol;Acc:967]
Cep41	0.134583	0.414942	0.680632	centrosomal protein 41kDa [Source:HGNC Symbol;Acc:12370]
Tubgcp2	0.0676684	0.434642	0.697367	tubulin, gamma complex associated protein 2 [Source:HGNC Symbol;Acc:18599]
Asap1	-0.0894875	0.442232	0.703542	ArfGAP with SH3 domain, ankyrin repeat and PH domain 1 [Source:HGNC Symbol;Acc:2720]
Ift80	0.0731489	0.457961	0.714606	intraflagellar transport 80 homolog (Chlamydomonas) [Source:HGNC Symbol;Acc:29262]
Kif3B	0.0652382	0.460543	0.716876	kinesin family member 3B [Source:HGNC Symbol;Acc:6320]
Trappc3	-0.0752357	0.462567	0.718146	trafficking protein particle complex 3 [Source:HGNC Symbol;Acc:19942]
Ranbp1	-0.0744085	0.464222	0.718937	RAN binding protein 1 [Source:HGNC Symbol;Acc:9847]
Tctn3	-0.0653368	0.477395	0.728966	tectonic family member 3 [Source:HGNC Symbol;Acc:24519]
Nup214	0.0828544	0.481179	0.731764	nucleoporin 214kDa [Source:HGNC Symbol;Acc:8064]
Htt	0.0946608	0.48354	0.733367	huntingtin [Source:HGNC Symbol;Acc:4851]
Ttc30A	0.0730901	0.484144	0.733421	tetratricopeptide repeat domain 30A [Source:HGNC Symbol;Acc:25853]
Ttc30B	0.0730901	0.484144	0.733421	tetratricopeptide repeat domain 30B [Source:HGNC Symbol;Acc:26425]
Ropn1L	-0.18218	0.490535	0.737403	rhophilin associated tail protein 1-like [Source:HGNC Symbol;Acc:24060]
Hnf1B	0.438253	0.49285	0.738726	HNF1 homeobox B [Source:HGNC Symbol;Acc:11630]
Smo	0.0550711	0.502325	0.744665	smoothened, frizzled family receptor [Source:HGNC Symbol;Acc:11119]
Ccdc41	0.0714277	0.51337	0.752855	coiled-coil domain containing 41 [Source:HGNC Symbol;Acc:17966]
Sclt1	0.0970946	0.523004	0.756955	sodium channel and clathrin linker 1 [Source:HGNC Symbol;Acc:26406]
Ift74	-0.0605148	0.530959	0.761967	intraflagellar transport 74 homolog (Chlamydomonas) [Source:HGNC Symbol;Acc:21424]
Ssna1	-0.103354	0.537354	0.766798	Sjogren syndrome nuclear autoantigen 1 [Source:HGNC Symbol;Acc:11321]
Pard3	-0.0569786	0.547316	0.772469	par-3 partitioning defective 3 homolog (C. elegans) [Source:HGNC Symbol;Acc:16051]
Traf3Ip1	0.0686927	0.550993	0.774579	TNF receptor-associated factor 3 interacting protein 1 [Source:HGNC Symbol;Acc:17861].
Pcm1	0.0776263	0.562515	0.782012	pericentriolar material 1 [Source:HGNC Symbol;Acc:8727]
Kif3C	0.0508138	0.570504	0.786687	kinesin family member 3C [Source:HGNC Symbol;Acc:6321]
Ptch1	0.109076	0.571987	0.787537	patched 1 [Source:HGNC Symbol;Acc:9585]
Rsph3	0.0701515	0.576084	0.790475	radial spoke 3 homolog (Chlamydomonas) [Source:HGNC Symbol;Acc:21054]
Tubgcp4	-0.051877	0.57906	0.792563	tubulin, gamma complex associated protein 4 [Source:HGNC Symbol;Acc:16691]
Tuba1A	-0.0633879	0.583089	0.795129	tubulin, alpha 1a [Source:HGNC Symbol;Acc:20766]
Glis2	-0.0544244	0.58757	0.798433	GLIS family zinc finger 2 [Source:HGNC Symbol;Acc:29450]
Exoc6	-0.0539896	0.58833	0.798675	exocyst complex component 6 [Source:HGNC Symbol;Acc:23196]
Exoc5	-0.0565902	0.601029	0.806847	exocyst complex component 5 [Source:HGNC Symbol;Acc:10696]
Fuz	-0.0776031	0.604141	0.808742	fuzzy homolog (Drosophila) [Source:HGNC Symbol;Acc:26219]
Lca5	0.0805515	0.604065	0.808742	Leber congenital amaurosis 5 [Source:HGNC Symbol;Acc:31923]
Lztfl1	-0.0549159	0.607329	0.810896	leucine zipper transcription factor-like 1 [Source:HGNC Symbol;Acc:6741]
Cdh23	0.202884	0.609836	0.812627	cadherin-related 23 [Source:HGNC Symbol;Acc:13733]
Crb3	0.149393	0.613679	0.815127	crumbs homolog 3 (Drosophila) [Source:HGNC Symbol;Acc:20237]
Sdccag8	0.0807848	0.632919	0.827371	serologically defined colon cancer antigen 8 [Source:HGNC Symbol;Acc:10671]
Ift122	0.0430367	0.645495	0.835618	intraflagellar transport 122 homolog (Chlamydomonas) [Source:HGNC Symbol;Acc:13556]
Mks1	0.0657948	0.646256	0.835661	Meckel syndrome, type 1 [Source:HGNC Symbol;Acc:7121]
Ift46	0.0456713	0.651969	0.838903	intraflagellar transport 46 homolog (Chlamydomonas) [Source:HGNC Symbol;Acc:26146]
Alms1	0.0677192	0.666747	0.847009	Alstrom syndrome 1 [Source:HGNC Symbol;Acc:428]
Gli2	-0.0479618	0.676207	0.851754	GLI family zinc finger 2 [Source:HGNC Symbol;Acc:4318]
Bbs5	0.0715215	0.683251	0.855613	Bardet-Biedl syndrome 5 [Source:HGNC Symbol;Acc:970]
Disc1	-0.0655911	0.685933	0.857632	disrupted in schizophrenia 1 [Source:HGNC Symbol;Acc:2888]
Nup93	0.0384396	0.694373	0.862213	nucleoporin 93kDa [Source:HGNC Symbol;Acc:28958]
Cep72	-0.108689	0.7133	0.873504	centrosomal protein 72kDa [Source:HGNC Symbol;Acc:25547]
Arl13B	0.0394214	0.734818	0.884908	ADP-ribosylation factor-like 13B [Source:HGNC Symbol;Acc:25419]
Dnai1	-0.0500135	0.742093	0.887745	dynein, axonemal, intermediate chain 1 [Source:HGNC Symbol;Acc:2954]
Poc1A	0.0624742	0.745455	0.889316	POC1 centriolar protein homolog A (Chlamydomonas) [Source:HGNC Symbol;Acc:24488]
Sufu	-0.0282805	0.753095	0.892991	suppressor of fused homolog (Drosophila) [Source:HGNC Symbol;Acc:16466]
Bbs4	-0.0284152	0.76389	0.898766	Bardet-Biedl syndrome 4 [Source:HGNC Symbol;Acc:969]
C2Cd3	-0.028957	0.766686	0.900143	C2 calcium-dependent domain containing 3 [Source:HGNC Symbol;Acc:24564]
Tbc1D30	0.0628431	0.767521	0.900573	TBC1 domain family, member 30 [Source:HGNC Symbol;Acc:29164]
Rab23	0.029485	0.768161	0.901122	RAB23, member RAS oncogene family [Source:HGNC Symbol;Acc:14263]
Kif19	-0.0267574	0.771118	0.90275	kinesin family member 19 [Source:HGNC Symbol;Acc:26735]
Nme7	-0.03038	0.77395	0.90414	NME/NM23 family member 7 [Source:HGNC Symbol;Acc:20461]
Kif3A	0.0248184	0.781905	0.907199	kinesin family member 3A [Source:HGNC Symbol;Acc:6319]
Kif17	-0.0482081	0.792192	0.91263	kinesin family member 17 [Source:HGNC Symbol;Acc:19167]
Cenpj	0.0551615	0.793747	0.913269	centromere protein J [Source:HGNC Symbol;Acc:17272]
B9D1	-0.0492387	0.798963	0.915831	B9 protein domain 1 [Source:HGNC Symbol;Acc:24123]
Spata7	-0.0266399	0.802976	0.917651	spermatogenesis associated 7 [Source:HGNC Symbol;Acc:20423]
Ift57	-0.0212351	0.808734	0.920994	intraflagellar transport 57 homolog (Chlamydomonas) [Source:HGNC Symbol;Acc:17367]
Cep97	0.036686	0.810568	0.921997	centrosomal protein 97kDa [Source:HGNC Symbol;Acc:26244]
Tubgcp3	-0.020841	0.820229	0.926657	tubulin, gamma complex associated protein 3 [Source:HGNC Symbol;Acc:18598]
Orc1	-0.0867542	0.821243	0.926677	origin recognition complex, subunit 1 [Source:HGNC Symbol;Acc:8487]
Hyls1	0.0366669	0.826115	0.929184	hydrolethalus syndrome 1 [Source:HGNC Symbol;Acc:26558]
Exoc3	-0.0206191	0.833526	0.931636	exocyst complex component 3 [Source:HGNC Symbol;Acc:30378]
Rabl5	0.0263076	0.846599	0.937544	RAB, member RAS oncogene family-like 5 [Source:HGNC Symbol;Acc:21895]
Cluap1	-0.0903606	0.847344	0.937947	clusterin associated protein 1 [Source:HGNC Symbol;Acc:19009]
Xpnpep3	0.0259266	0.8511	0.939574	X-prolyl aminopeptidase (aminopeptidase P) 3, putative [Source:HGNC Symbol;Acc:28052]
Gsk3B	-0.0323191	0.851303	0.939664	glycogen synthase kinase 3 beta [Source:HGNC Symbol;Acc:4617]
Pibf1	-0.0203391	0.859913	0.943911	progesterone immunomodulatory binding factor 1 [Source:HGNC Symbol;Acc:23352]
Ift43	0.0311533	0.87776	0.950891	intraflagellar transport 43 homolog (Chlamydomonas) [Source:HGNC Symbol;Acc:29669]
Rttn	0.0229765	0.883315	0.953577	rotatin [Source:HGNC Symbol;Acc:18654]
Rab3Ip	0.0230774	0.886094	0.954628	RAB3A interacting protein [Source:HGNC Symbol;Acc:16508]
Stx3	-0.0169402	0.902336	0.961957	syntaxin 3 [Source:HGNC Symbol;Acc:11438]
C21Orf2	0.0134853	0.908025	0.9645	chromosome 21 open reading frame 2 [Source:HGNC Symbol;Acc:1260]
Bbs9	0.0177655	0.912281	0.965919	Bardet-Biedl syndrome 9 [Source:HGNC Symbol;Acc:30000], Parathyroid hormone-responsive B1, PTHB1
Tbc1D7	0.0161905	0.922232	0.970165	TBC1 domain family, member 7 [Source:HGNC Symbol;Acc:21066]
Arl6	0.00978186	0.925952	0.972268	ADP-ribosylation factor-like 6 [Source:HGNC Symbol;Acc:13210]
Iqcb1	-0.0122517	0.927294	0.972975	IQ motif containing B1 [Source:HGNC Symbol;Acc:28949]
Tube1	-0.01498	0.93797	0.977847	tubulin, epsilon 1 [Source:HGNC Symbol;Acc:20775]
Nphp3	-0.00823831	0.940269	0.978616	nephronophthisis 3 (adolescent) [Source:HGNC Symbol;Acc:7907]
Nek4	-0.00728084	0.943742	0.980108	NIMA-related kinase 4 [Source:HGNC Symbol;Acc:11399]
Nek8	0.0101008	0.951095	0.98279	NIMA-related kinase 8 [Source:HGNC Symbol;Acc:13387]
Nup62	0.00704449	0.955081	0.983649	nucleoporin 62kDa [Source:HGNC Symbol;Acc:8066]
Tnpo1	-0.0072539	0.957678	0.984933	transportin 1 [Source:HGNC Symbol;Acc:6401]
Ift140	0.00606812	0.957977	0.984949	intraflagellar transport 140 homolog (Chlamydomonas) [Source:HGNC Symbol;Acc:29077]
Stil	0.0170179	0.965033	0.988059	SCL/TAL1 interrupting locus [Source:HGNC Symbol;Acc:10879]
Trappc10	-0.0028462	0.975728	0.991199	trafficking protein particle complex 10 [Source:HGNC Symbol;Acc:11868]
Ran	-0.00259944	0.978354	0.99251	RAN, member RAS oncogene family [Source:HGNC Symbol;Acc:9846]
C2Orf71	no data	no data	no data	chromosome 2 open reading frame 71 [Source:HGNC Symbol;Acc:34383]
Cnga2	no data	no data	no data	cyclic nucleotide gated channel alpha 2 [Source:HGNC Symbol;Acc:2149]
Drd1	no data	no data	no data	dopamine receptor D1 [Source:HGNC Symbol;Acc:3020]
Drd2	no data	no data	no data	dopamine receptor D2 [Source:HGNC Symbol;Acc:3023]
Drd5	no data	no data	no data	dopamine receptor D5 [Source:HGNC Symbol;Acc:3026]
Dyx1C1	no data	no data	no data	dyslexia susceptibility 1 candidate 1 [Source:HGNC Symbol;Acc:21493]
Myo15A	no data	no data	no data	myosin XVA [Source:HGNC Symbol;Acc:7594]
Nme8	no data	no data	no data	NME/NM23 family member 8 [Source:HGNC Symbol;Acc:16473]
Noto	no data	no data	no data	notochord homeobox [Source:HGNC Symbol;Acc:31839]
Pkd1L1	no data	no data	no data	polycystic kidney disease 1 like 1 [Source:HGNC Symbol;Acc:18053]
Pkhd1	no data	no data	no data	polycystic kidney and hepatic disease 1 (autosomal recessive) [Source:HGNC Symbol;Acc:9016]
Rab17	no data	no data	no data	RAB17, member RAS oncogene family [Source:HGNC Symbol;Acc:16523]
Shh	no data	no data	no data	sonic hedgehog [Source:HGNC Symbol;Acc:10848]
Slc47A2	no data	no data	no data	solute carrier family 47, member 2 [Source:HGNC Symbol;Acc:26439]
Spag6	no data	no data	no data	sperm associated antigen 6 [Source:HGNC Symbol;Acc:11215]
Sstr3	no data	no data	no data	somatostatin receptor 3 [Source:HGNC Symbol;Acc:11332]
Tctn2	no data	no data	no data	tectonic family member 2 [Source:HGNC Symbol;Acc:25774]
Tppp2	no data	no data	no data	tubulin polymerization-promoting protein family member 2 [Source:HGNC Symbol;Acc:19293]
Ttk	no data	no data	no data	TTK protein kinase [Source:HGNC Symbol;Acc:12401]
Tubgcp5	no data	no data	no data	tubulin, gamma complex associated protein 5 [Source:HGNC Symbol;Acc:18600]
Tulp1	no data	no data	no data	tubby like protein 1 [Source:HGNC Symbol;Acc:12423]
Ush2A	no data	no data	no data	Usher syndrome 2A (autosomal recessive, mild) [Source:HGNC Symbol;Acc:12601]

## Sheet: CiliaCarta
CiliaCarta PMID: 31095607
Gene symbol	TwKOastro_vs_Ctrl_purified astrocytes_log2(FC)	TwKOastro_vs_Ctrl_purified astrocytes_pval	TwKOastro_vs_Ctrl_purified astrocytes_qval	description
Ptgs1	-0.814777	3.73e-12	1.41e-09	prostaglandin-endoperoxide synthase 1 (prostaglandin G/H synthase and cyclooxygenase) [Source:HGNC Symbol;Acc:9604]
Crocc	0.885612	2.93e-11	8.67e-09	ciliary rootlet coiled-coil, rootletin [Source:HGNC Symbol;Acc:21299]
Map1b	1.32309	7.72e-11	1.99e-08	microtubule-associated protein 1B [Source:HGNC Symbol;Acc:6836]
Wdr78	0.91151	1.2e-09	2.47e-07	WD repeat domain 78 [Source:HGNC Symbol;Acc:26252]
Dcdc2a	1.00565	2.22e-09	4.23e-07	doublecortin domain containing 2 [Source:HGNC Symbol;Acc:18141]
Ttc12	0.723895	4.91e-09	8.44e-07	tetratricopeptide repeat domain 12 [Source:HGNC Symbol;Acc:23700]
App	0.64946	5.8e-09	9.65e-07	amyloid beta (A4) precursor protein [Source:HGNC Symbol;Acc:620]
Hydin	1.33371	7.65e-09	1.21e-06	HYDIN, axonemal central pair apparatus protein [Source:HGNC Symbol;Acc:19368]
Wdr66	1.22159	1.03e-08	1.6e-06	WD repeat domain 66 [Source:HGNC Symbol;Acc:28506]
Ttc21a	1.32049	1.19e-08	1.79e-06	tetratricopeptide repeat domain 21A [Source:HGNC Symbol;Acc:30761]
Ccdc173	-0.604956	1.3e-08	1.93e-06	coiled-coil domain containing 173 [Source:HGNC Symbol;Acc:25064]
Cfap65	1.43069	1.51e-08	2.18e-06	coiled-coil domain containing 108 [Source:HGNC Symbol;Acc:25325]
Erich3	1.29278	1.6e-08	2.27e-06	chromosome 1 open reading frame 173 [Source:HGNC Symbol;Acc:25346]
Fnbp1l	0.576773	3.23e-08	4.31e-06	formin binding protein 1-like [Source:HGNC Symbol;Acc:20851]
Kif27	1.16036	3.47e-08	4.55e-06	kinesin family member 27 [Source:HGNC Symbol;Acc:18632]
Dnah2	1.25561	4.25e-08	5.18e-06	dynein, axonemal, heavy chain 2 [Source:HGNC Symbol;Acc:2948]
Ptprk	0.824294	5.71e-08	6.7e-06	protein tyrosine phosphatase, receptor type, K [Source:HGNC Symbol;Acc:9674]
Gli1	0.74845	6.15e-08	7.05e-06	GLI family zinc finger 1 [Source:HGNC Symbol;Acc:4317]
Spef2	0.757002	6.38e-08	7.26e-06	sperm flagellar 2 [Source:HGNC Symbol;Acc:26293]
Rsph10b	0.96861	1.58e-07	1.65e-05	radial spoke head 10 homolog B (Chlamydomonas) [Source:HGNC Symbol;Acc:27362]
Cfap43	1.33612	2.04e-07	2.05e-05	WD repeat domain 96 [Source:HGNC Symbol;Acc:26684]
Wdr35	0.543218	2.65e-07	2.59e-05	WD repeat domain 35 [Source:HGNC Symbol;Acc:29250]
Ttll6	1.6884	3.45e-07	3.24e-05	tubulin tyrosine ligase-like family, member 6 [Source:HGNC Symbol;Acc:26664]
Togaram2	0.891898	4.3e-07	3.89e-05	family with sequence similarity 179, member A [Source:HGNC Symbol;Acc:33715]
Cfap221	1.22814	4.34e-07	3.9e-05	Primary ciliary dyskinesia protein 1 [Source:UniProtKB/Swiss-Prot;Acc:Q4G0U5]
Dnah12	1.08798	7.17e-07	5.99e-05	dynein, axonemal, heavy chain 12 [Source:HGNC Symbol;Acc:2943]
Cfap45	1.05055	8.32e-07	6.81e-05	coiled-coil domain containing 19 [Source:HGNC Symbol;Acc:17229]
Adcy5	0.779901	9.4e-07	7.5e-05	adenylate cyclase 5 [Source:HGNC Symbol;Acc:236]
Cfap54	1.16562	1.19e-06	9.16e-05	chromosome 12 open reading frame 55 [Source:HGNC Symbol;Acc:26456]
Tekt1	0.964957	1.32e-06	9.97e-05	tektin 1 [Source:HGNC Symbol;Acc:15534]
Spag16	1.03578	2.62e-06	0.0001777	sperm associated antigen 16 [Source:HGNC Symbol;Acc:23225]
Maats1	1.13267	4.28e-06	0.00027118	MYCBP-associated, testis expressed 1 [Source:HGNC Symbol;Acc:24010]
Drc7	1.12803	7.24e-06	0.000421062	coiled-coil domain containing 135 [Source:HGNC Symbol;Acc:25289]
Gm11992	0.821033	8.19e-06	0.000466048	chromosome 7 open reading frame 57 [Source:HGNC Symbol;Acc:22247]
Ak7	1.29308	9.97e-06	0.000553106	adenylate kinase 7 [Source:HGNC Symbol;Acc:20091]
Spag17	1.22963	9.94e-06	0.000553106	sperm associated antigen 17 [Source:HGNC Symbol;Acc:26620]
Dnah5	1.06517	9.91e-06	0.000553106	dynein, axonemal, heavy chain 5 [Source:HGNC Symbol;Acc:2950]
Dnah11	1.17008	1.05e-05	0.000576727	dynein, axonemal, heavy chain 11 [Source:HGNC Symbol;Acc:2942]
Mak	1.09652	1.13e-05	0.00060345	male germ cell-associated kinase [Source:HGNC Symbol;Acc:6816]
Jhy	1.29653	1.35e-05	0.000695974	chromosome 11 open reading frame 63 [Source:HGNC Symbol;Acc:26288]
Akap14	1.25206	1.45e-05	0.000742058	A kinase (PRKA) anchor protein 14 [Source:HGNC Symbol;Acc:24061]
Kif9	0.942527	1.58e-05	0.000796062	kinesin family member 9 [Source:HGNC Symbol;Acc:16666]
Ccdc170	1.08085	1.75e-05	0.000857959	coiled-coil domain containing 170 [Source:HGNC Symbol;Acc:21177]
Iqub	1.09514	1.79e-05	0.000872967	IQ motif and ubiquitin domain containing [Source:HGNC Symbol;Acc:21995]
Iqcd	0.995675	1.83e-05	0.000888711	IQ motif containing D [Source:HGNC Symbol;Acc:25168]
Dnah9	1.18729	2.11e-05	0.0010003	dynein, axonemal, heavy chain 9 [Source:HGNC Symbol;Acc:2953]
Adgb	1.1533	2.8e-05	0.00125507	androglobin [Source:HGNC Symbol;Acc:21212]
Dnah6	1.2763	2.84e-05	0.00126705	dynein, axonemal, heavy chain 6 [Source:HGNC Symbol;Acc:2951]
Hsp90b1	-0.340202	3.19e-05	0.00138214	heat shock protein 90kDa beta (Grp94), member 1 [Source:HGNC Symbol;Acc:12028]
Adamts16	-0.852667	3.48e-05	0.00147545	ADAM metallopeptidase with thrombospondin type 1 motif, 16 [Source:HGNC Symbol;Acc:17108]
Ttll8	0.677906	3.77e-05	0.00156583	tubulin tyrosine ligase-like family, member 8 [Source:HGNC Symbol;Acc:34000]
Htr6	-0.362114	3.88e-05	0.0016053	5-hydroxytryptamine (serotonin) receptor 6, G protein-coupled [Source:HGNC Symbol;Acc:5301]
Cfap52	1.10208	4.51e-05	0.00178296	WD repeat domain 16 [Source:HGNC Symbol;Acc:16053]
Cfap46	0.885799	4.6e-05	0.00180536	tetratricopeptide repeat domain 40 [Source:HGNC Symbol;Acc:25247]
Ddah1	-0.337675	4.65e-05	0.00181524	dimethylarginine dimethylaminohydrolase 1 [Source:HGNC Symbol;Acc:2715]
Cfap73	1.20054	4.75e-05	0.00182776	coiled-coil domain containing 42B [Source:HGNC Symbol;Acc:37100]
Ak8	1.33107	4.96e-05	0.00187779	adenylate kinase 8 [Source:HGNC Symbol;Acc:26526]
Myb	1.13209	6.02e-05	0.00217783	v-myb myeloblastosis viral oncogene homolog (avian) [Source:HGNC Symbol;Acc:7545]
Hipk1	0.507614	6.31e-05	0.0022639	homeodomain interacting protein kinase 1 [Source:HGNC Symbol;Acc:19006]
Rsph4a	1.06635	6.4e-05	0.00229254	radial spoke head 4 homolog A (Chlamydomonas) [Source:HGNC Symbol;Acc:21558]
Fank1	1.10391	6.45e-05	0.00230372	fibronectin type III and ankyrin repeat domains 1 [Source:HGNC Symbol;Acc:23527]
Cdhr3	1.22382	7.44e-05	0.00259767	cadherin-related family member 3 [Source:HGNC Symbol;Acc:26308]
Pfn2	-0.331718	7.69e-05	0.00264528	profilin 2 [Source:HGNC Symbol;Acc:8882]
Phtf1	0.413975	8.19e-05	0.00278403	putative homeodomain transcription factor 1 [Source:HGNC Symbol;Acc:8939]
Ccdc113	1.1981	8.42e-05	0.00283673	coiled-coil domain containing 113 [Source:HGNC Symbol;Acc:25002]
Pdzd7	0.646345	8.44e-05	0.00283957	PDZ domain containing 7 [Source:HGNC Symbol;Acc:26257]
Iqcg	0.81952	8.52e-05	0.00285283	IQ motif containing G [Source:HGNC Symbol;Acc:25251]
Drc3	0.771922	9.04e-05	0.00296262	leucine rich repeat containing 48 [Source:HGNC Symbol;Acc:25384]
Slc26a3	1.07982	8.99e-05	0.00296262	solute carrier family 26, member 3 [Source:HGNC Symbol;Acc:3018]
Armc4	0.964995	9.15e-05	0.00297511	armadillo repeat containing 4 [Source:HGNC Symbol;Acc:25583]
Cfap70	1.23442	9.7e-05	0.00312735	tetratricopeptide repeat domain 18 [Source:HGNC Symbol;Acc:30726]
Whrn	0.518562	9.76e-05	0.00312735	deafness, autosomal recessive 31 [Source:HGNC Symbol;Acc:16361]
Cfap300	0.48876	0.000102888	0.00325561	chromosome 11 open reading frame 70 [Source:HGNC Symbol;Acc:28188]
Tsnaxip1	1.09266	0.000103416	0.00326562	translin-associated factor X interacting protein 1 [Source:HGNC Symbol;Acc:18586]
Tubb2b	-0.33215	0.000106105	0.0033167	tubulin, beta 2B class IIb [Source:HGNC Symbol;Acc:30829]
Fam216b	1.07487	0.000110099	0.00340034	family with sequence similarity 216, member B [Source:HGNC Symbol;Acc:26883]
Shank2	0.795418	0.000131074	0.00390774	SH3 and multiple ankyrin repeat domains 2 [Source:HGNC Symbol;Acc:14295]
Dnaic2	0.619645	0.00013395	0.00396292	dynein, axonemal, intermediate chain 2 [Source:HGNC Symbol;Acc:18744]
Ccdc65	1.0285	0.000141869	0.00414179	coiled-coil domain containing 65 [Source:HGNC Symbol;Acc:29937]
Wdr60	0.516866	0.000145946	0.00421078	WD repeat domain 60 [Source:HGNC Symbol;Acc:21862]
Dnah3	1.2321	0.00014656	0.00421511	dynein, axonemal, heavy chain 3 [Source:HGNC Symbol;Acc:2949]
Foxj1	1.02705	0.000151743	0.00432396	forkhead box J1 [Source:HGNC Symbol;Acc:3816]
Dnah10	1.11685	0.000154411	0.00438385	dynein, axonemal, heavy chain 10 [Source:HGNC Symbol;Acc:2941]
Mns1	0.675268	0.000193408	0.00512433	meiosis-specific nuclear structural 1 [Source:HGNC Symbol;Acc:29636]
Tekt2	1.01061	0.000220075	0.00560068	tektin 2 (testicular) [Source:HGNC Symbol;Acc:11725]
Cfap61	1.04618	0.000249188	0.00612015	chromosome 20 open reading frame 26 [Source:HGNC Symbol;Acc:15872]
Ccdc78	0.921813	0.000251059	0.00615631	coiled-coil domain containing 78 [Source:HGNC Symbol;Acc:14153]
Abhd6	-0.299535	0.000265297	0.00637412	abhydrolase domain containing 6 [Source:HGNC Symbol;Acc:21398]
Spef1	0.834517	0.00030239	0.00700431	sperm flagellar 1 [Source:HGNC Symbol;Acc:15874]
Nek11	0.883667	0.000316836	0.0072473	NIMA-related kinase 11 [Source:HGNC Symbol;Acc:18593]
Fbf1	0.351926	0.000329516	0.00745409	Fas (TNFRSF6) binding factor 1 [Source:HGNC Symbol;Acc:24674]
Ush1c	2.08336	0.000342067	0.00766497	Usher syndrome 1C (autosomal recessive, severe) [Source:HGNC Symbol;Acc:12597]
Enkur	1.25725	0.000352608	0.0078223	enkurin, TRPC channel interacting protein [Source:HGNC Symbol;Acc:28388]
Ccdc81	1.04106	0.000354614	0.00783849	coiled-coil domain containing 81 [Source:HGNC Symbol;Acc:26281]
Tekt4	0.77271	0.000360165	0.00792721	tektin 4 [Source:HGNC Symbol;Acc:31012]
Ubxn10	0.984866	0.000416268	0.00883149	UBX domain protein 10 [Source:HGNC Symbol;Acc:26354]
Cep250	0.352769	0.000422228	0.00893726	centrosomal protein 250kDa [Source:HGNC Symbol;Acc:1859]
Drc1	0.795737	0.00042776	0.00901734	coiled-coil domain containing 164 [Source:HGNC Symbol;Acc:24245]
Lrguk	1.09506	0.000445501	0.00929008	leucine-rich repeats and guanylate kinase domain containing [Source:HGNC Symbol;Acc:21964]
Dnah1	0.645017	0.000457278	0.00943396	dynein, axonemal, heavy chain 1 [Source:HGNC Symbol;Acc:2940]
Ulk4	0.928911	0.000463257	0.00951922	unc-51-like kinase 4 (C. elegans) [Source:HGNC Symbol;Acc:15784]
Pla2g3	0.471361	0.000519913	0.010407	phospholipase A2, group III [Source:HGNC Symbol;Acc:17934]
Dnali1	1.10846	0.000524755	0.0104904	dynein, axonemal, light intermediate chain 1 [Source:HGNC Symbol;Acc:14353]
1700028P14Rik	1.29152	0.000529852	0.0105786	chromosome 9 open reading frame 135 [Source:HGNC Symbol;Acc:31422]
Dnaaf1	1.03223	0.00053398	0.010638	dynein, axonemal, assembly factor 1 [Source:HGNC Symbol;Acc:30539]
Ccp110	0.400439	0.000542871	0.0107278	centriolar coiled coil protein 110kDa [Source:HGNC Symbol;Acc:24342]
Ctnnb1	0.326149	0.000589033	0.0114643	catenin (cadherin-associated protein), beta 1, 88kDa [Source:HGNC Symbol;Acc:2514]
Hap1	0.920996	0.000634736	0.01214	huntingtin-associated protein 1 [Source:HGNC Symbol;Acc:4812]
Ak1	-0.28682	0.000652397	0.0123213	adenylate kinase 1 [Source:HGNC Symbol;Acc:361]
Fam49b	-0.286434	0.000666602	0.0125319	family with sequence similarity 49, member B [Source:HGNC Symbol;Acc:25216]
Iqca	1.0793	0.000686616	0.0127693	IQ motif containing with AAA domain 1 [Source:HGNC Symbol;Acc:26195]
Cfap58	1.11579	0.000746657	0.0136655	coiled-coil domain containing 147 [Source:HGNC Symbol;Acc:26676]
Pifo	1.29994	0.000749083	0.013666	primary cilia formation [Source:HGNC Symbol;Acc:27009]
Morn3	1.28077	0.000784966	0.0141724	MORN repeat containing 3 [Source:HGNC Symbol;Acc:29807]
Vhl	-0.298391	0.000785977	0.0141741	von Hippel-Lindau tumor suppressor, E3 ubiquitin protein ligase [Source:HGNC Symbol;Acc:12687]
Rgs22	0.999548	0.000788436	0.0142019	regulator of G-protein signaling 22 [Source:HGNC Symbol;Acc:24499]
Rsph1	1.16365	0.000795044	0.0143043	radial spoke head 1 homolog (Chlamydomonas) [Source:HGNC Symbol;Acc:12371]
Cep126	0.809649	0.000843352	0.0149133	KIAA1377 [Source:HGNC Symbol;Acc:29264]
Ttll9	1.06677	0.000907025	0.0156459	tubulin tyrosine ligase-like family, member 9 [Source:HGNC Symbol;Acc:16118]
D1Ertd622e	-0.311873	0.000935349	0.0160273	chromosome 5 open reading frame 30 [Source:HGNC Symbol;Acc:25052]
Armc3	0.990405	0.00107412	0.0177507	armadillo repeat containing 3 [Source:HGNC Symbol;Acc:30964]
Cfap74	0.402118	0.00107493	0.0177507	chromosome 1 open reading frame 222 [Source:HGNC Symbol;Acc:27917]
Efcab1	1.09662	0.00117521	0.0189614	EF-hand calcium binding domain 1 [Source:HGNC Symbol;Acc:25678]
Lrrc43	1.31949	0.00119231	0.0191774	leucine rich repeat containing 43 [Source:HGNC Symbol;Acc:28562]
Jade1	0.471704	0.00120318	0.019292	PHD finger protein 17 [Source:HGNC Symbol;Acc:30027]
Ccdc33	1.31397	0.00124526	0.0197417	coiled-coil domain containing 33 [Source:HGNC Symbol;Acc:26552]
Scnn1a	0.924852	0.00125511	0.0198369	sodium channel, non-voltage-gated 1 alpha subunit [Source:HGNC Symbol;Acc:10599]
Rpgrip1	1.24813	0.00128669	0.0201916	retinitis pigmentosa GTPase regulator interacting protein 1 [Source:HGNC Symbol;Acc:13436]
Zmynd10	0.867213	0.00134156	0.0209043	zinc finger, MYND-type containing 10 [Source:HGNC Symbol;Acc:19412]
Tubb4a	-0.533001	0.00134356	0.0209144	tubulin, beta 4A class IVa [Source:HGNC Symbol;Acc:20774]
Lrrc23	1.07847	0.00143111	0.021946	leucine rich repeat containing 23 [Source:HGNC Symbol;Acc:19138]
Casc1	0.871664	0.00155829	0.023296	cancer susceptibility candidate 1 [Source:HGNC Symbol;Acc:29599]
Fam161a	0.462124	0.00156204	0.0233296	family with sequence similarity 161, member A [Source:HGNC Symbol;Acc:25808]
Mal	0.936334	0.00157572	0.0233983	mal, T-cell differentiation protein [Source:HGNC Symbol;Acc:6817]
Cfap77	1.01295	0.00190514	0.0268962	chromosome 9 open reading frame 171 [Source:HGNC Symbol;Acc:33776]
Myo5b	1.14942	0.0019429	0.0272058	myosin VB [Source:HGNC Symbol;Acc:7603]
Npy2r	1.20509	0.00198233	0.0276081	neuropeptide Y receptor Y2 [Source:HGNC Symbol;Acc:7957]
Cfap161	1.10444	0.00213224	0.029068	chromosome 15 open reading frame 26 [Source:HGNC Symbol;Acc:26782]
Septin7	-0.250261	0.00219321	0.0296899	septin 7 [Source:HGNC Symbol;Acc:1717]
Plcb4	0.383759	0.00282427	0.0358197	phospholipase C, beta 4 [Source:HGNC Symbol;Acc:9059]
Stoml3	1.01102	0.0030204	0.0377059	stomatin (EPB72)-like 3 [Source:HGNC Symbol;Acc:19420]
Efhc1	0.54205	0.00304719	0.0378101	EF-hand domain (C-terminal) containing 1 [Source:HGNC Symbol;Acc:16406]
Dnaaf3	0.966746	0.00339581	0.0409536	dynein, axonemal, assembly factor 3 [Source:HGNC Symbol;Acc:30492]
Lrrc46	0.799471	0.00356953	0.0423229	leucine rich repeat containing 46 [Source:HGNC Symbol;Acc:25047]
Ttll3	0.635156	0.00357714	0.0423741	tubulin tyrosine ligase-like family, member 3 [Source:HGNC Symbol;Acc:24483]
Wdr63	1.05626	0.00368979	0.0431887	WD repeat domain 63 [Source:HGNC Symbol;Acc:30711]
Vwa3b	1.33565	0.00369025	0.0431887	von Willebrand factor A domain containing 3B [Source:HGNC Symbol;Acc:28385]
Dynlt1a	1.23616	0.00372586	0.0434113	dynein, light chain, Tctex-type 1 [Source:HGNC Symbol;Acc:11697]
Cfap299	1.31758	0.00392749	0.0449483	chromosome 4 open reading frame 22 [Source:HGNC Symbol;Acc:28554]
Gas8	0.302891	0.00407285	0.0458989	growth arrest-specific 8 [Source:HGNC Symbol;Acc:4166]
Dhrs3	-0.246392	0.00408337	0.0459166	dehydrogenase/reductase (SDR family) member 3 [Source:HGNC Symbol;Acc:17693]
Efcab12	0.583407	0.00409661	0.0459992	EF-hand calcium binding domain 12 [Source:HGNC Symbol;Acc:28061]
Phc1	0.265111	0.00432261	0.0474697	polyhomeotic homolog 1 (Drosophila) [Source:HGNC Symbol;Acc:3182]
Gnb5	-0.257866	0.00432998	0.0475081	guanine nucleotide binding protein (G protein), beta 5 [Source:HGNC Symbol;Acc:4401]
Ccdc151	0.385222	0.00436832	0.0477234	coiled-coil domain containing 151 [Source:HGNC Symbol;Acc:28303]
Cfap206	1.15078	0.00457137	0.04936	chromosome 6 open reading frame 165 [Source:HGNC Symbol;Acc:21405]
Lrrc34	1.01983	0.0045762	0.0493776	leucine rich repeat containing 34 [Source:HGNC Symbol;Acc:28408]
Kif5b	0.261212	0.00461365	0.0496433	kinesin family member 5B [Source:HGNC Symbol;Acc:6324]
Zfp474	1.10765	0.00524016	0.0545266	zinc finger protein 474 [Source:HGNC Symbol;Acc:23245]
Odf2	0.383064	0.00559085	0.0573656	outer dense fiber of sperm tails 2 [Source:HGNC Symbol;Acc:8114]
Cldn2	0.841462	0.00560076	0.057408	claudin 2 [Source:HGNC Symbol;Acc:2041]
Ttc29	0.849178	0.00560734	0.0574205	tetratricopeptide repeat domain 29 [Source:HGNC Symbol;Acc:29936]
Tuba1c	0.725606	0.0057403	0.0581661	tubulin, alpha 1c [Source:HGNC Symbol;Acc:20768]
Pih1d2	0.616768	0.00582518	0.0589104	PIH1 domain containing 2 [Source:HGNC Symbol;Acc:25210]
Ccdc114	0.302113	0.00598274	0.0601892	coiled-coil domain containing 114 [Source:HGNC Symbol;Acc:26560]
Tacr2	-0.871028	0.00632976	0.0630247	tachykinin receptor 2 [Source:HGNC Symbol;Acc:11527]
Mapre1	-0.257101	0.0064165	0.0635205	microtubule-associated protein, RP/EB family, member 1 [Source:HGNC Symbol;Acc:6890]
Anxa1	0.928588	0.00650165	0.0641991	annexin A1 [Source:HGNC Symbol;Acc:533]
Nek1	0.26375	0.00675468	0.0661488	NIMA-related kinase 1 [Source:HGNC Symbol;Acc:7744]
Cep164	0.391971	0.00679051	0.06629	centrosomal protein 164kDa [Source:HGNC Symbol;Acc:29182]
Slc9a3r1	-0.253992	0.00688136	0.0668815	solute carrier family 9, subfamily A (NHE3, cation proton antiporter 3), member 3 regulator 1 [Source:HGNC Symbol;Acc:11075]
Flna	0.336091	0.00694717	0.0672255	filamin A, alpha [Source:HGNC Symbol;Acc:3754]
Adcy6	0.275463	0.0070021	0.0676724	adenylate cyclase 6 [Source:HGNC Symbol;Acc:237]
Atg5	-0.244067	0.00729636	0.0695675	autophagy related 5 [Source:HGNC Symbol;Acc:589]
Snap29	-0.233449	0.00735566	0.0699533	synaptosomal-associated protein, 29kDa [Source:HGNC Symbol;Acc:11133]
Tekt5	-0.480624	0.00752707	0.0709906	tektin 5 [Source:HGNC Symbol;Acc:26554]
Ccsap	0.496694	0.00804063	0.0745183	centriole, cilia and spindle-associated protein [Source:HGNC Symbol;Acc:29578]
Ush1g	1.04257	0.00816527	0.0752894	Usher syndrome 1G (autosomal recessive) [Source:HGNC Symbol;Acc:16356]
Ablim3	0.905515	0.0082918	0.0761418	actin binding LIM protein family, member 3 [Source:HGNC Symbol;Acc:29132]
Snx10	-0.239452	0.0084599	0.077024	sorting nexin 10 [Source:HGNC Symbol;Acc:14974]
Ptpn23	0.268046	0.00851319	0.0772578	protein tyrosine phosphatase, non-receptor type 23 [Source:HGNC Symbol;Acc:14406]
Tmem232	1.02415	0.00867394	0.0783948	transmembrane protein 232 [Source:HGNC Symbol;Acc:37270]
Ccdc146	0.753982	0.00908501	0.0809748	coiled-coil domain containing 146 [Source:HGNC Symbol;Acc:29296]
Dnal1	0.372228	0.00949457	0.0829758	dynein, axonemal, light chain 1 [Source:HGNC Symbol;Acc:23247]
Abca4	0.604053	0.00969914	0.083521	ATP-binding cassette, sub-family A (ABC1), member 4 [Source:HGNC Symbol;Acc:34]
Pacrg	-0.445088	0.00999754	0.0850891	PARK2 co-regulated [Source:HGNC Symbol;Acc:19152]
Tcp11	0.952927	0.010126	0.086016	t-complex 11, testis-specific [Source:HGNC Symbol;Acc:11658]
Dnajb13	0.878717	0.0108502	0.0900673	DnaJ (Hsp40) homolog, subfamily B, member 13 [Source:HGNC Symbol;Acc:30718]
Cabcoco1	0.902871	0.0111614	0.0917646	chromosome 10 open reading frame 107 [Source:HGNC Symbol;Acc:28678]
Cntrl	0.33817	0.0115263	0.0938175	centriolin [Source:HGNC Symbol;Acc:1858]
Prkaca	-0.205548	0.0122041	0.097576	protein kinase, cAMP-dependent, catalytic, alpha [Source:HGNC Symbol;Acc:9380]
Ift88	0.453232	0.0124627	0.0990935	intraflagellar transport 88 homolog (Chlamydomonas) [Source:HGNC Symbol;Acc:20606]
Myh10	0.266574	0.0125044	0.099282	myosin, heavy chain 10, non-muscle [Source:HGNC Symbol;Acc:7568]
Opn3	0.700819	0.012494	0.099282	opsin 3 [Source:HGNC Symbol;Acc:14007]
Pde4c	0.834569	0.0126353	0.0997833	phosphodiesterase 4C, cAMP-specific [Source:HGNC Symbol;Acc:8782]
Ccdc103	0.454949	0.0127541	0.100226	coiled-coil domain containing 103 [Source:HGNC Symbol;Acc:32700]
Slc26a6	-0.213459	0.0128987	0.100983	solute carrier family 26, member 6 [Source:HGNC Symbol;Acc:14472]
Saxo2	0.546056	0.0130878	0.101865	family with sequence similarity 154, member B [Source:HGNC Symbol;Acc:33727]
Atg3	-0.218157	0.013244	0.102822	autophagy related 3 [Source:HGNC Symbol;Acc:20962]
Rpgr	0.276653	0.0152732	0.113398	retinitis pigmentosa GTPase regulator [Source:HGNC Symbol;Acc:10295]
Nde1	-0.206481	0.0162885	0.118269	nudE nuclear distribution E homolog 1 (A. nidulans) [Source:HGNC Symbol;Acc:17619]
Mok	0.330023	0.0164585	0.11889	MOK protein kinase [Source:HGNC Symbol;Acc:9833]
Haus2	-0.209218	0.016445	0.11889	HAUS augmin-like complex, subunit 2 [Source:HGNC Symbol;Acc:25530]
Zmynd12	0.651203	0.0166547	0.119804	zinc finger, MYND-type containing 12 [Source:HGNC Symbol;Acc:21192]
Sntn	1.08777	0.0166794	0.119923	sentan, cilia apical structure protein [Source:HGNC Symbol;Acc:33706]
Ccno	0.622689	0.0173498	0.122191	cyclin O [Source:HGNC Symbol;Acc:18576]
Nup37	-0.336294	0.017601	0.123566	nucleoporin 37kDa [Source:HGNC Symbol;Acc:29929]
Cep131	0.378959	0.0178367	0.124606	5-azacytidine induced 1 [Source:HGNC Symbol;Acc:29511]
Ulk3	0.382108	0.0180842	0.125572	unc-51-like kinase 3 (C. elegans) [Source:HGNC Symbol;Acc:19703]
Plekhb1	0.253669	0.0183636	0.126585	pleckstrin homology domain containing, family B (evectins) member 1 [Source:HGNC Symbol;Acc:19079]
Cfap126	0.884594	0.0189139	0.129031	chromosome 1 open reading frame 192 [Source:HGNC Symbol;Acc:32325]
Arf4	-0.21763	0.0189215	0.129031	ADP-ribosylation factor 4 [Source:HGNC Symbol;Acc:655]
Pigs	-0.193241	0.0189872	0.129376	phosphatidylinositol glycan anchor biosynthesis, class S [Source:HGNC Symbol;Acc:14937]
Huwe1	0.301178	0.0191822	0.130344	HECT, UBA and WWE domain containing 1, E3 ubiquitin protein ligase [Source:HGNC Symbol;Acc:30892]
Rgs9	0.395419	0.0192128	0.130386	regulator of G-protein signaling 9 [Source:HGNC Symbol;Acc:10004]
Ribc2	0.74587	0.0198515	0.132741	RIB43A domain with coiled-coils 2 [Source:HGNC Symbol;Acc:13241]
Rsph14	0.944087	0.0205467	0.135515	rhabdoid tumor deletion region gene 1 [Source:HGNC Symbol;Acc:13437]
Sptan1	0.207151	0.0231507	0.146029	spectrin, alpha, non-erythrocytic 1 [Source:HGNC Symbol;Acc:11273]
Cys1	0.489402	0.0238233	0.148324	cystin 1 [Source:HGNC Symbol;Acc:18525]
4833427G06Rik	0.85748	0.0240746	0.149062	chromosome 11 open reading frame 88 [Source:HGNC Symbol;Acc:25061]
Efcab2	0.382173	0.0241679	0.149282	EF-hand calcium binding domain 2 [Source:HGNC Symbol;Acc:28166]
Agbl4	0.560407	0.0246653	0.150729	ATP/GTP binding protein-like 4 [Source:HGNC Symbol;Acc:25892]
Srgap3	-0.183793	0.0247467	0.151047	SLIT-ROBO Rho GTPase activating protein 3 [Source:HGNC Symbol;Acc:19744]
Calml4	0.947284	0.0252272	0.152775	calmodulin-like 4 [Source:HGNC Symbol;Acc:18445]
1700001L19Rik	0.801339	0.025591	0.153954	chromosome 5 open reading frame 49 [Source:HGNC Symbol;Acc:27028]
Dld	-0.193182	0.0256223	0.153963	dihydrolipoamide dehydrogenase [Source:HGNC Symbol;Acc:2898]
Eps15	-0.184448	0.0256727	0.154086	epidermal growth factor receptor pathway substrate 15 [Source:HGNC Symbol;Acc:3419]
Efhc2	0.55962	0.0261843	0.155827	EF-hand domain (C-terminal) containing 2 [Source:HGNC Symbol;Acc:26233]
Ninl	-0.42306	0.026575	0.157485	ninein-like [Source:HGNC Symbol;Acc:29163]
Tctex1d4	1.10992	0.0270397	0.159446	Tctex1 domain containing 4 [Source:HGNC Symbol;Acc:32315]
Dpysl2	-0.182676	0.0280722	0.162829	dihydropyrimidinase-like 2 [Source:HGNC Symbol;Acc:3014]
Atg14	-0.199362	0.0280207	0.162829	autophagy related 14 [Source:HGNC Symbol;Acc:19962]
Lrrc6	1.25762	0.0283245	0.16336	leucine rich repeat containing 6 [Source:HGNC Symbol;Acc:16725]
Grk1	0.332014	0.0282679	0.16336	G protein-coupled receptor kinase 1 [Source:HGNC Symbol;Acc:10013]
Trpv4	0.614125	0.0287083	0.164775	transient receptor potential cation channel, subfamily V, member 4 [Source:HGNC Symbol;Acc:18083]
Fopnl	-0.226116	0.0291975	0.166692	FGFR1OP N-terminal like [Source:HGNC Symbol;Acc:26435]
Tmem67	0.197777	0.0313	0.174918	transmembrane protein 67 [Source:HGNC Symbol;Acc:28396]
Tubb2a	-0.210437	0.0315831	0.176039	tubulin, beta 2A class IIa [Source:HGNC Symbol;Acc:12412]
Pgam1	-0.174727	0.0331198	0.180772	phosphoglycerate mutase family member 4 [Source:HGNC Symbol;Acc:21731]
Dynlrb2	0.954086	0.0332182	0.180993	dynein, light chain, roadblock-type 2 [Source:HGNC Symbol;Acc:15467]
Capsl	0.796981	0.0335527	0.181716	calcyphosine-like [Source:HGNC Symbol;Acc:28375]
Mdm1	0.344308	0.03491	0.186134	Mdm1 nuclear protein homolog (mouse) [Source:HGNC Symbol;Acc:29917]
Cav1	0.631446	0.0363581	0.190508	caveolin 1, caveolae protein, 22kDa [Source:HGNC Symbol;Acc:1527]
1110051M20Rik	-0.185814	0.038006	0.196415	chromosome 11 open reading frame 49 [Source:HGNC Symbol;Acc:28720]
Stk33	0.614279	0.0383211	0.197056	serine/threonine kinase 33 [Source:HGNC Symbol;Acc:14568]
Tekt3	0.959536	0.0383722	0.197188	tektin 3 [Source:HGNC Symbol;Acc:14293]
Tub	0.46078	0.0384039	0.197285	tubby homolog (mouse) [Source:HGNC Symbol;Acc:12406]
Dydc2	0.682718	0.0398847	0.200684	DPY30 domain containing 2 [Source:HGNC Symbol;Acc:23468]
Adgrv1	0.347842	0.040595	0.202595	G protein-coupled receptor 98 [Source:HGNC Symbol;Acc:17416]
Mlf1	0.744732	0.0409539	0.203363	myeloid leukemia factor 1 [Source:HGNC Symbol;Acc:7125]
Rab10	-0.167708	0.0409462	0.203363	RAB10, member RAS oncogene family [Source:HGNC Symbol;Acc:9759]
Rfx2	0.193521	0.0412017	0.203874	regulatory factor X, 2 (influences HLA class II expression) [Source:HGNC Symbol;Acc:9983]
Fam92b	0.521064	0.0419673	0.20589	family with sequence similarity 92, member B [Source:HGNC Symbol;Acc:24781]
Septin9	-0.17628	0.0430455	0.209316	septin 9 [Source:HGNC Symbol;Acc:7323]
Tmem218	-0.212291	0.0439458	0.211962	transmembrane protein 218 [Source:HGNC Symbol;Acc:27344]
Mkks	-0.34818	0.0440594	0.212377	McKusick-Kaufman syndrome [Source:HGNC Symbol;Acc:7108]
Cfap69	0.540794	0.0445412	0.213779	chromosome 7 open reading frame 63 [Source:HGNC Symbol;Acc:26107]
Invs	-0.241507	0.0451461	0.214791	inversin [Source:HGNC Symbol;Acc:17870]
Ripor2	-0.211497	0.0454	0.215393	family with sequence similarity 65, member B [Source:HGNC Symbol;Acc:13872]
1700010I14Rik	-0.558457	0.0459875	0.217007	chromosome 6 open reading frame 118 [Source:HGNC Symbol;Acc:21233]
Ttll11	0.33276	0.0467326	0.218655	tubulin tyrosine ligase-like family, member 11 [Source:HGNC Symbol;Acc:18113]
Ttll4	0.27548	0.0473207	0.220087	tubulin tyrosine ligase-like family, member 4 [Source:HGNC Symbol;Acc:28976]
Mdh1b	0.769749	0.047793	0.221077	malate dehydrogenase 1B, NAD (soluble) [Source:HGNC Symbol;Acc:17836]
Nt5c3	-0.181936	0.048062	0.22176	5'-nucleotidase, cytosolic III [Source:HGNC Symbol;Acc:17820]
Mchr1	1.05605	0.0480586	0.22176	melanin-concentrating hormone receptor 1 [Source:HGNC Symbol;Acc:4479]
Sccpdh	-0.175054	0.048819	0.223948	saccharopine dehydrogenase (putative) [Source:HGNC Symbol;Acc:24275]
1700013F07Rik	1.25556	0.0491934	0.225121	chromosome 1 open reading frame 194 [Source:HGNC Symbol;Acc:32331]
Napepld	0.253529	0.0495695	0.226423	N-acyl phosphatidylethanolamine phospholipase D [Source:HGNC Symbol;Acc:21683]
Gsn	0.414892	0.0510688	0.229973	gelsolin [Source:HGNC Symbol;Acc:4620]
Tulp3	0.165341	0.0514078	0.230895	tubby like protein 3 [Source:HGNC Symbol;Acc:12425]
Rp2	-0.207482	0.0518777	0.232062	retinitis pigmentosa 2 (X-linked recessive) [Source:HGNC Symbol;Acc:10274]
1700007K13Rik	0.506513	0.0529257	0.23458	chromosome 9 open reading frame 116 [Source:HGNC Symbol;Acc:28435]
Stk38l	-0.176463	0.0533433	0.23589	serine/threonine kinase 38 like [Source:HGNC Symbol;Acc:17848]
Ywhae	-0.157132	0.0540665	0.237594	tyrosine 3-monooxygenase/tryptophan 5-monooxygenase activation protein, epsilon polypeptide [Source:HGNC Symbol;Acc:12851]
Nphp1	0.364805	0.0540553	0.237594	nephronophthisis 1 (juvenile) [Source:HGNC Symbol;Acc:7905]
Zbbx	1.26984	0.0543819	0.238439	zinc finger, B-box domain containing [Source:HGNC Symbol;Acc:26245]
Exoc6b	-0.164121	0.0554412	0.241236	exocyst complex component 6B [Source:HGNC Symbol;Acc:17085]
Gorab	-0.187358	0.0559772	0.242683	golgin, RAB6-interacting [Source:HGNC Symbol;Acc:25676]
Kifap3	-0.157353	0.0573702	0.246379	kinesin-associated protein 3 [Source:HGNC Symbol;Acc:17060]
Wrap73	-0.231705	0.0578805	0.247673	WD repeat containing, antisense to TP73 [Source:HGNC Symbol;Acc:12759]
Ywhag	-0.15687	0.0583004	0.248713	tyrosine 3-monooxygenase/tryptophan 5-monooxygenase activation protein, gamma polypeptide [Source:HGNC Symbol;Acc:12852]
Nek2	0.624655	0.0601167	0.252083	NIMA-related kinase 2 [Source:HGNC Symbol;Acc:7745]
Map1lc3b	-0.168266	0.0603765	0.252488	microtubule-associated protein 1 light chain 3 beta [Source:HGNC Symbol;Acc:13352]
Cars	0.227525	0.0622902	0.255659	cysteinyl-tRNA synthetase [Source:HGNC Symbol;Acc:1493]
2610028H24Rik	0.678131	0.0629976	0.257397	chromosome 21 open reading frame 58 [Source:HGNC Symbol;Acc:1300]
Bbof1	0.322406	0.0630551	0.257496	coiled-coil domain containing 176 [Source:HGNC Symbol;Acc:19855]
Rab8a	-0.206082	0.0650846	0.261803	RAB8A, member RAS oncogene family [Source:HGNC Symbol;Acc:7007]
Morn5	0.668496	0.0666981	0.266465	MORN repeat containing 5 [Source:HGNC Symbol;Acc:17841]
Prkar2b	0.271677	0.0668124	0.266578	protein kinase, cAMP-dependent, regulatory, type II, beta [Source:HGNC Symbol;Acc:9392]
Evc	0.179672	0.068569	0.270263	Ellis van Creveld syndrome [Source:HGNC Symbol;Acc:3497]
Pafah1b1	-0.148157	0.0699696	0.273416	platelet-activating factor acetylhydrolase 1b, regulatory subunit 1 (45kDa) [Source:HGNC Symbol;Acc:8574]
Wdr47	-0.209546	0.0705397	0.274557	WD repeat domain 47 [Source:HGNC Symbol;Acc:29141]
Dnah17	0.426325	0.070773	0.275282	dynein, axonemal, heavy chain 17 [Source:HGNC Symbol;Acc:2946]
Ppid	-0.175896	0.07114	0.275982	peptidylprolyl isomerase D [Source:HGNC Symbol;Acc:9257]
Pde6d	-0.25255	0.0712841	0.276159	phosphodiesterase 6D, cGMP-specific, rod, delta [Source:HGNC Symbol;Acc:8788]
Ccdc88a	-0.32475	0.074747	0.283401	coiled-coil domain containing 88A [Source:HGNC Symbol;Acc:25523]
Flcn	0.151705	0.0788801	0.29282	folliculin [Source:HGNC Symbol;Acc:27310]
1110017D15Rik	1.00628	0.0794976	0.294133	chromosome 9 open reading frame 24 [Source:HGNC Symbol;Acc:19919]
Nubp1	-0.258927	0.0796919	0.294641	nucleotide binding protein 1 [Source:HGNC Symbol;Acc:8041]
Cc2d2a	0.148474	0.0798314	0.294657	coiled-coil and C2 domain containing 2A [Source:HGNC Symbol;Acc:29253]
Cfap157	0.373476	0.080905	0.29711	chromosome 9 open reading frame 117 [Source:HGNC Symbol;Acc:27843]
Atp6v0d1	-0.176874	0.0818352	0.298394	ATPase, H+ transporting, lysosomal 38kDa, V0 subunit d1 [Source:HGNC Symbol;Acc:13724]
Ocrl	0.150975	0.0818215	0.298394	oculocerebrorenal syndrome of Lowe [Source:HGNC Symbol;Acc:8108]
Bbs1	0.185341	0.0819441	0.298402	Bardet-Biedl syndrome 1 [Source:HGNC Symbol;Acc:966]
Tubgcp6	0.279951	0.0821898	0.298948	tubulin, gamma complex associated protein 6 [Source:HGNC Symbol;Acc:18127]
Snap25	0.591663	0.0823331	0.299328	synaptosomal-associated protein, 25kDa [Source:HGNC Symbol;Acc:11132]
Intu	-0.223314	0.0837854	0.302506	inturned planar cell polarity effector homolog (Drosophila) [Source:HGNC Symbol;Acc:29239]
Neurl1a	0.472326	0.0839819	0.302575	neuralized homolog (Drosophila) [Source:HGNC Symbol;Acc:7761]
Dnhd1	0.462483	0.0876342	0.310076	dynein heavy chain domain 1 [Source:HGNC Symbol;Acc:26532]
Ccdc74a	0.202371	0.0880924	0.311132	coiled-coil domain containing 74B [Source:HGNC Symbol;Acc:25267]
Cep104	0.16226	0.0881775	0.311161	centrosomal protein 104kDa [Source:HGNC Symbol;Acc:24866]
Vdac3	-0.139876	0.0919679	0.318763	voltage-dependent anion channel 3 [Source:HGNC Symbol;Acc:12674]
Atxn10	-0.137031	0.0935477	0.321945	ataxin 10 [Source:HGNC Symbol;Acc:10549]
Cfap100	0.23943	0.093983	0.323083	coiled-coil domain containing 37 [Source:HGNC Symbol;Acc:26842]
Dmd	-0.149407	0.095887	0.32698	dystrophin [Source:HGNC Symbol;Acc:2928]
Nme5	0.437392	0.0966596	0.32842	NME/NM23 family member 5 [Source:HGNC Symbol;Acc:7853]
Prkar1b	0.330898	0.0971872	0.329197	protein kinase, cAMP-dependent, regulatory, type I, beta [Source:HGNC Symbol;Acc:9390]
Notch1	0.182045	0.0986584	0.331857	notch 1 [Source:HGNC Symbol;Acc:7881]
Pard6a	-0.164808	0.0996575	0.33334	par-6 partitioning defective 6 homolog alpha (C. elegans) [Source:HGNC Symbol;Acc:15943]
Psmc2	-0.187041	0.0997297	0.333503	proteasome (prosome, macropain) 26S subunit, ATPase, 2 [Source:HGNC Symbol;Acc:9548]
Pomk	-0.142301	0.100033	0.334156	Probable inactive protein kinase-like protein SgK196 [Source:UniProtKB/Swiss-Prot;Acc:Q9H5K3]
Ift81	0.206403	0.101236	0.336069	intraflagellar transport 81 homolog (Chlamydomonas) [Source:HGNC Symbol;Acc:14313]
Eml1	0.28635	0.102093	0.337757	echinoderm microtubule associated protein like 1 [Source:HGNC Symbol;Acc:3330]
Kif5a	0.363708	0.102409	0.338368	kinesin family member 5A [Source:HGNC Symbol;Acc:6323]
Spa17	0.50306	0.102468	0.338491	sperm autoantigenic protein 17 [Source:HGNC Symbol;Acc:11210]
Vps35	-0.146629	0.103779	0.340766	vacuolar protein sorting 35 homolog (S. cerevisiae) [Source:HGNC Symbol;Acc:13487]
Grk4	0.309108	0.104085	0.341404	G protein-coupled receptor kinase 4 [Source:HGNC Symbol;Acc:4543]
Osbpl6	0.198403	0.105714	0.344942	oxysterol binding protein-like 6 [Source:HGNC Symbol;Acc:16388]
Lrp2bp	0.578542	0.105958	0.345383	LRP2 binding protein [Source:HGNC Symbol;Acc:25434]
Tmem237	-0.16215	0.105961	0.345383	transmembrane protein 237 [Source:HGNC Symbol;Acc:14432]
Hsp90aa1	0.1719	0.106404	0.346535	heat shock protein 90kDa alpha (cytosolic), class A member 1 [Source:HGNC Symbol;Acc:5253]
Rabl2	0.320995	0.106615	0.346785	RAB, member of RAS oncogene family-like 2B [Source:HGNC Symbol;Acc:9800]
Gucy2f	0.772778	0.107911	0.349042	guanylate cyclase 2F, retinal [Source:HGNC Symbol;Acc:4691]
Rfx4	-0.131561	0.107876	0.349042	regulatory factor X, 4 (influences HLA class II expression) [Source:HGNC Symbol;Acc:9985]
Dvl1	0.176643	0.107933	0.349042	dishevelled, dsh homolog 1 (Drosophila) [Source:HGNC Symbol;Acc:3084]
Ankmy2	-0.139809	0.109823	0.352622	ankyrin repeat and MYND domain containing 2 [Source:HGNC Symbol;Acc:25370]
Actr2	-0.132553	0.110587	0.354106	ARP2 actin-related protein 2 homolog (yeast) [Source:HGNC Symbol;Acc:169]
Topors	-0.157193	0.110538	0.354106	topoisomerase I binding, arginine/serine-rich, E3 ubiquitin protein ligase [Source:HGNC Symbol;Acc:21653]
Gli3	-0.209928	0.11202	0.355841	GLI family zinc finger 3 [Source:HGNC Symbol;Acc:4319]
Tmem107	0.417701	0.113841	0.359561	transmembrane protein 107 [Source:HGNC Symbol;Acc:28128]
Trp53bp1	0.293022	0.113916	0.35961	tumor protein p53 binding protein 1 [Source:HGNC Symbol;Acc:11999]
Trim32	-0.134381	0.11639	0.363673	tripartite motif containing 32 [Source:HGNC Symbol;Acc:16380]
Ap3m2	0.136454	0.118127	0.366143	adaptor-related protein complex 3, mu 2 subunit [Source:HGNC Symbol;Acc:570]
Syne2	0.329228	0.119399	0.367937	spectrin repeat containing, nuclear envelope 2 [Source:HGNC Symbol;Acc:17084]
Tbcc	-0.181664	0.119597	0.368338	tubulin folding cofactor C [Source:HGNC Symbol;Acc:11580]
Actr1a	-0.127716	0.119802	0.368527	ARP1 actin-related protein 1 homolog A, centractin alpha (yeast) [Source:HGNC Symbol;Acc:167]
Cib2	-0.197908	0.119925	0.368759	calcium and integrin binding family member 2 [Source:HGNC Symbol;Acc:24579]
Fam81b	0.618653	0.120148	0.368956	family with sequence similarity 81, member B [Source:HGNC Symbol;Acc:26335]
B230118H07Rik	-0.233127	0.120469	0.369429	chromosome 11 open reading frame 74 [Source:HGNC Symbol;Acc:25142]
Rp1	0.687614	0.124386	0.375464	retinitis pigmentosa 1 (autosomal dominant) [Source:HGNC Symbol;Acc:10263]
Katnal2	0.265386	0.127633	0.38	katanin p60 subunit A-like 2 [Source:HGNC Symbol;Acc:25387]
Ptpdc1	0.160202	0.12821	0.381058	protein tyrosine phosphatase domain containing 1 [Source:HGNC Symbol;Acc:30184]
Pcdhb22	0.174537	0.128982	0.382106	protocadherin beta 15 [Source:HGNC Symbol;Acc:8686]
Haus4	0.374916	0.129009	0.382112	HAUS augmin-like complex, subunit 4 [Source:HGNC Symbol;Acc:20163]
Cep290	0.244393	0.130106	0.384552	centrosomal protein 290kDa [Source:HGNC Symbol;Acc:29021]
Trappc9	-0.124786	0.132617	0.38829	trafficking protein particle complex 9 [Source:HGNC Symbol;Acc:30832]
Ttc21b	-0.148712	0.13318	0.388819	tetratricopeptide repeat domain 21B [Source:HGNC Symbol;Acc:25660]
Zscan18	0.298983	0.13443	0.391183	zinc finger and SCAN domain containing 18 [Source:HGNC Symbol;Acc:21037]
Myo7a	0.210805	0.134399	0.391183	myosin VIIA [Source:HGNC Symbol;Acc:7606]
Lama5	0.258314	0.135198	0.392332	laminin, alpha 5 [Source:HGNC Symbol;Acc:6485]
Ccdc181	0.172085	0.135992	0.393456	chromosome 1 open reading frame 114 [Source:HGNC Symbol;Acc:28051]
Inpp5e	0.14005	0.136308	0.393829	inositol polyphosphate-5-phosphatase, 72 kDa [Source:HGNC Symbol;Acc:21474]
Ngfr	-0.151099	0.139977	0.398798	nerve growth factor receptor [Source:HGNC Symbol;Acc:7809]
Nin	0.197984	0.142189	0.402137	ninein (GSK3B interacting protein) [Source:HGNC Symbol;Acc:14906]
Bbs10	-0.146757	0.142965	0.40312	Bardet-Biedl syndrome 10 [Source:HGNC Symbol;Acc:26291]
Dnaja4	0.148683	0.144688	0.405298	DnaJ (Hsp40) homolog, subfamily A, member 4 [Source:HGNC Symbol;Acc:14885]
Ppp2cb	-0.140648	0.145025	0.40571	protein phosphatase 2, catalytic subunit, beta isozyme [Source:HGNC Symbol;Acc:9300]
Nphp4	0.230867	0.145314	0.405922	nephronophthisis 4 [Source:HGNC Symbol;Acc:19104]
Atp2b4	0.235348	0.145596	0.406135	ATPase, Ca++ transporting, plasma membrane 4 [Source:HGNC Symbol;Acc:817]
Apoo	-0.213954	0.148225	0.411094	apolipoprotein O [Source:HGNC Symbol;Acc:28727]
Zfp423	0.152494	0.148391	0.411145	zinc finger protein 423 [Source:HGNC Symbol;Acc:16762]
Ift172	0.184058	0.151341	0.415416	intraflagellar transport 172 homolog (Chlamydomonas) [Source:HGNC Symbol;Acc:30391]
Cnga4	0.518524	0.151328	0.415416	cyclic nucleotide gated channel alpha 4 [Source:HGNC Symbol;Acc:2152]
Rilpl2	-0.159351	0.152515	0.417158	Rab interacting lysosomal protein-like 2 [Source:HGNC Symbol;Acc:28787]
Gm17018	0.262134	0.152743	0.417488	deleted in primary ciliary dyskinesia homolog (mouse) [Source:HGNC Symbol;Acc:24542]
Ube2b	-0.126846	0.153409	0.417736	ubiquitin-conjugating enzyme E2B [Source:HGNC Symbol;Acc:12473]
Rpgrip1l	-0.271771	0.154249	0.418669	RPGRIP1-like [Source:HGNC Symbol;Acc:29168]
Gnb1	-0.116581	0.154571	0.418858	guanine nucleotide binding protein (G protein), beta polypeptide 1 [Source:HGNC Symbol;Acc:4396]
Hspa4l	-0.204237	0.156092	0.42077	heat shock 70kDa protein 4-like [Source:HGNC Symbol;Acc:17041]
Haus3	-0.288902	0.156805	0.421808	HAUS augmin-like complex, subunit 3 [Source:HGNC Symbol;Acc:28719]
Gstm5	-0.220356	0.157801	0.422877	glutathione S-transferase mu 3 (brain) [Source:HGNC Symbol;Acc:4635]
Wdr19	0.144075	0.15945	0.425024	WD repeat domain 19 [Source:HGNC Symbol;Acc:18340]
Rab36	0.14817	0.160169	0.425794	RAB36, member RAS oncogene family [Source:HGNC Symbol;Acc:9775]
Ccdc28b	-0.229913	0.162515	0.428883	coiled-coil domain containing 28B [Source:HGNC Symbol;Acc:28163]
Hspb11	-0.298853	0.167891	0.436675	heat shock protein family B (small), member 11 [Source:HGNC Symbol;Acc:25019]
Dync1i2	-0.112701	0.16883	0.438159	dynein, cytoplasmic 1, intermediate chain 2 [Source:HGNC Symbol;Acc:2964]
Ofd1	0.158107	0.170879	0.440962	oral-facial-digital syndrome 1 [Source:HGNC Symbol;Acc:2567]
Spata17	0.313284	0.171262	0.441731	spermatogenesis associated 17 [Source:HGNC Symbol;Acc:25184]
B9d2	-0.189289	0.171529	0.442077	B9 protein domain 2 [Source:HGNC Symbol;Acc:28636]
Bbs12	-0.285228	0.176276	0.448383	Bardet-Biedl syndrome 12 [Source:HGNC Symbol;Acc:26648]
Pfkm	-0.11164	0.178955	0.451266	phosphofructokinase, muscle [Source:HGNC Symbol;Acc:8877]
Ssx2ip	-0.120714	0.1789	0.451266	synovial sarcoma, X breakpoint 2 interacting protein [Source:HGNC Symbol;Acc:16509]
Myoc	0.361664	0.179063	0.451411	myocilin, trabecular meshwork inducible glucocorticoid response [Source:HGNC Symbol;Acc:7610]
Rab11a	-0.120673	0.181735	0.454681	RAB11A, member RAS oncogene family [Source:HGNC Symbol;Acc:9760]
Spag4	-0.296698	0.182263	0.455463	sperm associated antigen 4 [Source:HGNC Symbol;Acc:11214]
Fam229b	-0.212022	0.18366	0.456949	family with sequence similarity 229, member B [Source:HGNC Symbol;Acc:33858]
Plk1	0.37103	0.183651	0.456949	polo-like kinase 1 [Source:HGNC Symbol;Acc:9077]
Cngb1	0.61157	0.183886	0.457291	cyclic nucleotide gated channel beta 1 [Source:HGNC Symbol;Acc:2151]
Ttbk2	-0.205248	0.187175	0.461197	tau tubulin kinase 2 [Source:HGNC Symbol;Acc:19141]
Rab28	-0.118217	0.188066	0.461902	RAB28, member RAS oncogene family [Source:HGNC Symbol;Acc:9768]
Oscp1	0.126269	0.19115	0.466657	organic solute carrier partner 1 [Source:HGNC Symbol;Acc:29971]
Ckap5	-0.122986	0.191135	0.466657	cytoskeleton associated protein 5 [Source:HGNC Symbol;Acc:28959]
Stk36	0.164125	0.193159	0.469561	serine/threonine kinase 36 [Source:HGNC Symbol;Acc:17209]
Ttc26	0.263031	0.193474	0.469771	tetratricopeptide repeat domain 26 [Source:HGNC Symbol;Acc:21882]
Inha	0.34308	0.194735	0.470834	inhibin, alpha [Source:HGNC Symbol;Acc:6065]
Myrip	-0.144434	0.194899	0.471051	myosin VIIA and Rab interacting protein [Source:HGNC Symbol;Acc:19156]
Pik3c3	-0.11194	0.195946	0.472402	phosphatidylinositol 3-kinase, catalytic subunit type 3 [Source:HGNC Symbol;Acc:8974]
Rrad	0.410146	0.198682	0.475518	Ras-related associated with diabetes [Source:HGNC Symbol;Acc:10446]
Skp1a	-0.107034	0.199014	0.475867	S-phase kinase-associated protein 1 [Source:HGNC Symbol;Acc:10899]
Syne1	0.13049	0.199586	0.476526	spectrin repeat containing, nuclear envelope 1 [Source:HGNC Symbol;Acc:17089]
Ywhaq	-0.127962	0.199622	0.476526	tyrosine 3-monooxygenase/tryptophan 5-monooxygenase activation protein, theta polypeptide [Source:HGNC Symbol;Acc:12854]
Gpi1	-0.117854	0.199602	0.476526	glucose-6-phosphate isomerase [Source:HGNC Symbol;Acc:4458]
Aldh1a1	-0.107653	0.20042	0.47768	aldehyde dehydrogenase 1 family, member A1 [Source:HGNC Symbol;Acc:402]
Katnal1	-0.135588	0.200535	0.477733	katanin p60 subunit A-like 1 [Source:HGNC Symbol;Acc:28361]
Sqstm1	-0.103586	0.203551	0.481862	sequestosome 1 [Source:HGNC Symbol;Acc:11280]
Psen1	-0.103958	0.204505	0.482723	presenilin 1 [Source:HGNC Symbol;Acc:9508]
Ccdc191	0.248931	0.205585	0.483832	KIAA1407 [Source:HGNC Symbol;Acc:29272]
Cct3	-0.104136	0.205772	0.483989	chaperonin containing TCP1, subunit 3 (gamma) [Source:HGNC Symbol;Acc:1616]
Pcdh15	0.492983	0.20726	0.485311	protocadherin-related 15 [Source:HGNC Symbol;Acc:14674]
Adcy3	-0.109606	0.207396	0.485483	adenylate cyclase 3 [Source:HGNC Symbol;Acc:234]
Rfx3	-0.18306	0.208622	0.4871	regulatory factor X, 3 (influences HLA class II expression) [Source:HGNC Symbol;Acc:9984]
Tex26	0.48243	0.209365	0.487656	testis expressed 26 [Source:HGNC Symbol;Acc:28622]
Cdc14a	0.116519	0.210738	0.489554	cell division cycle 14A [Source:HGNC Symbol;Acc:1718]
Tacr1	0.47558	0.211338	0.490137	tachykinin receptor 1 [Source:HGNC Symbol;Acc:11526]
Efcab7	0.281716	0.213	0.491976	EF-hand calcium binding domain 7 [Source:HGNC Symbol;Acc:29379]
Odf3	0.330634	0.213485	0.492509	outer dense fiber of sperm tails 3 [Source:HGNC Symbol;Acc:19905]
Abhd2	0.101815	0.213774	0.492807	abhydrolase domain containing 2 [Source:HGNC Symbol;Acc:18717]
Rab15	0.516663	0.214141	0.493507	RAB15, member RAS oncogene family [Source:HGNC Symbol;Acc:20150]
Rab11fip3	0.108484	0.214466	0.493767	RAB11 family interacting protein 3 (class II) [Source:HGNC Symbol;Acc:17224]
Prkar2a	-0.182416	0.220203	0.500096	protein kinase, cAMP-dependent, regulatory, type II, alpha [Source:HGNC Symbol;Acc:9391]
Kif24	0.241156	0.221258	0.500889	kinesin family member 24 [Source:HGNC Symbol;Acc:19916]
Pkd2	0.100415	0.228188	0.508742	polycystic kidney disease 2 (autosomal dominant) [Source:HGNC Symbol;Acc:9009]
Dync2h1	0.201507	0.228663	0.50915	dynein, cytoplasmic 2, heavy chain 1 [Source:HGNC Symbol;Acc:2962]
Pkig	0.189962	0.230047	0.510692	protein kinase (cAMP-dependent, catalytic) inhibitor gamma [Source:HGNC Symbol;Acc:9019]
Ribc1	0.293724	0.230759	0.511611	RIB43A domain with coiled-coils 1 [Source:HGNC Symbol;Acc:26537]
Cby1	-0.168959	0.231017	0.511889	chibby homolog 1 (Drosophila) [Source:HGNC Symbol;Acc:1307]
Atp6v1c1	-0.132587	0.233428	0.515092	ATPase, H+ transporting, lysosomal 42kDa, V1 subunit C1 [Source:HGNC Symbol;Acc:856]
Anks6	0.143813	0.237317	0.519579	ankyrin repeat and sterile alpha motif domain containing 6 [Source:HGNC Symbol;Acc:26724]
Tmem138	-0.116684	0.238476	0.52037	transmembrane protein 138 [Source:HGNC Symbol;Acc:26944]
Myo5a	0.220935	0.243843	0.526145	myosin VA (heavy chain 12, myoxin) [Source:HGNC Symbol;Acc:7602]
Ahi1	-0.106026	0.244658	0.526577	Abelson helper integration site 1 [Source:HGNC Symbol;Acc:21575]
Pde6g	-0.472668	0.246211	0.527796	phosphodiesterase 6G, cGMP-specific, rod, gamma [Source:HGNC Symbol;Acc:8789]
Hyal3	-0.294859	0.247378	0.52905	hyaluronoglucosaminidase 3 [Source:HGNC Symbol;Acc:5322]
Rilpl1	-0.116643	0.249409	0.531996	Rab interacting lysosomal protein-like 1 [Source:HGNC Symbol;Acc:26814]
Cct2	-0.0991271	0.249802	0.532488	chaperonin containing TCP1, subunit 2 (beta) [Source:HGNC Symbol;Acc:1615]
Cep70	0.197329	0.25103	0.53382	centrosomal protein 70kDa [Source:HGNC Symbol;Acc:29972]
Ro60	-0.132843	0.254536	0.538806	TROVE domain family, member 2 [Source:HGNC Symbol;Acc:11313]
Trip11	-0.159644	0.254846	0.539163	thyroid hormone receptor interactor 11 [Source:HGNC Symbol;Acc:12305]
Actr3	-0.099275	0.257896	0.542326	ARP3 actin-related protein 3 homolog (yeast) [Source:HGNC Symbol;Acc:170]
Gm43951	0.551106	0.25867	0.543214	KIAA0753 [Source:HGNC Symbol;Acc:29110]
Dctn1	0.104463	0.258833	0.543408	dynactin 1 [Source:HGNC Symbol;Acc:2711]
Ttll1	-0.119043	0.258929	0.543536	tubulin tyrosine ligase-like family, member 1 [Source:HGNC Symbol;Acc:1312]
Rbks	0.222112	0.25976	0.544689	ribokinase [Source:HGNC Symbol;Acc:30325]
Tmem231	0.102774	0.259872	0.544777	transmembrane protein 231 [Source:HGNC Symbol;Acc:37234]
Dzank1	0.161258	0.262893	0.547845	double zinc ribbon and ankyrin repeat domains 1 [Source:HGNC Symbol;Acc:15858]
Tctn1	0.103371	0.262883	0.547845	tectonic family member 1 [Source:HGNC Symbol;Acc:26113]
Cep63	0.170356	0.267289	0.551764	centrosomal protein 63kDa [Source:HGNC Symbol;Acc:25815]
Tmem216	0.137817	0.267534	0.55194	transmembrane protein 216 [Source:HGNC Symbol;Acc:25018]
Nudc	0.123134	0.268976	0.553956	nuclear distribution C homolog (A. nidulans) [Source:HGNC Symbol;Acc:8045]
Hspa8	-0.156161	0.269878	0.554853	heat shock 70kDa protein 8 [Source:HGNC Symbol;Acc:5241]
Dnaaf5	0.101183	0.274392	0.559189	HEAT repeat containing 2 [Source:HGNC Symbol;Acc:26013]
Kif7	0.128251	0.275071	0.55964	kinesin family member 7 [Source:HGNC Symbol;Acc:30497]
Dctn3	-0.206	0.276845	0.561492	dynactin 3 (p22) [Source:HGNC Symbol;Acc:2713]
Ift20	-0.152803	0.280681	0.565418	intraflagellar transport 20 homolog (Chlamydomonas) [Source:HGNC Symbol;Acc:30989]
Cep162	0.130726	0.281816	0.56655	KIAA1009 [Source:HGNC Symbol;Acc:21107]
Cfap20	0.122556	0.282951	0.567358	chromosome 16 open reading frame 80 [Source:HGNC Symbol;Acc:29523]
Slc22a4	0.152373	0.28588	0.569956	solute carrier family 22 (organic cation/ergothioneine transporter), member 4 [Source:HGNC Symbol;Acc:10968]
Cnga3	0.420072	0.28781	0.57196	cyclic nucleotide gated channel alpha 3 [Source:HGNC Symbol;Acc:2150]
Enkd1	0.155333	0.288899	0.573094	enkurin domain containing 1 [Source:HGNC Symbol;Acc:25246]
Rsph9	0.131659	0.289328	0.573485	radial spoke head 9 homolog (Chlamydomonas) [Source:HGNC Symbol;Acc:21057]
Ntpcr	-0.138738	0.289569	0.573541	nucleoside-triphosphatase, cancer-related [Source:HGNC Symbol;Acc:28204]
Arl3	-0.127733	0.289822	0.573782	ADP-ribosylation factor-like 3 [Source:HGNC Symbol;Acc:694]
Septin6	-0.0955907	0.291714	0.575236	septin 6 [Source:HGNC Symbol;Acc:15848]
Cnot10	0.0902512	0.29848	0.582688	CCR4-NOT transcription complex, subunit 10 [Source:HGNC Symbol;Acc:23817]
Spag1	-0.0926191	0.299626	0.583673	sperm associated antigen 1 [Source:HGNC Symbol;Acc:11212]
Cltc	-0.0849397	0.300499	0.584292	clathrin, heavy chain (Hc) [Source:HGNC Symbol;Acc:2092]
Mertk	-0.132374	0.304369	0.586999	c-mer proto-oncogene tyrosine kinase [Source:HGNC Symbol;Acc:7027]
Magi2	-0.131805	0.305397	0.587588	membrane associated guanylate kinase, WW and PDZ domain containing 2 [Source:HGNC Symbol;Acc:18957]
Catsperd	0.276612	0.306397	0.588267	catsper channel auxiliary subunit delta [Source:HGNC Symbol;Acc:28598]
Septin2	-0.0843811	0.306433	0.588267	septin 2 [Source:HGNC Symbol;Acc:7729]
2610301B20Rik	-0.1	0.307271	0.588563	chromosome 8 open reading frame 37 [Source:HGNC Symbol;Acc:27232]
Cep76	-0.156756	0.308478	0.589924	centrosomal protein 76kDa [Source:HGNC Symbol;Acc:25727]
Opn1sw	-0.399326	0.308936	0.590072	opsin 1 (cone pigments), short-wave-sensitive [Source:HGNC Symbol;Acc:1012]
Ift27	-0.132986	0.309886	0.591035	intraflagellar transport 27 homolog (Chlamydomonas) [Source:HGNC Symbol;Acc:18626]
Wrap53	-0.111902	0.312207	0.593815	WD repeat containing, antisense to TP53 [Source:HGNC Symbol;Acc:25522]
Ttll7	-0.140069	0.312139	0.593815	tubulin tyrosine ligase-like family, member 7 [Source:HGNC Symbol;Acc:26242]
Elmod2	-0.110294	0.312576	0.59393	ELMO/CED-12 domain containing 2 [Source:HGNC Symbol;Acc:28111]
Cep89	0.159657	0.316867	0.597695	centrosomal protein 89kDa [Source:HGNC Symbol;Acc:25907]
Wdr5b	-0.114411	0.325541	0.606076	WD repeat domain 5B [Source:HGNC Symbol;Acc:17826]
Focad	-0.113103	0.327524	0.608034	focadhesin [Source:HGNC Symbol;Acc:23377]
Sass6	0.172829	0.327832	0.608365	spindle assembly 6 homolog (C. elegans) [Source:HGNC Symbol;Acc:25403]
Gpr161	0.112166	0.333456	0.613198	G protein-coupled receptor 161 [Source:HGNC Symbol;Acc:23694]
Dlg5	0.0841094	0.334196	0.613842	discs, large homolog 5 (Drosophila) [Source:HGNC Symbol;Acc:2904]
Dnah7a	-0.200448	0.33589	0.615016	dynein, axonemal, heavy chain 7 [Source:HGNC Symbol;Acc:18661]
Evc2	0.0919974	0.33715	0.615874	Ellis van Creveld syndrome 2 [Source:HGNC Symbol;Acc:19747]
Ppef2	-0.41754	0.337172	0.615874	protein phosphatase, EF-hand calcium binding domain 2 [Source:HGNC Symbol;Acc:9244]
Hhip	0.286769	0.337106	0.615874	hedgehog interacting protein [Source:HGNC Symbol;Acc:14866]
Gucy2e	-0.10554	0.339149	0.61817	guanylate cyclase 2D, membrane (retina-specific) [Source:HGNC Symbol;Acc:4689]
Dctn2	-0.0790505	0.3417	0.619972	dynactin 2 (p50) [Source:HGNC Symbol;Acc:2712]
Bbs7	-0.104865	0.342864	0.621063	Bardet-Biedl syndrome 7 [Source:HGNC Symbol;Acc:18758]
Tubb3	-0.0985552	0.343503	0.621255	tubulin, beta 3 class III [Source:HGNC Symbol;Acc:20772]
Map1a	-0.0899345	0.343914	0.621514	microtubule-associated protein 1A [Source:HGNC Symbol;Acc:6835]
Cdk5rap2	0.0997547	0.345207	0.622758	CDK5 regulatory subunit associated protein 2 [Source:HGNC Symbol;Acc:18672]
Cetn3	-0.164077	0.345971	0.622974	centrin, EF-hand protein, 3 [Source:HGNC Symbol;Acc:1868]
Fgfr1op	0.11839	0.347176	0.624125	FGFR1 oncogene partner [Source:HGNC Symbol;Acc:17012]
Cdhr1	0.424323	0.347338	0.624344	cadherin-related family member 1 [Source:HGNC Symbol;Acc:14550]
Nubp2	-0.120716	0.349365	0.626025	nucleotide binding protein 2 [Source:HGNC Symbol;Acc:8042]
Nup35	-0.103676	0.349066	0.626025	nucleoporin 35kDa [Source:HGNC Symbol;Acc:29797]
Psen2	-0.085503	0.350146	0.626584	presenilin 2 (Alzheimer disease 4) [Source:HGNC Symbol;Acc:9509]
Ppp5c	-0.116155	0.350719	0.62672	protein phosphatase 5, catalytic subunit [Source:HGNC Symbol;Acc:9322]
Ralgapa1	-0.0882201	0.351959	0.627157	Ral GTPase activating protein, alpha subunit 1 (catalytic) [Source:HGNC Symbol;Acc:17770]
Ablim1	0.0996589	0.353902	0.629247	actin binding LIM protein 1 [Source:HGNC Symbol;Acc:78]
Prkar1a	-0.07549	0.357068	0.631707	protein kinase, cAMP-dependent, regulatory, type I, alpha [Source:HGNC Symbol;Acc:9388]
Tuba4a	-0.09413	0.357394	0.632139	tubulin, alpha 4a [Source:HGNC Symbol;Acc:12407]
Ppp2r1a	-0.120866	0.358334	0.633059	protein phosphatase 2, regulatory subunit A, alpha [Source:HGNC Symbol;Acc:9302]
Cep135	0.113932	0.360464	0.635124	centrosomal protein 135kDa [Source:HGNC Symbol;Acc:29086]
Catsperz	0.315224	0.361486	0.635815	testis expressed 40 [Source:HGNC Symbol;Acc:19231]
Dnaaf2	0.117468	0.362023	0.636327	dynein, axonemal, assembly factor 2 [Source:HGNC Symbol;Acc:20188]
Enpp5	-0.0742103	0.363936	0.637372	ectonucleotide pyrophosphatase/phosphodiesterase 5 (putative) [Source:HGNC Symbol;Acc:13717]
Galnt11	-0.0787822	0.364525	0.637979	UDP-N-acetyl-alpha-D-galactosamine:polypeptide N-acetylgalactosaminyltransferase 11 (GalNAc-T11) [Source:HGNC Symbol;Acc:19875]
Ttc8	0.097824	0.364638	0.638024	tetratricopeptide repeat domain 8 [Source:HGNC Symbol;Acc:20087]
Enah	0.100733	0.365194	0.638708	enabled homolog (Drosophila) [Source:HGNC Symbol;Acc:18271]
Wdpcp	0.14299	0.366255	0.639912	WD repeat containing planar cell polarity effector [Source:HGNC Symbol;Acc:28027]
Pkd1	0.105596	0.36675	0.640168	polycystic kidney disease 1 (autosomal dominant) [Source:HGNC Symbol;Acc:9008]
Atg7	-0.0850328	0.367569	0.640545	autophagy related 7 [Source:HGNC Symbol;Acc:16935]
Hif1a	-0.0954984	0.367307	0.640545	hypoxia inducible factor 1, alpha subunit (basic helix-loop-helix transcription factor) [Source:HGNC Symbol;Acc:4910]
Hmgb2	0.202024	0.369031	0.641936	high mobility group box 2 [Source:HGNC Symbol;Acc:5000]
Ak2	-0.0836588	0.377914	0.650369	adenylate kinase 2 [Source:HGNC Symbol;Acc:362]
Ift52	0.0957002	0.378227	0.650583	intraflagellar transport 52 homolog (Chlamydomonas) [Source:HGNC Symbol;Acc:15901]
Wdr34	0.111919	0.378537	0.650881	WD repeat domain 34 [Source:HGNC Symbol;Acc:28296]
Exoc4	-0.0741895	0.380251	0.651645	exocyst complex component 4 [Source:HGNC Symbol;Acc:30389]
Tppp3	0.222231	0.382412	0.653242	tubulin polymerization-promoting protein family member 3 [Source:HGNC Symbol;Acc:24162]
Iqck	0.131568	0.38884	0.659823	IQ motif containing K [Source:HGNC Symbol;Acc:28556]
Cdk20	-0.0894856	0.390037	0.660651	cyclin-dependent kinase 20 [Source:HGNC Symbol;Acc:21420]
Cep120	0.0762303	0.391053	0.66112	centrosomal protein 120kDa [Source:HGNC Symbol;Acc:26690]
Dnm2	-0.070142	0.39375	0.663664	dynamin 2 [Source:HGNC Symbol;Acc:2974]
Phlpp2	-0.0830642	0.394761	0.664362	PH domain and leucine rich repeat protein phosphatase 2 [Source:HGNC Symbol;Acc:29149]
Prom2	-0.301631	0.395715	0.66532	prominin 2 [Source:HGNC Symbol;Acc:20685]
Atp8a2	0.508848	0.397755	0.666852	ATPase, aminophospholipid transporter, class I, type 8A, member 2 [Source:HGNC Symbol;Acc:13533]
Eipr1	-0.107489	0.400759	0.669526	tumor suppressing subtransferable candidate 1 [Source:HGNC Symbol;Acc:12383]
Dzip1	0.109099	0.402241	0.670749	DAZ interacting protein 1 [Source:HGNC Symbol;Acc:20908]
Bbs2	0.115968	0.403408	0.671898	Bardet-Biedl syndrome 2 [Source:HGNC Symbol;Acc:967]
Hdac6	0.0829312	0.407838	0.674772	histone deacetylase 6 [Source:HGNC Symbol;Acc:14064]
Cabyr	-0.165133	0.410117	0.67695	calcium binding tyrosine-(Y)-phosphorylation regulated [Source:HGNC Symbol;Acc:15569]
Dynlrb1	-0.175329	0.411658	0.678215	dynein, light chain, roadblock-type 1 [Source:HGNC Symbol;Acc:15468]
Cep41	0.134583	0.414942	0.680632	centrosomal protein 41kDa [Source:HGNC Symbol;Acc:12370]
Cyfip2	0.0713834	0.420763	0.685098	cytoplasmic FMR1 interacting protein 2 [Source:HGNC Symbol;Acc:13760]
Ezr	-0.0654968	0.426549	0.690494	ezrin [Source:HGNC Symbol;Acc:12691]
E2f4	-0.0749408	0.427112	0.690998	E2F transcription factor 4, p107/p130-binding [Source:HGNC Symbol;Acc:3118]
Rapgef2	0.0705885	0.428062	0.691739	Rap guanine nucleotide exchange factor (GEF) 2 [Source:HGNC Symbol;Acc:16854]
Kcnj16	-0.0813752	0.433453	0.696306	potassium inwardly-rectifying channel, subfamily J, member 16 [Source:HGNC Symbol;Acc:6262]
Tubgcp2	0.0676684	0.434642	0.697367	tubulin, gamma complex associated protein 2 [Source:HGNC Symbol;Acc:18599]
Atp2a2	-0.081588	0.434919	0.697466	ATPase, Ca++ transporting, cardiac muscle, slow twitch 2 [Source:HGNC Symbol;Acc:812]
Cetn2	0.155132	0.435063	0.697517	centrin, EF-hand protein, 2 [Source:HGNC Symbol;Acc:1867]
Pex6	-0.0662371	0.435679	0.697925	peroxisomal biogenesis factor 6 [Source:HGNC Symbol;Acc:8859]
Celsr3	0.264062	0.435825	0.697942	cadherin, EGF LAG seven-pass G-type receptor 3 (flamingo homolog, Drosophila) [Source:HGNC Symbol;Acc:3230]
Tuba1b	0.0682705	0.436444	0.6985	tubulin, alpha 1b [Source:HGNC Symbol;Acc:18809]
Asap1	-0.0894875	0.442232	0.703542	ArfGAP with SH3 domain, ankyrin repeat and PH domain 1 [Source:HGNC Symbol;Acc:2720]
Gnat1	-0.450206	0.445943	0.706623	guanine nucleotide binding protein (G protein), alpha transducing activity polypeptide 1 [Source:HGNC Symbol;Acc:4393]
Naxe	-0.0910578	0.448683	0.708186	apolipoprotein A-I binding protein [Source:HGNC Symbol;Acc:18453]
Cep295nl	0.323701	0.450427	0.708615	differential display clone 8 isoform 2 [Source:RefSeq peptide;Acc:NP_001230469]
Atp6v1d	-0.0747228	0.454169	0.712166	ATPase, H+ transporting, lysosomal 34kDa, V1 subunit D [Source:HGNC Symbol;Acc:13527]
Tctex1d2	0.155833	0.455586	0.712875	Tctex1 domain containing 2 [Source:HGNC Symbol;Acc:28482]
Shroom3	0.103307	0.456895	0.714015	shroom family member 3 [Source:HGNC Symbol;Acc:30422]
Ift80	0.0731489	0.457961	0.714606	intraflagellar transport 80 homolog (Chlamydomonas) [Source:HGNC Symbol;Acc:29262]
Kif3b	0.0652382	0.460543	0.716876	kinesin family member 3B [Source:HGNC Symbol;Acc:6320]
Unc119b	-0.0671374	0.46104	0.717069	unc-119 homolog B (C. elegans) [Source:HGNC Symbol;Acc:16488]
Trappc3	-0.0752357	0.462567	0.718146	trafficking protein particle complex 3 [Source:HGNC Symbol;Acc:19942]
Ranbp1	-0.0744085	0.464222	0.718937	RAN binding protein 1 [Source:HGNC Symbol;Acc:9847]
Rom1	-0.0776985	0.465687	0.719605	retinal outer segment membrane protein 1 [Source:HGNC Symbol;Acc:10254]
Evi5l	0.0992941	0.466005	0.719757	ecotropic viral integration site 5-like [Source:HGNC Symbol;Acc:30464]
Prom1	0.093404	0.468457	0.7221	prominin 1 [Source:HGNC Symbol;Acc:9454]
Tctn3	-0.0653368	0.477395	0.728966	tectonic family member 3 [Source:HGNC Symbol;Acc:24519]
Nup214	0.0828544	0.481179	0.731764	nucleoporin 214kDa [Source:HGNC Symbol;Acc:8064]
Faim	0.113595	0.481671	0.732112	Fas apoptotic inhibitory molecule [Source:HGNC Symbol;Acc:18703]
Htt	0.0946608	0.48354	0.733367	huntingtin [Source:HGNC Symbol;Acc:4851]
Ttc30b	0.0730901	0.484144	0.733421	tetratricopeptide repeat domain 30B [Source:HGNC Symbol;Acc:26425]
Kif5c	-0.151122	0.49033	0.737306	kinesin family member 5C [Source:HGNC Symbol;Acc:6325]
Ropn1l	-0.18218	0.490535	0.737403	rhophilin associated tail protein 1-like [Source:HGNC Symbol;Acc:24060]
Hsp90ab1	-0.0560072	0.490787	0.73742	heat shock protein 90kDa alpha (cytosolic), class B member 1 [Source:HGNC Symbol;Acc:5258]
Haus6	0.129257	0.492632	0.738542	HAUS augmin-like complex, subunit 6 [Source:HGNC Symbol;Acc:25948]
Dync2li1	0.0686382	0.493331	0.738948	dynein, cytoplasmic 2, light intermediate chain 1 [Source:HGNC Symbol;Acc:24595]
Tmem80	-0.0781293	0.49371	0.739084	transmembrane protein 80 [Source:HGNC Symbol;Acc:27453]
Rnf38	0.0888835	0.495565	0.7405	ring finger protein 38 [Source:HGNC Symbol;Acc:18052]
Ccdc17	0.120982	0.49731	0.741669	coiled-coil domain containing 17 [Source:HGNC Symbol;Acc:26574]
Cask	-0.0958452	0.500609	0.74399	calcium/calmodulin-dependent serine protein kinase (MAGUK family) [Source:HGNC Symbol;Acc:1497]
Smo	0.0550711	0.502325	0.744665	smoothened, frizzled family receptor [Source:HGNC Symbol;Acc:11119]
Fam92a	-0.0708737	0.503262	0.745451	family with sequence similarity 92, member A1 [Source:HGNC Symbol;Acc:30452]
Tmem141	-0.152959	0.508127	0.749	transmembrane protein 141 [Source:HGNC Symbol;Acc:28211]
Poc1b	-0.0822487	0.508794	0.749445	POC1 centriolar protein homolog B (Chlamydomonas) [Source:HGNC Symbol;Acc:30836]
Psmc5	-0.0548702	0.511071	0.75117	proteasome (prosome, macropain) 26S subunit, ATPase, 5 [Source:HGNC Symbol;Acc:9552]
Sord	-0.0586801	0.512802	0.752379	sorbitol dehydrogenase [Source:HGNC Symbol;Acc:11184]
Cep83	0.0714277	0.51337	0.752855	coiled-coil domain containing 41 [Source:HGNC Symbol;Acc:17966]
Rilp	-0.119666	0.515934	0.753757	Rab interacting lysosomal protein [Source:HGNC Symbol;Acc:30266]
Sclt1	0.0970946	0.523004	0.756955	sodium channel and clathrin linker 1 [Source:HGNC Symbol;Acc:26406]
Ehd1	-0.0689631	0.527542	0.759951	EH-domain containing 1 [Source:HGNC Symbol;Acc:3242]
Ift74	-0.0605148	0.530959	0.761967	intraflagellar transport 74 homolog (Chlamydomonas) [Source:HGNC Symbol;Acc:21424]
Sf3b2	0.0525861	0.531879	0.76258	splicing factor 3b, subunit 2, 145kDa [Source:HGNC Symbol;Acc:10769]
Ssna1	-0.103354	0.537354	0.766798	Sjogren syndrome nuclear autoantigen 1 [Source:HGNC Symbol;Acc:11321]
Cct8	-0.0541314	0.538171	0.767276	chaperonin containing TCP1, subunit 8 (theta) [Source:HGNC Symbol;Acc:1623]
Arl2bp	-0.0522967	0.539478	0.768067	ADP-ribosylation factor-like 2 binding protein [Source:HGNC Symbol;Acc:17146]
Pard3	-0.0569786	0.547316	0.772469	par-3 partitioning defective 3 homolog (C. elegans) [Source:HGNC Symbol;Acc:16051]
Gna11	-0.0503213	0.549674	0.773887	guanine nucleotide binding protein (G protein), alpha 11 (Gq class) [Source:HGNC Symbol;Acc:4379]
Clasp1	-0.0495127	0.550003	0.774014	cytoplasmic linker associated protein 1 [Source:HGNC Symbol;Acc:17088]
Traf3ip1	0.0686927	0.550993	0.774579	TNF receptor-associated factor 3 interacting protein 1 [Source:HGNC Symbol;Acc:17861]
Cep152	0.106307	0.552878	0.776428	centrosomal protein 152kDa [Source:HGNC Symbol;Acc:29298]
Gpr157	0.137381	0.556678	0.778726	G protein-coupled receptor 157 [Source:HGNC Symbol;Acc:23687]
Por	-0.0482634	0.557462	0.779399	P450 (cytochrome) oxidoreductase [Source:HGNC Symbol;Acc:9208]
Cep192	0.0978082	0.558103	0.779577	centrosomal protein 192kDa [Source:HGNC Symbol;Acc:25515]
Dstn	-0.0476877	0.559899	0.780971	destrin (actin depolymerizing factor) [Source:HGNC Symbol;Acc:15750]
Cfap298	0.0746382	0.560471	0.781474	chromosome 21 open reading frame 59 [Source:HGNC Symbol;Acc:1301]
Pcm1	0.0776263	0.562515	0.782012	pericentriolar material 1 [Source:HGNC Symbol;Acc:8727]
Agbl2	0.068758	0.563976	0.782866	ATP/GTP binding protein-like 2 [Source:HGNC Symbol;Acc:26296]
Pik3r4	-0.0547211	0.565454	0.784196	phosphoinositide-3-kinase, regulatory subunit 4 [Source:HGNC Symbol;Acc:8982]
Rho	-0.195419	0.565888	0.784587	rhodopsin [Source:HGNC Symbol;Acc:10012]
Cplane2	-0.15122	0.56743	0.785256	REM2 and RAB-like small GTPase 1 [Source:HGNC Symbol;Acc:28127]
Slirp	-0.190228	0.568994	0.785798	SRA stem-loop interacting RNA binding protein [Source:HGNC Symbol;Acc:20495]
Rab27a	0.160642	0.568184	0.785798	RAB27A, member RAS oncogene family [Source:HGNC Symbol;Acc:9766]
Kif3c	0.0508138	0.570504	0.786687	kinesin family member 3C [Source:HGNC Symbol;Acc:6321]
Ptch1	0.109076	0.571987	0.787537	patched 1 [Source:HGNC Symbol;Acc:9585]
Csnk2b	-0.102439	0.574055	0.789051	casein kinase 2, beta polypeptide [Source:HGNC Symbol;Acc:2460]
Haus7	-0.0670706	0.574351	0.789178	HAUS augmin-like complex, subunit 7 [Source:HGNC Symbol;Acc:32979]
Rsph3b	0.0701515	0.576084	0.790475	radial spoke 3 homolog (Chlamydomonas) [Source:HGNC Symbol;Acc:21054]
Kctd17	-0.0545531	0.576692	0.790709	potassium channel tetramerisation domain containing 17 [Source:HGNC Symbol;Acc:25705]
Tubgcp4	-0.051877	0.57906	0.792563	tubulin, gamma complex associated protein 4 [Source:HGNC Symbol;Acc:16691]
Tuba1a	-0.0633879	0.583089	0.795129	tubulin, alpha 1a [Source:HGNC Symbol;Acc:20766]
Clba1	0.069211	0.583101	0.795129	chromosome 14 open reading frame 79 [Source:HGNC Symbol;Acc:20126]
Gnas	-0.0616682	0.583657	0.795395	GNAS complex locus [Source:HGNC Symbol;Acc:4392]
Nbea	0.0511485	0.584928	0.796497	neurobeachin [Source:HGNC Symbol;Acc:7648]
Spata6	0.0717378	0.587588	0.798433	spermatogenesis associated 6 [Source:HGNC Symbol;Acc:18309]
Glis2	-0.0544244	0.58757	0.798433	GLIS family zinc finger 2 [Source:HGNC Symbol;Acc:29450]
Exoc6	-0.0539896	0.58833	0.798675	exocyst complex component 6 [Source:HGNC Symbol;Acc:23196]
Trim59	0.127568	0.589913	0.799871	Uncharacterized protein [Source:UniProtKB/TrEMBL;Acc:H3BRJ5]
Cenpf	0.291647	0.599026	0.80567	centromere protein F, 350/400kDa [Source:HGNC Symbol;Acc:1857]
Pkm	-0.042717	0.599277	0.805753	pyruvate kinase, muscle [Source:HGNC Symbol;Acc:9021]
Nedd1	-0.0663596	0.600492	0.806406	neural precursor cell expressed, developmentally down-regulated 1 [Source:HGNC Symbol;Acc:7723]
Exoc5	-0.0565902	0.601029	0.806847	exocyst complex component 5 [Source:HGNC Symbol;Acc:10696]
Lca5	0.0805515	0.604065	0.808742	Leber congenital amaurosis 5 [Source:HGNC Symbol;Acc:31923]
Fuz	-0.0776031	0.604141	0.808742	fuzzy homolog (Drosophila) [Source:HGNC Symbol;Acc:26219]
Haus1	-0.0797624	0.605077	0.809243	HAUS augmin-like complex, subunit 1 [Source:HGNC Symbol;Acc:25174]
Lztfl1	-0.0549159	0.607329	0.810896	leucine zipper transcription factor-like 1 [Source:HGNC Symbol;Acc:6741]
2700049A03Rik	-0.0615339	0.608397	0.811922	KIAA0586 [Source:HGNC Symbol;Acc:19960]
Cdh23	0.202884	0.609836	0.812627	cadherin-related 23 [Source:HGNC Symbol;Acc:13733]
Cyld	0.0591983	0.610083	0.812627	cylindromatosis (turban tumor syndrome) [Source:HGNC Symbol;Acc:2584]
Tssk1	-0.192625	0.61051	0.812665	testis-specific serine kinase 1B [Source:HGNC Symbol;Acc:14968]
Crb3	0.149393	0.613679	0.815127	crumbs homolog 3 (Drosophila) [Source:HGNC Symbol;Acc:20237]
Eftud2	0.08191	0.618003	0.817651	elongation factor Tu GTP binding domain containing 2 [Source:HGNC Symbol;Acc:30858]
Catsper2	0.0877599	0.618006	0.817651	cation channel, sperm associated 2 [Source:HGNC Symbol;Acc:18810]
Haus5	0.0641829	0.622148	0.820673	HAUS augmin-like complex, subunit 5 [Source:HGNC Symbol;Acc:29130]
Gabarap	-0.0904333	0.622858	0.820998	GABA(A) receptor-associated protein [Source:HGNC Symbol;Acc:4067]
Sdccag8	0.0807848	0.632919	0.827371	serologically defined colon cancer antigen 8 [Source:HGNC Symbol;Acc:10671]
Cltb	-0.0540887	0.642224	0.833515	clathrin, light chain B [Source:HGNC Symbol;Acc:2091]
Map9	-0.0551702	0.645186	0.835464	microtubule-associated protein 9 [Source:HGNC Symbol;Acc:26118]
Ift122	0.0430367	0.645495	0.835618	intraflagellar transport 122 homolog (Chlamydomonas) [Source:HGNC Symbol;Acc:13556]
Csnk1a1	-0.0378021	0.645936	0.835632	casein kinase 1, alpha 1 [Source:HGNC Symbol;Acc:2451]
Mks1	0.0657948	0.646256	0.835661	Meckel syndrome, type 1 [Source:HGNC Symbol;Acc:7121]
Coq10a	-0.0454501	0.646363	0.83572	coenzyme Q10 homolog A (S. cerevisiae) [Source:HGNC Symbol;Acc:26515]
Ift46	0.0456713	0.651969	0.838903	intraflagellar transport 46 homolog (Chlamydomonas) [Source:HGNC Symbol;Acc:26146]
Klc3	-0.109653	0.656332	0.841098	kinesin light chain 3 [Source:HGNC Symbol;Acc:20717]
Tpgs1	-0.0722431	0.663617	0.844976	tubulin polyglutamylase complex subunit 1 [Source:HGNC Symbol;Acc:25058]
Alms1	0.0677192	0.666747	0.847009	Alstrom syndrome 1 [Source:HGNC Symbol;Acc:428]
Map6	-0.0395355	0.667486	0.847472	microtubule-associated protein 6 [Source:HGNC Symbol;Acc:6868]
Slc9b2	0.151625	0.668603	0.8479	solute carrier family 9, subfamily B (NHA2, cation proton antiporter 2), member 2 [Source:HGNC Symbol;Acc:25143]
Gli2	-0.0479618	0.676207	0.851754	GLI family zinc finger 2 [Source:HGNC Symbol;Acc:4318]
Akt1	-0.0360316	0.677484	0.852381	v-akt murine thymoma viral oncogene homolog 1 [Source:HGNC Symbol;Acc:391]
Ccdc13	-0.067783	0.680596	0.854509	coiled-coil domain containing 13 [Source:HGNC Symbol;Acc:26358]
Bbs5	0.0715215	0.683251	0.855613	Bardet-Biedl syndrome 5 [Source:HGNC Symbol;Acc:970]
Dync1h1	0.0402131	0.686	0.857632	dynein, cytoplasmic 1, heavy chain 1 [Source:HGNC Symbol;Acc:2961]
Disc1	-0.0655911	0.685933	0.857632	disrupted in schizophrenia 1 [Source:HGNC Symbol;Acc:2888]
Nup93	0.0384396	0.694373	0.862213	nucleoporin 93kDa [Source:HGNC Symbol;Acc:28958]
Mapre3	-0.0375796	0.696944	0.86381	microtubule-associated protein, RP/EB family, member 3 [Source:HGNC Symbol;Acc:6892]
Atg16l1	0.0360789	0.701424	0.866848	autophagy related 16-like 1 (S. cerevisiae) [Source:HGNC Symbol;Acc:21498]
Pde1c	-0.061859	0.703473	0.868356	phosphodiesterase 1C, calmodulin-dependent 70kDa [Source:HGNC Symbol;Acc:8776]
Dzip1l	0.0353101	0.703784	0.868601	DAZ interacting protein 1-like [Source:HGNC Symbol;Acc:26551]
Hk1	-0.0309737	0.710551	0.872232	hexokinase 1 [Source:HGNC Symbol;Acc:4922]
Fbxo15	0.111064	0.71165	0.872671	F-box protein 15 [Source:HGNC Symbol;Acc:13617]
Atmin	0.0356589	0.712905	0.87331	ATM interactor [Source:HGNC Symbol;Acc:29034]
Cep72	-0.108689	0.7133	0.873504	centrosomal protein 72kDa [Source:HGNC Symbol;Acc:25547]
Tbc1d32	-0.0406098	0.71431	0.873994	chromosome 6 open reading frame 170 [Source:HGNC Symbol;Acc:21485]
Rabgap1l	0.0515742	0.718172	0.875672	RAB GTPase activating protein 1-like [Source:HGNC Symbol;Acc:24663]
Dnal4	-0.0504641	0.722571	0.877747	dynein, axonemal, light chain 4 [Source:HGNC Symbol;Acc:2955]
Cops8	-0.0351336	0.728184	0.881076	COP9 constitutive photomorphogenic homolog subunit 8 (Arabidopsis) [Source:HGNC Symbol;Acc:24335]
Avil	-0.0963361	0.729095	0.881626	advillin [Source:HGNC Symbol;Acc:14188]
Arl13b	0.0394214	0.734818	0.884908	ADP-ribosylation factor-like 13B [Source:HGNC Symbol;Acc:25419]
Plk4	-0.0779946	0.739725	0.887048	polo-like kinase 4 [Source:HGNC Symbol;Acc:11397]
Ehd3	-0.0279224	0.740133	0.887174	EH-domain containing 3 [Source:HGNC Symbol;Acc:3244]
Dnaic1	-0.0500135	0.742093	0.887745	dynein, axonemal, intermediate chain 1 [Source:HGNC Symbol;Acc:2954]
Ambra1	0.0281242	0.742039	0.887745	autophagy/beclin-1 regulator 1 [Source:HGNC Symbol;Acc:25990]
Poc1a	0.0624742	0.745455	0.889316	POC1 centriolar protein homolog A (Chlamydomonas) [Source:HGNC Symbol;Acc:24488]
Tmem17	-0.0393209	0.745785	0.889413	transmembrane protein 17 [Source:HGNC Symbol;Acc:26623]
Sufu	-0.0282805	0.753095	0.892991	suppressor of fused homolog (Drosophila) [Source:HGNC Symbol;Acc:16466]
Map4	0.0259082	0.760879	0.89727	microtubule-associated protein 4 [Source:HGNC Symbol;Acc:6862]
Bbs4	-0.0284152	0.76389	0.898766	Bardet-Biedl syndrome 4 [Source:HGNC Symbol;Acc:969]
C2cd3	-0.028957	0.766686	0.900143	C2 calcium-dependent domain containing 3 [Source:HGNC Symbol;Acc:24564]
Tbc1d30	0.0628431	0.767521	0.900573	TBC1 domain family, member 30 [Source:HGNC Symbol;Acc:29164]
Rab23	0.029485	0.768161	0.901122	RAB23, member RAS oncogene family [Source:HGNC Symbol;Acc:14263]
Kif19a	-0.0267574	0.771118	0.90275	kinesin family member 19 [Source:HGNC Symbol;Acc:26735]
Nme7	-0.03038	0.77395	0.90414	NME/NM23 family member 7 [Source:HGNC Symbol;Acc:20461]
Akap9	0.034166	0.774763	0.904574	A kinase (PRKA) anchor protein (yotiao) 9 [Source:HGNC Symbol;Acc:379]
Cplane1	-0.0658458	0.775525	0.905091	chromosome 5 open reading frame 42 [Source:HGNC Symbol;Acc:25801]
Ruvbl2	0.0318851	0.780628	0.906564	RuvB-like 2 (E. coli) [Source:HGNC Symbol;Acc:10475]
Kif3a	0.0248184	0.781905	0.907199	kinesin family member 3A [Source:HGNC Symbol;Acc:6319]
Csnk1e	-0.0243888	0.788863	0.910459	casein kinase 1, epsilon [Source:HGNC Symbol;Acc:2453]
Prkacb	-0.0218166	0.79181	0.91263	protein kinase, cAMP-dependent, catalytic, beta [Source:HGNC Symbol;Acc:9381]
Kif17	-0.0482081	0.792192	0.91263	kinesin family member 17 [Source:HGNC Symbol;Acc:19167]
Cenpj	0.0551615	0.793747	0.913269	centromere protein J [Source:HGNC Symbol;Acc:17272]
Igbp1	-0.0225715	0.794795	0.913528	immunoglobulin (CD79A) binding protein 1 [Source:HGNC Symbol;Acc:5461]
Elmod3	0.0228803	0.794975	0.913528	ELMO/CED-12 domain containing 3 [Source:HGNC Symbol;Acc:26158]
Aurka	0.047963	0.797264	0.914908	aurora kinase A [Source:HGNC Symbol;Acc:11393]
B9d1	-0.0492387	0.798963	0.915831	B9 protein domain 1 [Source:HGNC Symbol;Acc:24123]
Spata7	-0.0266399	0.802976	0.917651	spermatogenesis associated 7 [Source:HGNC Symbol;Acc:20423]
Tubb5	0.0209159	0.803274	0.917651	tubulin, beta class I [Source:HGNC Symbol;Acc:20778]
Tapt1	-0.0217272	0.8082	0.920656	transmembrane anterior posterior transformation 1 [Source:HGNC Symbol;Acc:26887]
Ift57	-0.0212351	0.808734	0.920994	intraflagellar transport 57 homolog (Chlamydomonas) [Source:HGNC Symbol;Acc:17367]
Csnk1g1	0.029192	0.809058	0.921023	casein kinase 1, gamma 1 [Source:HGNC Symbol;Acc:2454]
Cep97	0.036686	0.810568	0.921997	centrosomal protein 97kDa [Source:HGNC Symbol;Acc:26244]
Sag	0.0758555	0.811698	0.922668	S-antigen; retina and pineal gland (arrestin) [Source:HGNC Symbol;Acc:10521]
Grk2	-0.0227441	0.816019	0.924323	adrenergic, beta, receptor kinase 1 [Source:HGNC Symbol;Acc:289]
Tubgcp3	-0.020841	0.820229	0.926657	tubulin, gamma complex associated protein 3 [Source:HGNC Symbol;Acc:18598]
Orc1	-0.0867542	0.821243	0.926677	origin recognition complex, subunit 1 [Source:HGNC Symbol;Acc:8487]
Gngt1	0.0905781	0.822265	0.927258	guanine nucleotide binding protein (G protein), gamma transducing activity polypeptide 1 [Source:HGNC Symbol;Acc:4411]
Hyls1	0.0366669	0.826115	0.929184	hydrolethalus syndrome 1 [Source:HGNC Symbol;Acc:26558]
Abcc4	0.0203685	0.82952	0.930814	ATP-binding cassette, sub-family C (CFTR/MRP), member 4 [Source:HGNC Symbol;Acc:55]
Mark4	-0.0181286	0.830555	0.930975	MAP/microtubule affinity-regulating kinase 4 [Source:HGNC Symbol;Acc:13538]
Gmnc	0.0389262	0.830789	0.930977	geminin coiled-coil domain containing [Source:HGNC Symbol;Acc:40049]
Tubg1	0.0184655	0.832323	0.931293	tubulin, gamma 1 [Source:HGNC Symbol;Acc:12417]
Exoc3	-0.0206191	0.833526	0.931636	exocyst complex component 3 [Source:HGNC Symbol;Acc:30378]
Sfi1	-0.0287917	0.843852	0.936248	Sfi1 homolog, spindle assembly associated (yeast) [Source:HGNC Symbol;Acc:29064]
Cep78	0.020851	0.845554	0.937263	centrosomal protein 78kDa [Source:HGNC Symbol;Acc:25740]
Ift22	0.0263076	0.846599	0.937544	RAB, member RAS oncogene family-like 5 [Source:HGNC Symbol;Acc:21895]
Gm20695	-0.0903606	0.847344	0.937947	clusterin associated protein 1 [Source:HGNC Symbol;Acc:19009]
Pcnt	0.0187637	0.849878	0.939018	pericentrin [Source:HGNC Symbol;Acc:16068]
Xpnpep3	0.0259266	0.8511	0.939574	X-prolyl aminopeptidase (aminopeptidase P) 3, putative [Source:HGNC Symbol;Acc:28052]
Gsk3b	-0.0323191	0.851303	0.939664	glycogen synthase kinase 3 beta [Source:HGNC Symbol;Acc:4617]
Tcea2	0.0376452	0.853311	0.941367	transcription elongation factor A (SII), 2 [Source:HGNC Symbol;Acc:11614]
Hspbp1	0.0190953	0.858582	0.943491	HSPA (heat shock 70kDa) binding protein, cytoplasmic cochaperone 1 [Source:HGNC Symbol;Acc:24989]
Hspa1l	0.0248433	0.858667	0.943491	heat shock 70kDa protein 1-like [Source:HGNC Symbol;Acc:5234]
Pibf1	-0.0203391	0.859913	0.943911	progesterone immunomodulatory binding factor 1 [Source:HGNC Symbol;Acc:23352]
Vangl2	-0.0235722	0.859797	0.943911	vang-like 2 (van gogh, Drosophila) [Source:HGNC Symbol;Acc:15511]
Lrba	-0.0149702	0.862668	0.94476	LPS-responsive vesicle trafficking, beach and anchor containing [Source:HGNC Symbol;Acc:1742]
Cilk1	-0.0151708	0.870775	0.94857	intestinal cell (MAK-like) kinase [Source:HGNC Symbol;Acc:21219]
Nudcd3	-0.0135523	0.871194	0.948652	NudC domain containing 3 [Source:HGNC Symbol;Acc:22208]
Ift43	0.0311533	0.87776	0.950891	intraflagellar transport 43 homolog (Chlamydomonas) [Source:HGNC Symbol;Acc:29669]
Morn2	-0.0313162	0.879604	0.952022	MORN repeat containing 2 [Source:HGNC Symbol;Acc:30166]
Rttn	0.0229765	0.883315	0.953577	rotatin [Source:HGNC Symbol;Acc:18654]
Rab3ip	0.0230774	0.886094	0.954628	RAB3A interacting protein [Source:HGNC Symbol;Acc:16508]
Tex9	0.0178137	0.887002	0.954782	testis expressed 9 [Source:HGNC Symbol;Acc:29585]
Ddx6	-0.0156365	0.887066	0.954782	DEAD (Asp-Glu-Ala-Asp) box helicase 6 [Source:HGNC Symbol;Acc:2747]
Ipo5	-0.0102772	0.901028	0.961931	importin 5 [Source:HGNC Symbol;Acc:6402]
Stx3	-0.0169402	0.902336	0.961957	syntaxin 3 [Source:HGNC Symbol;Acc:11438]
Csnk1d	0.0111495	0.904391	0.963019	casein kinase 1, delta [Source:HGNC Symbol;Acc:2452]
Atat1	-0.010205	0.906327	0.963953	alpha tubulin acetyltransferase 1 [Source:HGNC Symbol;Acc:21186]
Cfap410	0.0134853	0.908025	0.9645	chromosome 21 open reading frame 2 [Source:HGNC Symbol;Acc:1260]
Wwtr1	-0.00968252	0.907703	0.9645	WW domain containing transcription regulator 1 [Source:HGNC Symbol;Acc:24042]
Bbs9	0.0177655	0.912281	0.965919	Bardet-Biedl syndrome 9 [Source:HGNC Symbol;Acc:30000]
Sec63	0.00991936	0.912488	0.965919	SEC63 homolog (S. cerevisiae) [Source:HGNC Symbol;Acc:21082]
Kif2a	-0.0159624	0.913107	0.965919	kinesin heavy chain member 2A [Source:HGNC Symbol;Acc:6318]
Cep19	-0.0109784	0.918434	0.968179	centrosomal protein 19kDa [Source:HGNC Symbol;Acc:28209]
Daam1	-0.0096609	0.919686	0.969235	dishevelled associated activator of morphogenesis 1 [Source:HGNC Symbol;Acc:18142]
Tbc1d7	0.0161905	0.922232	0.970165	TBC1 domain family, member 7 [Source:HGNC Symbol;Acc:21066]
Arl6	0.00978186	0.925952	0.972268	ADP-ribosylation factor-like 6 [Source:HGNC Symbol;Acc:13210]
Iqcb1	-0.0122517	0.927294	0.972975	IQ motif containing B1 [Source:HGNC Symbol;Acc:28949]
Arhgap35	-0.0123964	0.929897	0.974146	Rho GTPase activating protein 35 [Source:HGNC Symbol;Acc:4591]
Sf3a1	-0.00753318	0.930644	0.974478	splicing factor 3a, subunit 1, 120kDa [Source:HGNC Symbol;Acc:10765]
Ruvbl1	0.0095223	0.93132	0.974658	RuvB-like 1 (E. coli) [Source:HGNC Symbol;Acc:10474]
Tube1	-0.01498	0.93797	0.977847	tubulin, epsilon 1 [Source:HGNC Symbol;Acc:20775]
Cerkl	0.0249697	0.939307	0.978309	ceramide kinase-like [Source:HGNC Symbol;Acc:21699]
Nphp3	-0.00823831	0.940269	0.978616	nephronophthisis 3 (adolescent) [Source:HGNC Symbol;Acc:7907]
Nek4	-0.00728084	0.943742	0.980108	NIMA-related kinase 4 [Source:HGNC Symbol;Acc:11399]
Sec61a2	0.00643669	0.946876	0.981309	Sec61 alpha 2 subunit (S. cerevisiae) [Source:HGNC Symbol;Acc:17702]
Cfap36	0.00599717	0.949855	0.982165	coiled-coil domain containing 104 [Source:HGNC Symbol;Acc:30540]
Nek8	0.0101008	0.951095	0.98279	NIMA-related kinase 8 [Source:HGNC Symbol;Acc:13387]
Cep57	-0.0058894	0.951793	0.983194	centrosomal protein 57kDa [Source:HGNC Symbol;Acc:30794]
Tsga10	0.00602031	0.952901	0.983318	testis specific, 10 [Source:HGNC Symbol;Acc:14927]
Nup62	0.00704449	0.955081	0.983649	nucleoporin 62kDa [Source:HGNC Symbol;Acc:8066]
Tnpo1	-0.0072539	0.957678	0.984933	transportin 1 [Source:HGNC Symbol;Acc:6401]
Ift140	0.00606812	0.957977	0.984949	intraflagellar transport 140 homolog (Chlamydomonas) [Source:HGNC Symbol;Acc:29077]
Haus8	-0.0087568	0.961532	0.986495	HAUS augmin-like complex, subunit 8 [Source:HGNC Symbol;Acc:30532]
Cyb5d1	-0.00598898	0.963335	0.987458	cytochrome b5 domain containing 1 [Source:HGNC Symbol;Acc:26516]
Myg1	0.00538997	0.96341	0.987469	chromosome 12 open reading frame 10 [Source:HGNC Symbol;Acc:17590]
Lrrc49	-0.00390768	0.964227	0.987784	leucine rich repeat containing 49 [Source:HGNC Symbol;Acc:25965]
Stil	0.0170179	0.965033	0.988059	SCL/TAL1 interrupting locus [Source:HGNC Symbol;Acc:10879]
Arfgef2	0.00427811	0.965588	0.988327	ADP-ribosylation factor guanine nucleotide-exchange factor 2 (brefeldin A-inhibited) [Source:HGNC Symbol;Acc:15853]
Togaram1	-0.00390924	0.970706	0.989964	family with sequence similarity 179, member B [Source:HGNC Symbol;Acc:19959]
Lrrc73	0.00612556	0.974892	0.990775	leucine rich repeat containing 73 [Source:HGNC Symbol;Acc:21375]
Trappc10	-0.0028462	0.975728	0.991199	trafficking protein particle complex 10 [Source:HGNC Symbol;Acc:11868]
Ran	-0.00259944	0.978354	0.99251	RAN, member RAS oncogene family [Source:HGNC Symbol;Acc:9846]
Kcnrg	-0.00797888	0.979588	0.992512	potassium channel regulator [Source:HGNC Symbol;Acc:18893]
Tubb4b	-0.00225704	0.981288	0.992903	tubulin, beta 4B class IVb [Source:HGNC Symbol;Acc:20771]
Tulp4	-0.00126018	0.989334	0.996353	tubby like protein 4 [Source:HGNC Symbol;Acc:15530]
Wdr5	-0.000960426	0.992898	0.997345	WD repeat domain 5 [Source:HGNC Symbol;Acc:12757]
1700021F07Rik	no data	no data	no data	chromosome 20 open reading frame 85 [Source:HGNC Symbol;Acc:16216]
4930505A04Rik	no data	no data	no data	chromosome 2 open reading frame 73 [Source:HGNC Symbol;Acc:26861]
Actl7a	no data	no data	no data	actin-like 7A [Source:HGNC Symbol;Acc:161]
Adcy10	no data	no data	no data	adenylate cyclase 10 (soluble) [Source:HGNC Symbol;Acc:21285]
Agr3	no data	no data	no data	anterior gradient 3 homolog (Xenopus laevis) [Source:HGNC Symbol;Acc:24167]
Akap3	no data	no data	no data	A kinase (PRKA) anchor protein 3 [Source:HGNC Symbol;Acc:373]
Akap4	no data	no data	no data	A kinase (PRKA) anchor protein 4 [Source:HGNC Symbol;Acc:374]
Ano2	no data	no data	no data	anoctamin 2 [Source:HGNC Symbol;Acc:1183]
Apobec4	no data	no data	no data	apolipoprotein B mRNA editing enzyme, catalytic polypeptide-like 4 (putative) [Source:HGNC Symbol;Acc:32152]
Arr3	no data	no data	no data	arrestin 3, retinal (X-arrestin) [Source:HGNC Symbol;Acc:710]
BC048507	no data	no data	no data	cDNA sequence BC048507 [Source:MGI Symbol;Acc:MGI:3040680]
Best2	no data	no data	no data	bestrophin 2 [Source:HGNC Symbol;Acc:17107]
Cabs1	no data	no data	no data	calcium-binding protein, spermatid-specific 1 [Source:HGNC Symbol;Acc:30710]
Cacna1f	no data	no data	no data	calcium channel, voltage-dependent, L type, alpha 1F subunit [Source:HGNC Symbol;Acc:1393]
Calcr	no data	no data	no data	calcitonin receptor [Source:HGNC Symbol;Acc:1440]
Catsper1	no data	no data	no data	cation channel, sperm associated 1 [Source:HGNC Symbol;Acc:17116]
Catsper3	no data	no data	no data	cation channel, sperm associated 3 [Source:HGNC Symbol;Acc:20819]
Catsper4	no data	no data	no data	cation channel, sperm associated 4 [Source:HGNC Symbol;Acc:23220]
Catsperb	no data	no data	no data	catsper channel auxiliary subunit beta [Source:HGNC Symbol;Acc:20500]
Catspere1	no data	no data	no data	chromosome 1 open reading frame 101 [Source:HGNC Symbol;Acc:28491]
Catsperg1	no data	no data	no data	catsper channel auxiliary subunit gamma [Source:HGNC Symbol;Acc:25243]
Ccdc172	no data	no data	no data	coiled-coil domain containing 172 [Source:HGNC Symbol;Acc:30524]
Ccr6	no data	no data	no data	chemokine (C-C motif) receptor 6 [Source:HGNC Symbol;Acc:1607]
Cdk1	no data	no data	no data	cyclin-dependent kinase 1 [Source:HGNC Symbol;Acc:1722]
Cetn1	no data	no data	no data	centrin, EF-hand protein, 1 [Source:HGNC Symbol;Acc:1866]
Cnga1	no data	no data	no data	cyclic nucleotide gated channel alpha 1 [Source:HGNC Symbol;Acc:2148]
Cnga2	no data	no data	no data	cyclic nucleotide gated channel alpha 2 [Source:HGNC Symbol;Acc:2149]
Cngb3	no data	no data	no data	cyclic nucleotide gated channel beta 3 [Source:HGNC Symbol;Acc:2153]
Cst11	no data	no data	no data	cystatin 11 [Source:HGNC Symbol;Acc:15959]
Dnaaf6	no data	no data	no data	dynein axonemal assembly factor 6 [Source:MGI Symbol;Acc:MGI:1921958]
Dnah8	no data	no data	no data	dynein, axonemal, heavy chain 8 [Source:HGNC Symbol;Acc:2952]
Dnaja1	no data	no data	no data	DnaJ (Hsp40) homolog, subfamily A, member 1 [Source:HGNC Symbol;Acc:5229]
Drd1	no data	no data	no data	dopamine receptor D1 [Source:HGNC Symbol;Acc:3020]
Drd2	no data	no data	no data	dopamine receptor D2 [Source:HGNC Symbol;Acc:3023]
Drd5	no data	no data	no data	dopamine receptor D5 [Source:HGNC Symbol;Acc:3026]
Dydc1	no data	no data	no data	DPY30 domain containing 1 [Source:HGNC Symbol;Acc:23460]
Erich5	no data	no data	no data	glutamate rich 5 [Source:MGI Symbol;Acc:MGI:2447772]
Fscb	no data	no data	no data	fibrous sheath CABYR binding protein [Source:HGNC Symbol;Acc:20494]
Galr3	no data	no data	no data	galanin receptor 3 [Source:HGNC Symbol;Acc:4134]
Gfy	no data	no data	no data	uncharacterized protein LOC100507003 precursor [Source:RefSeq peptide;Acc:NP_001182185]
Gm12169	no data	no data	no data	predicted gene 12169 [Source:MGI Symbol;Acc:MGI:3650838]
Gm44503	no data	no data	no data	predicted readthrough transcript (NMD candidate), 44503 [Source:MGI Symbol;Acc:MGI:5141975]
Gnat2	no data	no data	no data	guanine nucleotide binding protein (G protein), alpha transducing activity polypeptide 2 [Source:HGNC Symbol;Acc:4394]
Gnat3	no data	no data	no data	guanine nucleotide binding protein, alpha transducing 3 [Source:HGNC Symbol;Acc:22800]
Gpr83	no data	no data	no data	G protein-coupled receptor 83 [Source:HGNC Symbol;Acc:4523]
Grxcr1	no data	no data	no data	glutaredoxin, cysteine rich 1 [Source:HGNC Symbol;Acc:31673]
Guca1a	no data	no data	no data	guanylate cyclase activator 1A (retina) [Source:HGNC Symbol;Acc:4678]
Guca1b	no data	no data	no data	guanylate cyclase activator 1B (retina) [Source:HGNC Symbol;Acc:4679]
Guca2b	no data	no data	no data	guanylate cyclase activator 2B (uroguanylin) [Source:HGNC Symbol;Acc:4683]
Hnf1a	no data	no data	no data	HNF1 homeobox A [Source:HGNC Symbol;Acc:11621]
Iqch	no data	no data	no data	IQ motif containing H [Source:HGNC Symbol;Acc:25721]
Kncn	no data	no data	no data	kinocilin [Source:HGNC Symbol;Acc:26488]
Ldhc	no data	no data	no data	lactate dehydrogenase C [Source:HGNC Symbol;Acc:6544]
Lyzl4	no data	no data	no data	lysozyme-like 4 [Source:HGNC Symbol;Acc:28387]
Mcidas	no data	no data	no data	multiciliate cell differentiation 1 [Source:HGNC Symbol;Acc:40050]
Mroh2b	no data	no data	no data	maestro heat-like repeat family member 2B [Source:HGNC Symbol;Acc:26857]
Myo15	no data	no data	no data	myosin XVA [Source:HGNC Symbol;Acc:7594]
NA	no data	no data	no data	family with sequence similarity 154, member A [Source:HGNC Symbol;Acc:28566]
NA	no data	no data	no data	one cut homeobox 1 [Source:HGNC Symbol;Acc:8138]
NA	no data	no data	no data	one cut homeobox 2 [Source:HGNC Symbol;Acc:8139]
NA	no data	no data	no data	tectonic family member 2 [Source:HGNC Symbol;Acc:25774]
Nme8	no data	no data	no data	NME/NM23 family member 8 [Source:HGNC Symbol;Acc:16473]
Noto	no data	no data	no data	notochord homeobox [Source:HGNC Symbol;Acc:31839]
Odf1	no data	no data	no data	outer dense fiber of sperm tails 1 [Source:HGNC Symbol;Acc:8113]
Opn1mw	no data	no data	no data	opsin 1 (cone pigments), long-wave-sensitive [Source:HGNC Symbol;Acc:9936]
Opn4	no data	no data	no data	opsin 4 [Source:HGNC Symbol;Acc:14449]
Opn5	no data	no data	no data	opsin 5 [Source:HGNC Symbol;Acc:19992]
Oxct2b	no data	no data	no data	3-oxoacid CoA transferase 2 [Source:HGNC Symbol;Acc:18606]
Pabpc1l	no data	no data	no data	poly(A) binding protein, cytoplasmic 1-like [Source:HGNC Symbol;Acc:15797]
Pcare	no data	no data	no data	photoreceptor cilium actin regulator [Source:MGI Symbol;Acc:MGI:2385061]
Pdc	no data	no data	no data	phosducin [Source:HGNC Symbol;Acc:8759]
Pde6a	no data	no data	no data	phosphodiesterase 6A, cGMP-specific, rod, alpha [Source:HGNC Symbol;Acc:8785]
Pde6b	no data	no data	no data	phosphodiesterase 6B, cGMP-specific, rod, beta [Source:HGNC Symbol;Acc:8786]
Pgk2	no data	no data	no data	phosphoglycerate kinase 2 [Source:HGNC Symbol;Acc:8898]
Pin1rt1	no data	no data	no data	peptidylprolyl cis/trans isomerase, NIMA-interacting 1 [Source:HGNC Symbol;Acc:8988]
Pkd1l1	no data	no data	no data	polycystic kidney disease 1 like 1 [Source:HGNC Symbol;Acc:18053]
Pkd2l1	no data	no data	no data	polycystic kidney disease 2-like 1 [Source:HGNC Symbol;Acc:9011]
Pkhd1	no data	no data	no data	polycystic kidney and hepatic disease 1 (autosomal recessive) [Source:HGNC Symbol;Acc:9016]
Pkhd1l1	no data	no data	no data	polycystic kidney and hepatic disease 1 (autosomal recessive)-like 1 [Source:HGNC Symbol;Acc:20313]
Prcd	no data	no data	no data	photoreceptor disc component [Source:MGI Symbol;Acc:MGI:3649529]
Prph2	no data	no data	no data	peripherin 2 (retinal degeneration, slow) [Source:HGNC Symbol;Acc:9942]
Ptchd3	no data	no data	no data	patched domain containing 3 [Source:HGNC Symbol;Acc:24776]
Rab17	no data	no data	no data	RAB17, member RAS oncogene family [Source:HGNC Symbol;Acc:16523]
Rgs9bp	no data	no data	no data	regulator of G protein signaling 9 binding protein [Source:HGNC Symbol;Acc:30304]
Ropn1	no data	no data	no data	rhophilin associated tail protein 1B [Source:HGNC Symbol;Acc:31927]
Rrh	no data	no data	no data	retinal pigment epithelium-derived rhodopsin homolog [Source:HGNC Symbol;Acc:10450]
Septin12	no data	no data	no data	septin 12 [Source:HGNC Symbol;Acc:26348]
Shh	no data	no data	no data	sonic hedgehog [Source:HGNC Symbol;Acc:10848]
Slc25a31	no data	no data	no data	solute carrier family 25 (mitochondrial carrier; adenine nucleotide translocator), member 31 [Source:HGNC Symbol;Acc:25319]
Slc27a2	no data	no data	no data	solute carrier family 27 (fatty acid transporter), member 2 [Source:HGNC Symbol;Acc:10996]
Slc9b1	no data	no data	no data	solute carrier family 9, subfamily B (NHA1, cation proton antiporter 1), member 1 [Source:HGNC Symbol;Acc:24244]
Slc9c1	no data	no data	no data	solute carrier family 9, subfamily C (Na+-transporting carboxylic acid decarboxylase), member 1 [Source:HGNC Symbol;Acc:31401]
Spag6	no data	no data	no data	sperm associated antigen 6 [Source:HGNC Symbol;Acc:11215]
Spata4	no data	no data	no data	spermatogenesis associated 4 [Source:HGNC Symbol;Acc:17333]
Sptbn5	no data	no data	no data	spectrin, beta, non-erythrocytic 5 [Source:HGNC Symbol;Acc:15680]
Strc	no data	no data	no data	stereocilin [Source:HGNC Symbol;Acc:16035]
Tacr3	no data	no data	no data	tachykinin receptor 3 [Source:HGNC Symbol;Acc:11528]
Tas2r108	no data	no data	no data	taste receptor, type 2, member 4 [Source:HGNC Symbol;Acc:14911]
Tas2r120	no data	no data	no data	taste receptor, type 2, member 43 [Source:HGNC Symbol;Acc:18875]
Tppp2	no data	no data	no data	tubulin polymerization-promoting protein family member 2 [Source:HGNC Symbol;Acc:19293]
Tspear	no data	no data	no data	thrombospondin-type laminin G domain and EAR repeats [Source:HGNC Symbol;Acc:1268]
Ttk	no data	no data	no data	TTK protein kinase [Source:HGNC Symbol;Acc:12401]
Tuba3b	no data	no data	no data	tubulin, alpha 3d [Source:HGNC Symbol;Acc:24071]
Tulp1	no data	no data	no data	tubby like protein 1 [Source:HGNC Symbol;Acc:12423]
Tulp2	no data	no data	no data	tubby like protein 2 [Source:HGNC Symbol;Acc:12424]
Txndc8	no data	no data	no data	thioredoxin domain containing 8 (spermatozoa) [Source:HGNC Symbol;Acc:31454]
Umod	no data	no data	no data	uromodulin [Source:HGNC Symbol;Acc:12559]
Ush2a	no data	no data	no data	Usher syndrome 2A (autosomal recessive, mild) [Source:HGNC Symbol;Acc:12601]

## Sheet: Author-curated cilia list
Gene symbol	cilium	function	source	RNAseq_TwKOastro_sorted astrocytes_log2(FC)	RNAseq_TwKOastro_sorted astrocytes_pval	RNAseq_TwKOastro_sorted astrocytes_qval	Proteomics_TwKOastro_sorted astrocytes_log2(FC)	Proteomics_TwKOastro_sorted astrocytes_pval	Proteomics_TwKOastro_sorted astrocytes_qval	description
Rsph1	Motile cilia	Radial spoke	uniprot	1.16365	0.000795044	0.0143043	2.49103	0.0043586	0.0172283	radial spoke head 1 homolog (Chlamydomonas) [Source:MGI Symbol;Acc:MGI:1194909]
Ccdc40	Motile cilia	Dynein assembly	uniprot	1.19584	2.02e-05	0.000966173	1.12664	0.00618777	0.0211142	coiled-coil domain containing 40 [Source:MGI Symbol;Acc:MGI:2443893]
Rsph3b	Motile cilia	Radial spoke	uniprot	0.0701515	0.576084	0.790475	2.25331	0.00819626	0.0240846	radial spoke 3B homolog (Chlamydomonas) [Source:MGI Symbol;Acc:MGI:3630308]
Rsph4a	Motile cilia	Radial spoke	uniprot	1.06635	6.4e-05	0.00229254	2.25331	0.00819626	0.0240846	radial spoke head 4 homolog A (Chlamydomonas) [Source:MGI Symbol;Acc:MGI:3027894]
Cfap300	Motile cilia	Axoneme assembly and motility	PMID: 29727692	0.48876	0.000102888	0.00325561	1.58243	0.0289968	0.0497258	cilia and flagella associated protein 300 [Source:MGI Symbol;Acc:MGI:3045346]
Rsph9	Motile cilia	Radial spoke	uniprot	0.131659	0.289328	0.573485	1.73612	0.0308756	0.0512979	radial spoke head 9 homolog (Chlamydomonas) [Source:MGI Symbol;Acc:MGI:1922814]
Dnah2	Motile cilia	Dynein arms	uniprot	1.25561	4.25e-08	5.18e-06	0.187424	0.251998	0.196796	dynein, axonemal, heavy chain 2 [Source:MGI Symbol;Acc:MGI:107731]
Dnali1	Motile cilia	Dynein arms	uniprot	1.10846	0.000524755	0.0104904	0.212972	0.269779	0.20466	dynein, axonemal, light intermediate polypeptide 1 [Source:MGI Symbol;Acc:MGI:1922813]
Dnal1	Motile cilia	Dynein arms	uniprot	0.372228	0.00949457	0.0829758	0.762248	0.62469	0.349681	dynein, axonemal, light chain 1 [Source:MGI Symbol;Acc:MGI:1921462]
Dnah1	Motile cilia	Dynein arms	uniprot	0.645017	0.000457278	0.00943396	0.445013	0.821071	0.412262	dynein, axonemal, heavy chain 1 [Source:MGI Symbol;Acc:MGI:107721]
E2f5	Motile cilia	MCC differentiation	PMID: 28168765	-0.285527	0.00101356	0.0171024	0.262416	0.844861	0.418675	E2F transcription factor 5 [Source:MGI Symbol;Acc:MGI:105091]
Ift22	Primary cilia and pan-ciliary	IFT-B	PMID 27352625	0.0263076	0.846599	0.937544	0.865475	0.00417158	0.0168475	intraflagellar transport 22 [Source:MGI Symbol;Acc:MGI:1914536]
Ift57	Primary cilia and pan-ciliary	IFT-B	PMID 27352625	-0.0212351	0.808734	0.920994	1.55345	0.00589048	0.0206061	intraflagellar transport 57 [Source:MGI Symbol;Acc:MGI:1921166]
Ift74	Primary cilia and pan-ciliary	IFT-B	PMID 27352625	-0.0605148	0.530959	0.761967	1.73946	0.0117661	0.029016	intraflagellar transport 74 [Source:MGI Symbol;Acc:MGI:1914944]
Wdr19	Primary cilia and pan-ciliary	IFT-A	PMID 27352625	0.144075	0.15945	0.425024	1.38296	0.0151636	0.0339267	WD repeat domain 19 [Source:MGI Symbol;Acc:MGI:2443231]
Ift140	Primary cilia and pan-ciliary	IFT-A	PMID 27352625	0.00606812	0.957977	0.984949	1.02985	0.0184413	0.0383505	intraflagellar transport 140 [Source:MGI Symbol;Acc:MGI:2146906]
Atxn10	Primary cilia and pan-ciliary	Tranzition zone	PMID 27770015	-0.137031	0.0935477	0.321945	-0.453075	0.010788	0.0279957	ataxin 10 [Source:MGI Symbol;Acc:MGI:1859293]
Rfx3	Primary cilia and pan-ciliary	Ciliogenic TF	PMID: 24644260	-0.18306	0.208622	0.4871	-0.586519	0.045532	0.0652103	regulatory factor X, 3 (influences HLA class II expression) [Source:MGI Symbol;Acc:MGI:106582]
Wdr35	Primary cilia and pan-ciliary	IFT-A	PMID 27352625	0.543218	2.65e-07	2.59e-05	0.513082	0.103981	0.110175	WD repeat domain 35 [Source:MGI Symbol;Acc:MGI:1921932]
Bbs7	Primary cilia and pan-ciliary	Bbsome	PMID 17574030	-0.104865	0.342864	0.621063	-0.127086	0.420045	0.272638	Bardet-Biedl syndrome 7 (human) [Source:MGI Symbol;Acc:MGI:1918742]
Ift27	Primary cilia and pan-ciliary	IFT-B	PMID 27352625	-0.132986	0.309886	0.591035	-0.0148805	0.672782	0.36377	intraflagellar transport 27 [Source:MGI Symbol;Acc:MGI:1914292]
Rfx1	Primary cilia and pan-ciliary	Ciliogenic TF	PMID: 24644260	0.35125	0.000369721	0.00806144	NA	NA	NA	regulatory factor X, 1 (influences HLA class II expression) [Source:MGI Symbol;Acc:MGI:105982]
Rfx2	Primary cilia and pan-ciliary	Ciliogenic TF	PMID: 24644260	0.193521	0.0412017	0.203874	NA	NA	NA	regulatory factor X, 2 (influences HLA class II expression) [Source:MGI Symbol;Acc:MGI:106583]
Rfx4	Primary cilia and pan-ciliary	Ciliogenic TF	PMID: 24644260	-0.131561	0.107876	0.349042	NA	NA	NA	regulatory factor X, 4 (influences HLA class II expression) [Source:MGI Symbol;Acc:MGI:1918387]
Ank3	Motile cilia	MCC differentiation	PMID: 28168764	1.12344	0.000173625	0.00468032	NA	NA	NA	ankyrin 3, epithelial [Source:MGI Symbol;Acc:MGI:88026]
Cdkn1a	Motile cilia	MCC differentiation	PMID: 26947080	1.74762	6.37e-11	1.7e-08	NA	NA	NA	cyclin-dependent kinase inhibitor 1A (P21) [Source:MGI Symbol;Acc:MGI:104556]
Foxj1	Motile cilia	MCC differentiation	uniprot	1.02705	0.000151743	0.00432396	NA	NA	NA	forkhead box J1 [Source:MGI Symbol;Acc:MGI:1347474]
Gmnc	Motile cilia	MCC differentiation	PMID: 28168765	0.0389262	0.830789	0.930977	NA	NA	NA	geminin coiled-coil domain containing [Source:MGI Symbol;Acc:MGI:2685452]
Jhy	Motile cilia	MCC differentiation	PMID: 29211732	1.29653	1.35e-05	0.000695974	NA	NA	NA	junctional cadherin complex regulator [Source:MGI Symbol;Acc:MGI:1918239]
Mcidas	Motile cilia	MCC differentiation	PMID: 28168765	NA	NA	NA	NA	NA	NA	multiciliate differentiation and DNA synthesis associated cell cycle protein [Source:MGI Symbol;Acc:MGI:3648807]
Myb	Motile cilia	MCC differentiation	PMID: 28168763	1.13209	6.02e-05	0.00217783	NA	NA	NA	myeloblastosis oncogene [Source:MGI Symbol;Acc:MGI:97249]
Noto	Motile cilia	MCC differentiation	PMID: 28168765	NA	NA	NA	NA	NA	NA	notochord homeobox [Source:MGI Symbol;Acc:MGI:3053002]
Six3	Motile cilia	MCC differentiation	PMID: 28168765	0.262062	0.0116269	0.0944373	NA	NA	NA	sine oculis-related homeobox 3 [Source:MGI Symbol;Acc:MGI:102764]
Tfdp1	Motile cilia	MCC differentiation	PMID: 28168765	-0.0595442	0.518272	0.754923	NA	NA	NA	transcription factor Dp 1 [Source:MGI Symbol;Acc:MGI:101934]
Traf3ip1	Motile cilia	MCC differentiation	PMID: 26947080	0.0686927	0.550993	0.774579	NA	NA	NA	TRAF3 interacting protein 1 [Source:MGI Symbol;Acc:MGI:1921269]
Trp63	Motile cilia	MCC differentiation	PMID: 26947080	-0.17953	0.139727	0.398526	NA	NA	NA	transformation related protein 63 [Source:MGI Symbol;Acc:MGI:1330810]
Trp73	Motile cilia	MCC differentiation	PMID: 26947080	1.14506	2.33e-10	5.56e-08	NA	NA	NA	transformation related protein 73 [Source:MGI Symbol;Acc:MGI:1336991]
Dnah10	Motile cilia	Dynein arms	uniprot	1.11685	0.000154411	0.00438385	NA	NA	NA	dynein, axonemal, heavy chain 10 [Source:MGI Symbol;Acc:MGI:1860299]
Dnah11	Motile cilia	Dynein arms	uniprot	1.17008	1.05e-05	0.000576727	NA	NA	NA	dynein, axonemal, heavy chain 11 [Source:MGI Symbol;Acc:MGI:1100864]
Dnah12	Motile cilia	Dynein arms	uniprot	1.08798	7.17e-07	5.99e-05	NA	NA	NA	dynein, axonemal, heavy chain 12 [Source:MGI Symbol;Acc:MGI:107720]
Dnah14	Motile cilia	Dynein arms	uniprot	0.427741	0.179614	0.451853	NA	NA	NA	dynein, axonemal, heavy chain 14 [Source:MGI Symbol;Acc:MGI:2444525]
Dnah17	Motile cilia	Dynein arms	uniprot	0.426325	0.070773	0.275282	NA	NA	NA	dynein, axonemal, heavy chain 17 [Source:MGI Symbol;Acc:MGI:1917176]
Dnah3	Motile cilia	Dynein arms	uniprot	1.2321	0.00014656	0.00421511	NA	NA	NA	dynein, axonemal, heavy chain 3 [Source:MGI Symbol;Acc:MGI:2683040]
Dnah5	Motile cilia	Dynein arms	uniprot	1.06517	9.91e-06	0.000553106	NA	NA	NA	dynein, axonemal, heavy chain 5 [Source:MGI Symbol;Acc:MGI:107718]
Dnah6	Motile cilia	Dynein arms	uniprot	1.2763	2.84e-05	0.00126705	NA	NA	NA	dynein, axonemal, heavy chain 6 [Source:MGI Symbol;Acc:MGI:107744]
Dnah7a	Motile cilia	Dynein arms	uniprot	-0.200448	0.33589	0.615016	NA	NA	NA	dynein, axonemal, heavy chain 7A [Source:MGI Symbol;Acc:MGI:2685838]
Dnah7b	Motile cilia	Dynein arms	uniprot	0.210298	0.229112	0.509612	NA	NA	NA	dynein, axonemal, heavy chain 7B [Source:MGI Symbol;Acc:MGI:2684953]
Dnah7c	Motile cilia	Dynein arms	uniprot	0.359795	0.264972	0.549661	NA	NA	NA	dynein, axonemal, heavy chain 7C [Source:MGI Symbol;Acc:MGI:3639762]
Dnah8	Motile cilia	Dynein arms	uniprot	NA	NA	NA	NA	NA	NA	dynein, axonemal, heavy chain 8 [Source:MGI Symbol;Acc:MGI:107714]
Dnah9	Motile cilia	Dynein arms	uniprot	1.18729	2.11e-05	0.0010003	NA	NA	NA	dynein, axonemal, heavy chain 9 [Source:MGI Symbol;Acc:MGI:1289279]
Dnaic1	Motile cilia	Dynein arms	uniprot	-0.0500135	0.742093	0.887745	NA	NA	NA	dynein axonemal intermediate chain 1
Dnaic2	Motile cilia	Dynein arms	uniprot	0.619645	0.00013395	0.00396292	NA	NA	NA	dynein axonemal intermediate chain 2
Dnal4	Motile cilia	Dynein arms	uniprot	-0.0504641	0.722571	0.877747	NA	NA	NA	dynein, axonemal, light chain 4 [Source:MGI Symbol;Acc:MGI:1859217]
Axdnd1	Motile cilia	Dynein assembly	uniprot	0.803034	0.000826991	0.0147303	NA	NA	NA	axonemal dynein light chain domain containing 1 [Source:MGI Symbol;Acc:MGI:1924602]
Ccdc39	Motile cilia	Dynein assembly	uniprot	0.466348	0.00430365	0.0473616	NA	NA	NA	coiled-coil domain containing 39 [Source:MGI Symbol;Acc:MGI:1289263]
Dnaaf1	Motile cilia	Dynein assembly	uniprot	1.03223	0.00053398	0.010638	NA	NA	NA	dynein, axonemal assembly factor 1 [Source:MGI Symbol;Acc:MGI:1915520]
Dnaaf2	Motile cilia	Dynein assembly	uniprot	0.117468	0.362023	0.636327	NA	NA	NA	dynein, axonemal assembly factor 2 [Source:MGI Symbol;Acc:MGI:1923566]
Dnaaf3	Motile cilia	Dynein assembly	uniprot	0.966746	0.00339581	0.0409536	NA	NA	NA	dynein, axonemal assembly factor 3 [Source:MGI Symbol;Acc:MGI:3588207]
Dnaaf4	Motile cilia	Dynein assembly	uniprot	0.673047	0.000109765	0.00340034	NA	NA	NA	dynein axonemal assembly factor 4 [Source:MGI Symbol;Acc:MGI:1914935]
Dnaaf5	Motile cilia	Dynein assembly	uniprot	0.101183	0.274392	0.559189	NA	NA	NA	dynein, axonemal assembly factor 5 [Source:MGI Symbol;Acc:MGI:3616079]
Ttc12	Motile cilia	Dynein assembly	uniprot	0.723895	4.91e-09	8.44e-07	NA	NA	NA	tetratricopeptide repeat domain 12 [Source:MGI Symbol;Acc:MGI:2444588]
Zmynd10	Motile cilia	Dynein assembly	uniprot	0.867213	0.00134156	0.0209043	NA	NA	NA	zinc finger, MYND domain containing 10 [Source:MGI Symbol;Acc:MGI:2387863]
Cfap221	Motile cilia	Central pair	PMID: 32704025	1.22814	4.34e-07	3.9e-05	NA	NA	NA	cilia and flagella associated protein 221 [Source:MGI Symbol;Acc:MGI:2684947]
Cfap46	Motile cilia	Central pair	uniprot	0.885799	4.6e-05	0.00180536	NA	NA	NA	cilia and flagella associated protein 46 [Source:MGI Symbol;Acc:MGI:2444387]
Cfap54	Motile cilia	Central pair	PMID: 32704025	1.16562	1.19e-06	9.16e-05	NA	NA	NA	cilia and flagella associated protein 54 [Source:MGI Symbol;Acc:MGI:1922208]
Cfap74	Motile cilia	Central pair	uniprot	0.402118	0.00107493	0.0177507	NA	NA	NA	cilia and flagella associated protein 74 [Source:MGI Symbol;Acc:MGI:1917130]
Hydin	Motile cilia	Central pair	uniprot	1.33371	7.65e-09	1.21e-06	NA	NA	NA	HYDIN, axonemal central pair apparatus protein [Source:MGI Symbol;Acc:MGI:2389007]
Spag16	Motile cilia	Central pair	PMID: 21655194	1.03578	2.62e-06	0.0001777	NA	NA	NA	sperm associated antigen 16 [Source:MGI Symbol;Acc:MGI:1913972]
Spag17	Motile cilia	Central pair	uniprot	1.22963	9.94e-06	0.000553106	NA	NA	NA	sperm associated antigen 17 [Source:MGI Symbol;Acc:MGI:1921612]
Spag6l	Motile cilia	Central pair	PMID: 25333478	1.07561	9.82e-05	0.00313295	NA	NA	NA	sperm associated antigen 6-like [Source:MGI Symbol;Acc:MGI:1354388]
Spef1	Motile cilia	Central pair	uniprot	0.834517	0.00030239	0.00700431	NA	NA	NA	sperm flagellar 1 [Source:MGI Symbol;Acc:MGI:3513546]
Spef2	Motile cilia	Central pair	uniprot	0.757002	6.38e-08	7.26e-06	NA	NA	NA	sperm flagellar 2 [Source:MGI Symbol;Acc:MGI:2443727]
Kif19a	Motile cilia	Motile cilium kinesin	PMID: 30720881	-0.0267574	0.771118	0.90275	NA	NA	NA	kinesin family member 19A [Source:MGI Symbol;Acc:MGI:2447024]
Kif27	Motile cilia	Motile cilium kinesin	PMID: 30720881	1.16036	3.47e-08	4.55e-06	NA	NA	NA	kinesin family member 27 [Source:MGI Symbol;Acc:MGI:1922300]
Kif6	Motile cilia	Motile cilium kinesin	PMID: 30720881	0.849396	0.000185731	0.00494161	NA	NA	NA	kinesin family member 6 [Source:MGI Symbol;Acc:MGI:1098238]
Kif9	Motile cilia	Motile cilium kinesin	PMID: 30720881	0.942527	1.58e-05	0.000796062	NA	NA	NA	kinesin family member 9 [Source:MGI Symbol;Acc:MGI:1098237]
Ccdc65	Motile cilia	Nexin-dynein regulatory complex	uniprot	1.0285	0.000141869	0.00414179	NA	NA	NA	coiled-coil domain containing 65 [Source:MGI Symbol;Acc:MGI:2146001]
Drc1	Motile cilia	Nexin-dynein regulatory complex	uniprot	0.795737	0.00042776	0.00901734	NA	NA	NA	dynein regulatory complex subunit 1 [Source:MGI Symbol;Acc:MGI:2685906]
Drc3	Motile cilia	Nexin-dynein regulatory complex	uniprot	0.771922	9.04e-05	0.00296262	NA	NA	NA	dynein regulatory complex subunit 3 [Source:MGI Symbol;Acc:MGI:1921915]
Drc7	Motile cilia	Nexin-dynein regulatory complex	uniprot	1.12803	7.24e-06	0.000421062	NA	NA	NA	dynein regulatory complex subunit 7 [Source:MGI Symbol;Acc:MGI:2685616]
Efcab2	Motile cilia	Nexin-dynein regulatory complex	uniprot	0.382173	0.0241679	0.149282	NA	NA	NA	EF-hand calcium binding domain 2 [Source:MGI Symbol;Acc:MGI:1915476]
Fbxl13	Motile cilia	Nexin-dynein regulatory complex	uniprot	1.23555	0.000105535	0.00331227	NA	NA	NA	F-box and leucine-rich repeat protein 13 [Source:MGI Symbol;Acc:MGI:2443416]
Gas8	Motile cilia	Nexin-dynein regulatory complex	uniprot	0.302891	0.00407285	0.0458989	NA	NA	NA	growth arrest specific 8 [Source:MGI Symbol;Acc:MGI:1202386]
Iqca	Motile cilia	Nexin-dynein regulatory complex	uniprot	1.0793	0.000686616	0.0127693	NA	NA	NA	IQ motif containing with AAA domain [Source:MGI Symbol;Acc:MGI:1922168]
Iqcd	Motile cilia	Nexin-dynein regulatory complex	uniprot	0.995675	1.83e-05	0.000888711	NA	NA	NA	IQ motif containing D [Source:MGI Symbol;Acc:MGI:1922982]
Iqcg	Motile cilia	Nexin-dynein regulatory complex	uniprot	0.81952	8.52e-05	0.00285283	NA	NA	NA	IQ motif containing G [Source:MGI Symbol;Acc:MGI:1916957]
Tcte1	Motile cilia	Nexin-dynein regulatory complex	uniprot	1.10585	0.000209656	0.00540667	NA	NA	NA	t-complex-associated testis expressed 1 [Source:MGI Symbol;Acc:MGI:98640]
Cfap61	Motile cilia	Radial spoke	uniprot	1.04618	0.000249188	0.00612015	NA	NA	NA	cilia and flagella associated protein 61 [Source:MGI Symbol;Acc:MGI:1926024]
Dnajb13	Motile cilia	Radial spoke	PMID: 19919626	0.878717	0.0108502	0.0900673	NA	NA	NA	DnaJ heat shock protein family (Hsp40) member B13 [Source:MGI Symbol;Acc:MGI:1916637]
Rsph10b	Motile cilia	Radial spoke	uniprot	0.96861	1.58e-07	1.65e-05	NA	NA	NA	radial spoke head 10 homolog B (Chlamydomonas) [Source:MGI Symbol;Acc:MGI:1922386]
Rsph3a	Motile cilia	Radial spoke	uniprot	-0.133968	0.380748	0.652147	NA	NA	NA	radial spoke 3A homolog (Chlamydomonas) [Source:MGI Symbol;Acc:MGI:1914082]
Wdr66	Motile cilia	Radial spoke	uniprot	1.22159	1.03e-08	1.6e-06	NA	NA	NA	WD repeat domain 66 [Source:MGI Symbol;Acc:MGI:1918495]
Armc2	Motile cilia	Axoneme assembly and motility	uniprot	-0.0760772	0.642826	0.833804	NA	NA	NA	armadillo repeat containing 2 [Source:MGI Symbol;Acc:MGI:1916449]
Ccdc103	Motile cilia	Axoneme assembly and motility	uniprot	0.454949	0.0127541	0.100226	NA	NA	NA	coiled-coil domain containing 103 [Source:MGI Symbol;Acc:MGI:1920543]
Cfap100	Motile cilia	Axoneme assembly and motility	uniprot	0.23943	0.093983	0.323083	NA	NA	NA	cilia and flagella associated protein 100 [Source:MGI Symbol;Acc:MGI:2141635]
Cfap206	Motile cilia	Axoneme assembly and motility	uniprot	1.15078	0.00457137	0.04936	NA	NA	NA	cilia and flagella associated protein 206 [Source:MGI Symbol;Acc:MGI:1916579]
Cfap69	Motile cilia	Axoneme assembly and motility	uniprot	0.540794	0.0445412	0.213779	NA	NA	NA	cilia and flagella associated protein 69 [Source:MGI Symbol;Acc:MGI:2443778]
Cfap73	Motile cilia	Axoneme assembly and motility	uniprot	1.20054	4.75e-05	0.00182776	NA	NA	NA	cilia and flagella associated protein 73 [Source:MGI Symbol;Acc:MGI:3779542]
Nme5	Motile cilia	Axoneme assembly and motility	PMID: 32185794	0.437392	0.0966596	0.32842	NA	NA	NA	NME/NM23 family member 5 [Source:MGI Symbol;Acc:MGI:1922783]
Spag1	Motile cilia	Axoneme assembly and motility	uniprot	-0.0926191	0.299626	0.583673	NA	NA	NA	sperm associated antigen 1 [Source:MGI Symbol;Acc:MGI:1349387]
Tekt2	Motile cilia	Axoneme assembly and motility	uniprot	1.01061	0.000220075	0.00560068	NA	NA	NA	tektin 2 [Source:MGI Symbol;Acc:MGI:1346335]
Bbs10	Primary cilia and pan-ciliary	BBBsome related (Bbsome chaperonins)	PMID¬†20080638	-0.146757	0.142965	0.40312	NA	NA	NA	Bardet-Biedl syndrome 10 (human) [Source:MGI Symbol;Acc:MGI:1919019]
Bbs12	Primary cilia and pan-ciliary	BBBsome related (Bbsome chaperonins)	PMID¬†20080638	-0.285228	0.176276	0.448383	NA	NA	NA	Bardet-Biedl syndrome 12 (human) [Source:MGI Symbol;Acc:MGI:2686651]
Bbip1	Primary cilia and pan-ciliary	Bbsome	PMID¬†31951201	-0.218555	0.133299	0.389012	NA	NA	NA	BBSome interacting protein 1 [Source:MGI Symbol;Acc:MGI:1913610]
Bbs1	Primary cilia and pan-ciliary	Bbsome	PMID 17574030	0.185341	0.0819441	0.298402	NA	NA	NA	Bardet-Biedl syndrome 1 (human) [Source:MGI Symbol;Acc:MGI:1277215]
Bbs2	Primary cilia and pan-ciliary	Bbsome	PMID 17574030	0.115968	0.403408	0.671898	NA	NA	NA	Bardet-Biedl syndrome 2 (human) [Source:MGI Symbol;Acc:MGI:2135267]
Bbs4	Primary cilia and pan-ciliary	Bbsome	PMID 17574030	-0.0284152	0.76389	0.898766	NA	NA	NA	Bardet-Biedl syndrome 4 (human) [Source:MGI Symbol;Acc:MGI:2143311]
Bbs5	Primary cilia and pan-ciliary	Bbsome	PMID 17574030	0.0715215	0.683251	0.855613	NA	NA	NA	Bardet-Biedl syndrome 5 (human) [Source:MGI Symbol;Acc:MGI:1919819]
Bbs9	Primary cilia and pan-ciliary	Bbsome	PMID 17574030	0.0177655	0.912281	0.965919	NA	NA	NA	Bardet-Biedl syndrome 9 (human) [Source:MGI Symbol;Acc:MGI:2442833]
Gli1	Primary cilia and pan-ciliary	HH signalling	uniprot	0.74845	6.15e-08	7.05e-06	NA	NA	NA	GLI-Kruppel family member GLI1 [Source:MGI Symbol;Acc:MGI:95727]
Gli2	Primary cilia and pan-ciliary	HH signalling	uniprot	-0.0479618	0.676207	0.851754	NA	NA	NA	GLI-Kruppel family member GLI2 [Source:MGI Symbol;Acc:MGI:95728]
Gli3	Primary cilia and pan-ciliary	HH signalling	uniprot	-0.209928	0.11202	0.355841	NA	NA	NA	GLI-Kruppel family member GLI3 [Source:MGI Symbol;Acc:MGI:95729]
Gpr161	Primary cilia and pan-ciliary	HH signalling	uniprot	0.112166	0.333456	0.613198	NA	NA	NA	G protein-coupled receptor 161 [Source:MGI Symbol;Acc:MGI:2685054]
Kif7	Primary cilia and pan-ciliary	HH signalling	uniprot	0.128251	0.275071	0.55964	NA	NA	NA	kinesin family member 7 [Source:MGI Symbol;Acc:MGI:1098239]
Ptch1	Primary cilia and pan-ciliary	HH signalling	uniprot	0.109076	0.571987	0.787537	NA	NA	NA	patched 1 [Source:MGI Symbol;Acc:MGI:105373]
Smo	Primary cilia and pan-ciliary	HH signalling	uniprot	0.0550711	0.502325	0.744665	NA	NA	NA	smoothened, frizzled class receptor [Source:MGI Symbol;Acc:MGI:108075]
Stk36	Primary cilia and pan-ciliary	HH signalling	uniprot	0.164125	0.193159	0.469561	NA	NA	NA	serine/threonine kinase 36 [Source:MGI Symbol;Acc:MGI:1920831]
Sufu	Primary cilia and pan-ciliary	HH signalling	uniprot	-0.0282805	0.753095	0.892991	NA	NA	NA	SUFU negative regulator of hedgehog signaling [Source:MGI Symbol;Acc:MGI:1345643]
Ift122	Primary cilia and pan-ciliary	IFT-A	PMID 27352625	0.0430367	0.645495	0.835618	NA	NA	NA	intraflagellar transport 122 [Source:MGI Symbol;Acc:MGI:1932386]
Ift43	Primary cilia and pan-ciliary	IFT-A	PMID 27352625	0.0311533	0.87776	0.950891	NA	NA	NA	intraflagellar transport 43 [Source:MGI Symbol;Acc:MGI:1923661]
Ttc21b	Primary cilia and pan-ciliary	IFT-A	PMID 27352625	-0.148712	0.13318	0.388819	NA	NA	NA	tetratricopeptide repeat domain 21B [Source:MGI Symbol;Acc:MGI:1920918]
Cluap1	Primary cilia and pan-ciliary	IFT-B	PMID 27352625	-0.0719774	0.517489	0.754675	NA	NA	NA	clusterin associated protein 1 [Source:MGI Symbol;Acc:MGI:1924029]
Hspb11	Primary cilia and pan-ciliary	IFT-B	PMID 27352625	-0.298853	0.167891	0.436675	NA	NA	NA	heat shock protein family B (small), member 11 [Source:MGI Symbol;Acc:MGI:1920188]
Ift172	Primary cilia and pan-ciliary	IFT-B	PMID 27352625	0.184058	0.151341	0.415416	NA	NA	NA	intraflagellar transport 172 [Source:MGI Symbol;Acc:MGI:2682064]
Ift20	Primary cilia and pan-ciliary	IFT-B	PMID 27352625	-0.152803	0.280681	0.565418	NA	NA	NA	intraflagellar transport 20 [Source:MGI Symbol;Acc:MGI:1915585]
Ift46	Primary cilia and pan-ciliary	IFT-B	PMID 27352625	0.0456713	0.651969	0.838903	NA	NA	NA	intraflagellar transport 46 [Source:MGI Symbol;Acc:MGI:1923818]
Ift52	Primary cilia and pan-ciliary	IFT-B	PMID 27352625	0.0957002	0.378227	0.650583	NA	NA	NA	intraflagellar transport 52 [Source:MGI Symbol;Acc:MGI:2387217]
Ift80	Primary cilia and pan-ciliary	IFT-B	PMID 27352625	0.0731489	0.457961	0.714606	NA	NA	NA	intraflagellar transport 80 [Source:MGI Symbol;Acc:MGI:1915509]
Ift81	Primary cilia and pan-ciliary	IFT-B	PMID 27352625	0.206403	0.101236	0.336069	NA	NA	NA	intraflagellar transport 81 [Source:MGI Symbol;Acc:MGI:1098597]
Ift88	Primary cilia and pan-ciliary	IFT-B	PMID 27352625	0.453232	0.0124627	0.0990935	NA	NA	NA	intraflagellar transport 88 [Source:MGI Symbol;Acc:MGI:98715]
Ttc26	Primary cilia and pan-ciliary	IFT-B	PMID 27352625	0.263031	0.193474	0.469771	NA	NA	NA	tetratricopeptide repeat domain 26 [Source:MGI Symbol;Acc:MGI:2444853]
Ttc30a1	Primary cilia and pan-ciliary	IFT-B	PMID 27352625	0.000603075	0.995107	0.997802	NA	NA	NA	tetratricopeptide repeat domain 30A1 [Source:MGI Symbol;Acc:MGI:1926052]
Ttc30a2	Primary cilia and pan-ciliary	IFT-B	PMID 27352625	0.156842	0.695937	0.862978	NA	NA	NA	tetratricopeptide repeat domain 30A2 [Source:MGI Symbol;Acc:MGI:3700200]
Ttc30b	Primary cilia and pan-ciliary	IFT-B	PMID 27352625	0.0730901	0.484144	0.733421	NA	NA	NA	tetratricopeptide repeat domain 30B [Source:MGI Symbol;Acc:MGI:1919671]
Ahi1	Primary cilia and pan-ciliary	Tranzition zone	PMID 22653444	-0.106026	0.244658	0.526577	NA	NA	NA	Abelson helper integration site 1 [Source:MGI Symbol;Acc:MGI:87971]
Anks3	Primary cilia and pan-ciliary	Tranzition zone	PMID 27770015	0.117925	0.283885	0.568395	NA	NA	NA	ankyrin repeat and sterile alpha motif domain containing 3 [Source:MGI Symbol;Acc:MGI:1919865]
Anks6	Primary cilia and pan-ciliary	Tranzition zone	PMID 27770015	0.143813	0.237317	0.519579	NA	NA	NA	ankyrin repeat and sterile alpha motif domain containing 6 [Source:MGI Symbol;Acc:MGI:1922941]
B9d1	Primary cilia and pan-ciliary	Tranzition zone	PMID 22653444	-0.0492387	0.798963	0.915831	NA	NA	NA	B9 protein domain 1 [Source:MGI Symbol;Acc:MGI:1351471]
B9d2	Primary cilia and pan-ciliary	Tranzition zone	PMID 22653444	-0.189289	0.171529	0.442077	NA	NA	NA	B9 protein domain 2 [Source:MGI Symbol;Acc:MGI:2387643]
Cc2d2a	Primary cilia and pan-ciliary	Tranzition zone	PMID 22653444	0.148474	0.0798314	0.294657	NA	NA	NA	coiled-coil and C2 domain containing 2A [Source:MGI Symbol;Acc:MGI:1924487]
Cep290	Primary cilia and pan-ciliary	Tranzition zone	PMID 22653444	0.244393	0.130106	0.384552	NA	NA	NA	centrosomal protein 290 [Source:MGI Symbol;Acc:MGI:2384917]
Dzip1l	Primary cilia and pan-ciliary	Tranzition zone	PMID 31821146	0.0353101	0.703784	0.868601	NA	NA	NA	DAZ interacting protein 1-like [Source:MGI Symbol;Acc:MGI:1919757]
Fam92a	Primary cilia and pan-ciliary	Tranzition zone	PMID 31821146	-0.0708737	0.503262	0.745451	NA	NA	NA	NA
Invs	Primary cilia and pan-ciliary	Tranzition zone	PMID 27770015	-0.241507	0.0451461	0.214791	NA	NA	NA	inversin [Source:MGI Symbol;Acc:MGI:1335082]
Iqcb1	Primary cilia and pan-ciliary	Tranzition zone	PMID 27770015	-0.0122517	0.927294	0.972975	NA	NA	NA	IQ calmodulin-binding motif containing 1 [Source:MGI Symbol;Acc:MGI:2443764]
Lca5	Primary cilia and pan-ciliary	Tranzition zone	PMID 22653444	0.0805515	0.604065	0.808742	NA	NA	NA	Leber congenital amaurosis 5 (human) [Source:MGI Symbol;Acc:MGI:1923032]
Mks1	Primary cilia and pan-ciliary	Tranzition zone	PMID 22653444	0.0657948	0.646256	0.835661	NA	NA	NA	MKS transition zone complex subunit 1 [Source:MGI Symbol;Acc:MGI:3584243]
Nek8	Primary cilia and pan-ciliary	Tranzition zone	PMID 27770015	0.0101008	0.951095	0.98279	NA	NA	NA	NIMA (never in mitosis gene a)-related expressed kinase 8 [Source:MGI Symbol;Acc:MGI:1890646]
Nphp1	Primary cilia and pan-ciliary	Tranzition zone	PMID 22653444	0.364805	0.0540553	0.237594	NA	NA	NA	nephronophthisis 1 (juvenile) homolog (human) [Source:MGI Symbol;Acc:MGI:1858233]
Nphp3	Primary cilia and pan-ciliary	Tranzition zone	PMID 27770015	-0.00823831	0.940269	0.978616	NA	NA	NA	nephronophthisis 3 (adolescent) [Source:MGI Symbol;Acc:MGI:1921275]
Nphp4	Primary cilia and pan-ciliary	Tranzition zone	PMID 22653444	0.230867	0.145314	0.405922	NA	NA	NA	nephronophthisis 4 (juvenile) homolog (human) [Source:MGI Symbol;Acc:MGI:2384210]
Rpgr	Primary cilia and pan-ciliary	Tranzition zone	PMID 22653444	0.276653	0.0152732	0.113398	NA	NA	NA	retinitis pigmentosa GTPase regulator [Source:MGI Symbol;Acc:MGI:1344037]
Rpgrip1l	Primary cilia and pan-ciliary	Tranzition zone	PMID 22653444	-0.271771	0.154249	0.418669	NA	NA	NA	Rpgrip1-like [Source:MGI Symbol;Acc:MGI:1920563]
Tctn1	Primary cilia and pan-ciliary	Tranzition zone	PMID 22653444	0.103371	0.262883	0.547845	NA	NA	NA	tectonic family member 1 [Source:MGI Symbol;Acc:MGI:3603820]
Tctn3	Primary cilia and pan-ciliary	Tranzition zone	PMID 22653444	-0.0653368	0.477395	0.728966	NA	NA	NA	tectonic family member 3 [Source:MGI Symbol;Acc:MGI:1914840]
Tmem107	Primary cilia and pan-ciliary	Tranzition zone	PMID 27770015	0.417701	0.113841	0.359561	NA	NA	NA	transmembrane protein 107 [Source:MGI Symbol;Acc:MGI:1914160]
Tmem17	Primary cilia and pan-ciliary	Tranzition zone	PMID 22653444	-0.0393209	0.745785	0.889413	NA	NA	NA	transmembrane protein 17 [Source:MGI Symbol;Acc:MGI:2144205]
Tmem216	Primary cilia and pan-ciliary	Tranzition zone	PMID 22653444	0.137817	0.267534	0.55194	NA	NA	NA	transmembrane protein 216 [Source:MGI Symbol;Acc:MGI:1920020]
Tmem218	Primary cilia and pan-ciliary	Tranzition zone	PMID 27770015	-0.212291	0.0439458	0.211962	NA	NA	NA	transmembrane protein 218 [Source:MGI Symbol;Acc:MGI:1913529]
Tmem231	Primary cilia and pan-ciliary	Tranzition zone	PMID 27770015	0.102774	0.259872	0.544777	NA	NA	NA	transmembrane protein 231 [Source:MGI Symbol;Acc:MGI:2685024]
Tmem237	Primary cilia and pan-ciliary	Tranzition zone	PMID 22653444	-0.16215	0.105961	0.345383	NA	NA	NA	transmembrane protein 237 [Source:MGI Symbol;Acc:MGI:2138365]
Tmem67	Primary cilia and pan-ciliary	Tranzition zone	PMID 22653444	0.197777	0.0313	0.174918	NA	NA	NA	transmembrane protein 67 [Source:MGI Symbol;Acc:MGI:1923928]

## Sheet: Motile cilia and MCC analysis
Gene symbol	Function	TwKOastro_sorted astrocytes_log2(FC)	TwKOastro_sorted astrocytes_pval	TwKOastro_sorted astrocytes_qval	Kuhl_Twinkle_heartKO_log2FC	Kuhl_Twinkle_heartKO_pvalue	Kuhl_Twinkle_heartKO_padj	Kuhl_Tfam_heartKO_log2FC	Kuhl_Tfam_heartKO_pvalue	Kuhl_Tfam_heartKO_padj	Kuhl_Polrmt_heartKO_log2FC	Kuhl_Polrmt_heartKO_pvalue	Kuhl_Polrmt_heartKO_padj	Kuhl_Lrpprc_heartKO_log2FC	Kuhl_Lrpprc_heartKO_pvalue	Kuhl_Lrpprc_heartKO_padj	Kuhl_Mterf4_heartKO_log2FC	Kuhl_Mterf4_heartKO_pvalue	Kuhl_Mterf4_heartKO_padj	Anderson_astro_WT_SCI_vs_Uninjured_log2FC	Anderson_astro_PValue_WT_SCI_vs_Uninjured	Anderson_astro_FDR_WT_SCI_vs_Uninjured	Biosvert_astro_aging_MotCor_log2FC	Biosvert_astro_aging_MotCor_adjP	Biosvert_astro_aging_VisCor_log2FC	Biosvert_astro_aging_VisCor_adjP	Li_astro_egfr_log2FoldChange	Li_astro_egfr_pvalue	Li_astro_egfr_padj	Li_astro_hbegf_log2FoldChange	Li_astro_hbegf_pvalue	Li_astro_hbegf_padj	Guttenplan_astro_IL1_TNF_C1q_log2FC	Guttenplan_astro_IL1_TNF_C1q_q_pvalue	Guttenplan_astro_IL1_TNF_C1q_padj	Gene description
Cdkn1a	MCC differentiation	1.74762	6.37e-11	1.7e-08	1.70291	1.42e-05	0.000154129	2.24472	5.7e-05	0.000551466	2.03228	NA	NA	2.58867	9.36e-07	1.49e-05	3.0022	6.2e-17	2.05e-15	0.994266	0.00134789	0.00811968	-0.16	1	-0.91	0.625	-1.35744	3.9e-39	1.85e-37	0.706331	0.1214	0.32867	1.39628	7.82e-34	4.35e-32	cyclin-dependent kinase inhibitor 1A (P21) [Source:MGI Symbol;Acc:MGI:104556]
Hydin	Central pair	1.33371	7.65e-09	1.21e-06	-0.431794	0.448993	0.683093	0.958069	0.113832	0.283655	-0.356846	0.485918	0.69832	1.35918	NA	NA	0.146831	0.787324	0.899442	-3.28782	0.0245317	0.0795715	0.43	1	-1.09	1	2.03822	6.13e-18	1.02e-16	3.71587	2.52e-24	9.47e-21	-0.0864353	0.908735	0.958588	HYDIN, axonemal central pair apparatus protein [Source:MGI Symbol;Acc:MGI:2389007]
Jhy	MCC differentiation	1.29653	1.35e-05	0.000695974	-0.27366	0.535315	NA	0.298749	0.52545	NA	0.341938	0.440946	NA	-0.135389	0.721759	NA	-0.360422	0.452465	NA	NA	NA	NA	NA	NA	NA	NA	1.82284	0.0547651	0.115886	4.56243	1.58e-05	0.000412382	NA	NA	NA	junctional cadherin complex regulator [Source:MGI Symbol;Acc:MGI:1918239]
Dnah6	Dynein arms	1.2763	2.84e-05	0.00126705	0.0911478	0.814995	0.920603	0.797476	0.128406	0.308919	0.792884	0.0261153	0.0856287	-0.0555886	0.880861	0.95293	0.34333	0.506419	0.716767	0.850352	0.429178	0.627702	0.28	1	0.18	1	2.93078	6.67e-55	5.65e-53	3.49892	2.17e-13	5.37e-11	-1.34286	0.0902128	0.215953	dynein, axonemal, heavy chain 6 [Source:MGI Symbol;Acc:MGI:107744]
Dnah2	Dynein arms	1.25561	4.25e-08	5.18e-06	-0.611022	0.0653656	0.191891	-0.68557	0.0795319	0.219897	-0.838318	0.0527255	0.149732	-1.34395	7.5e-05	0.000745086	-2.05516	1.8e-08	2.31e-07	0.268275	0.830445	0.899093	0.09	1	0.13	1	2.46583	4.69e-13	5.38e-12	3.81475	2.98e-23	6.28e-20	-0.708794	0.353684	0.567301	dynein, axonemal, heavy chain 2 [Source:MGI Symbol;Acc:MGI:107731]
Fbxl13	Nexin-dynein regulatory complex	1.23555	0.000105535	0.00331227	0.39012	0.485932	0.714052	0.134013	0.823009	0.923847	-1.04696	0.0299439	0.0952513	-0.321953	0.562638	0.771182	-1.08606	0.0547948	0.150886	-0.0339312	0.982465	1	0.26	1	0.81	1	1.86904	0.0145729	0.0378848	3.1717	2.76e-06	9.42e-05	-2.22673	0.507196	NA	F-box and leucine-rich repeat protein 13 [Source:MGI Symbol;Acc:MGI:2443416]
Dnah3	Dynein arms	1.2321	0.00014656	0.00421511	0.224939	0.490419	0.717513	1.065	0.000252684	0.00201805	-0.407169	0.241102	0.453609	1.02307	0.0321442	0.11179	0.0635468	0.861825	0.938937	NA	NA	NA	NA	NA	NA	NA	1.95033	1.3e-06	7.63e-06	3.94983	1.1e-08	7.71e-07	NA	NA	NA	dynein, axonemal, heavy chain 3 [Source:MGI Symbol;Acc:MGI:2683040]
Spag17	Central pair	1.22963	9.94e-06	0.000553106	0.048717	0.921529	NA	0.521995	0.391238	0.633139	-0.134965	0.832788	0.921753	0.281722	0.500765	NA	0.620475	0.32236	NA	-5.51879	0.119176	0.26004	-0.15	1	-0.39	1	1.92784	0.000790631	0.00281484	4.72866	4.38e-07	1.97e-05	-0.790361	0.708591	NA	sperm associated antigen 17 [Source:MGI Symbol;Acc:MGI:1921612]
Cfap221	Central pair	1.22814	4.34e-07	3.9e-05	0.36573	0.467647	NA	0.670219	0.251643	NA	0.576123	0.237792	NA	0.175035	0.645238	NA	NA	NA	NA	NA	NA	NA	3.66	1	-0.77	1	4.72753	8.94e-05	0.000386723	2.89003	7.42e-05	0.0014357	-1.20775	0.590446	NA	cilia and flagella associated protein 221 [Source:MGI Symbol;Acc:MGI:2684947]
Wdr66	Radial spoke	1.22159	1.03e-08	1.6e-06	0.376242	0.174894	0.385159	-0.386531	0.135086	0.319813	-0.427237	0.0953682	0.236023	0.31739	0.448723	0.683655	-0.331291	0.399583	0.623848	NA	NA	NA	NA	NA	NA	NA	1.7399	3.82e-09	3.06e-08	3.66685	2.91e-20	2.38e-17	NA	NA	NA	WD repeat domain 66 [Source:MGI Symbol;Acc:MGI:1918495]
Cfap73	Axoneme assembly and motility	1.20054	4.75e-05	0.00182776	-0.0164486	0.967854	NA	-0.333355	0.559695	NA	-0.122467	0.791163	NA	-0.211343	0.699673	NA	0.298644	0.522687	NA	NA	NA	NA	-0.11	1	-0.96	1	NA	NA	NA	1.76674	0.324779	NA	NA	NA	NA	cilia and flagella associated protein 73 [Source:MGI Symbol;Acc:MGI:3779542]
Ccdc40	Dynein assembly	1.19584	2.02e-05	0.000966173	1.6859	0.00085934	0.00571711	0.580048	0.187686	0.40016	0.785398	0.0876329	0.221511	1.04901	0.0765852	0.211918	1.77561	0.00281325	0.0126523	-2.41415	0.0257818	0.0826011	0.51	1	-0.3	1	2.46066	3.42e-27	9.49e-26	2.40675	5.28e-13	1.13e-10	-1.23091	0.0164571	0.0558767	coiled-coil domain containing 40 [Source:MGI Symbol;Acc:MGI:2443893]
Dnah9	Dynein arms	1.18729	2.11e-05	0.0010003	0.0452057	0.933465	0.974273	0.963187	0.133393	0.317454	0.34043	0.521115	0.726637	0.172804	0.746077	0.888119	0.320358	0.540365	0.742982	-8.59024	0.000390068	0.00296841	-0.03	1	-0.02	1	2.37446	8.81e-28	2.52e-26	3.53112	3.68e-22	5.33e-19	-0.927803	0.0951493	0.224266	dynein, axonemal, heavy chain 9 [Source:MGI Symbol;Acc:MGI:1289279]
Dnah11	Dynein arms	1.17008	1.05e-05	0.000576727	0.142528	0.805029	NA	0.523208	0.439626	0.673741	-0.414585	0.508269	0.716438	0.213743	0.670658	NA	-1.10597	0.110196	0.257757	-0.26022	0.762779	0.873253	0.28	1	-0.47	1	2.0137	1.37e-11	1.4e-10	3.33077	3.62e-19	2.43e-16	-1.52768	0.143745	0.304539	dynein, axonemal, heavy chain 11 [Source:MGI Symbol;Acc:MGI:1100864]
Cfap54	Central pair	1.16562	1.19e-06	9.16e-05	0.21004	0.562082	0.767269	-0.212524	0.596624	0.793399	-0.320002	0.287331	0.509199	-0.0481623	0.902916	0.961069	0.248331	0.573506	0.769208	NA	NA	NA	NA	NA	NA	NA	1.96559	2.2e-45	1.31e-43	2.41437	7.42e-11	9.25e-09	NA	NA	NA	cilia and flagella associated protein 54 [Source:MGI Symbol;Acc:MGI:1922208]
Rsph1	Radial spoke	1.16365	0.000795044	0.0143043	1.12821	0.0407531	0.134156	1.58767	0.00445343	0.0233276	1.45693	0.000119554	0.000841364	1.33064	0.00621212	0.0306314	1.5922	0.00417003	0.0177837	-0.335261	0.497277	0.685838	0.47	1	-0.44	1	2.24275	2.88e-18	4.89e-17	3.31398	1.45e-22	2.47e-19	-0.704933	0.0824667	0.201627	radial spoke head 1 homolog (Chlamydomonas) [Source:MGI Symbol;Acc:MGI:1194909]
Kif27	Motile cilium kinesin	1.16036	3.47e-08	4.55e-06	-1.03707	0.0270343	0.0978748	-0.0135191	0.976706	0.990057	-0.776082	0.0678882	0.182156	0.445992	0.406481	0.645905	-1.05912	0.0910312	0.222948	-2.01733	0.125735	0.270491	-0.09	1	-0.07	1	2.49091	7.86e-16	1.13e-14	3.03578	2.92e-12	5.1e-10	-1.15019	0.132616	0.287903	kinesin family member 27 [Source:MGI Symbol;Acc:MGI:1922300]
Cfap206	Axoneme assembly and motility	1.15078	0.00457137	0.04936	-0.262357	0.478817	NA	0.274416	NA	NA	0.166937	0.685128	NA	-0.135389	0.721759	NA	-0.420274	0.479284	NA	NA	NA	NA	-0.26	1	-0.88	0.971	2.36197	1.24e-10	1.16e-09	3.3954	2.7e-09	2.25e-07	NA	NA	NA	cilia and flagella associated protein 206 [Source:MGI Symbol;Acc:MGI:1916579]
Trp73	MCC differentiation	1.14506	2.33e-10	5.56e-08	-0.160167	0.779589	NA	0.141027	0.80844	NA	-0.570329	0.372647	0.595782	0.0540953	0.895432	NA	-0.0729139	0.904446	NA	-6.35313	0.0385633	0.112619	0.16	1	-0.19	1	2.60974	2.92e-06	1.63e-05	3.74687	8.43e-11	1e-08	-2.15145	0.0465055	0.130329	transformation related protein 73 [Source:MGI Symbol;Acc:MGI:1336991]
Myb	MCC differentiation	1.13209	6.02e-05	0.00217783	-0.632281	0.283676	0.524568	0.237152	0.695413	0.85628	-0.552205	0.368045	0.591537	0.066104	0.907062	NA	0.0569478	0.934274	0.972748	0.936806	0.37845	0.580082	-0.92	1	-0.76	1	0.155777	0.462098	0.600275	1.27984	0.004314	0.0331152	-2.3578	7.24e-09	7.82e-08	myeloblastosis oncogene [Source:MGI Symbol;Acc:MGI:97249]
Drc7	Nexin-dynein regulatory complex	1.12803	7.24e-06	0.000421062	-0.0544019	0.883005	NA	0.486023	0.354433	NA	0.283119	0.511597	NA	-0.299816	0.433065	NA	0.573858	0.225404	NA	NA	NA	NA	1.1	1	-0.16	1	2.31087	1.41e-05	7.1e-05	4.53053	4.28e-15	1.41e-12	-0.626026	0.556992	0.743395	dynein regulatory complex subunit 7 [Source:MGI Symbol;Acc:MGI:2685616]
Ank3	MCC differentiation	1.12344	0.000173625	0.00468032	-0.237505	0.0853247	0.233379	0.368302	0.133443	0.317474	0.107342	0.246365	0.459484	-0.276126	0.070458	0.199783	-0.0816564	0.709012	0.856798	0.224101	0.463522	0.657091	-0.61	0.922	0.38	0.92	-1.59784	3.67e-47	2.35e-45	-0.436597	0.326854	0.589176	1.37582	1.13e-24	3.9e-23	ankyrin 3, epithelial [Source:MGI Symbol;Acc:MGI:88026]
Dnah10	Dynein arms	1.11685	0.000154411	0.00438385	0.143407	0.768337	0.895984	-0.142763	0.820789	0.922604	-0.307241	0.530457	0.733781	0.572597	0.308246	0.544123	0.195592	0.74647	0.878349	0.364912	0.709166	0.839883	0	1	-0.21	1	1.91146	2.33e-07	1.52e-06	3.13126	2.42e-08	1.54e-06	-0.473562	0.624319	0.790991	dynein, axonemal, heavy chain 10 [Source:MGI Symbol;Acc:MGI:1860299]
Dnali1	Dynein arms	1.10846	0.000524755	0.0104904	-0.170518	0.74036	0.879781	0.615119	0.232282	0.461328	0.0717532	0.87154	0.941024	-0.706514	0.209291	0.425022	-0.572903	0.290119	0.512247	0.37631	0.538028	0.717816	0.38	1	-0.06	1	3.06937	7.74e-15	1.03e-13	2.80859	6.08e-09	4.58e-07	-1.56189	0.0309825	0.0939514	dynein, axonemal, light intermediate polypeptide 1 [Source:MGI Symbol;Acc:MGI:1922813]
Tcte1	Nexin-dynein regulatory complex	1.10585	0.000209656	0.00540667	0.186615	0.616356	NA	0.334679	0.467366	NA	NA	NA	NA	NA	NA	NA	NA	NA	NA	-7.34127	0.0120344	0.0461859	-0.48	1	-0.2	1	2.17061	8.42e-05	0.000366932	4.56943	1.21e-10	1.38e-08	-2.70792	0.033006	0.0988192	t-complex-associated testis expressed 1 [Source:MGI Symbol;Acc:MGI:98640]
Dnah12	Dynein arms	1.08798	7.17e-07	5.99e-05	0.461272	0.227509	0.457859	1.35971	0.00285916	0.0161761	0.435971	0.391705	0.615031	1.17374	0.027571	0.0992887	1.09637	0.0200819	0.0671592	NA	NA	NA	NA	NA	NA	NA	2.23159	4.74e-15	6.4e-14	4.08464	7e-17	3.21e-14	NA	NA	NA	dynein, axonemal, heavy chain 12 [Source:MGI Symbol;Acc:MGI:107720]
Iqca	Nexin-dynein regulatory complex	1.0793	0.000686616	0.0127693	NA	NA	NA	NA	NA	NA	NA	NA	NA	NA	NA	NA	NA	NA	NA	-3.39706	0.0353957	0.105447	0.61	1	-0.87	1	2.79635	0.000311685	0.00121188	4.50879	4.16e-10	4.05e-08	-1.97475	0.160797	0.329856	IQ motif containing with AAA domain [Source:MGI Symbol;Acc:MGI:1922168]
Spag6l	Central pair	1.07561	9.82e-05	0.00313295	0.186615	0.616356	NA	0.41319	0.441015	NA	0.436408	0.478798	NA	-0.211491	0.57805	NA	0.288659	0.640617	NA	NA	NA	NA	-0.18	1	1.31	0.439	2.68519	5.74e-16	8.33e-15	3.80892	7.85e-22	9.85e-19	0.475231	0.907284	NA	sperm associated antigen 6-like [Source:MGI Symbol;Acc:MGI:1354388]
Rsph4a	Radial spoke	1.06635	6.4e-05	0.00229254	-0.835872	0.0695924	0.201058	-0.295406	0.650145	0.828087	0.831119	0.112218	0.26515	-0.911655	0.0794208	0.217548	-0.0497792	0.943115	0.97561	-4.05519	0.00246755	0.0132672	0.45	1	-0.49	1	1.99378	5.55e-19	9.86e-18	2.38082	4.89e-11	6.43e-09	-2.44382	0.000199893	0.00114192	radial spoke head 4 homolog A (Chlamydomonas) [Source:MGI Symbol;Acc:MGI:3027894]
Dnah5	Dynein arms	1.06517	9.91e-06	0.000553106	-0.298941	0.625052	0.807852	1.12927	NA	NA	0.634286	0.316306	NA	-0.0535845	0.90459	NA	-0.232275	0.732113	0.870682	-1.29238	0.0987658	0.227048	-0.19	1	0.3	1	2.47281	3.16e-25	8.01e-24	3.94278	7.54e-19	4.58e-16	-1.13728	0.0993871	0.232166	dynein, axonemal, heavy chain 5 [Source:MGI Symbol;Acc:MGI:107718]
Cfap61	Radial spoke	1.04618	0.000249188	0.00612015	-2.71963	4.97e-12	1.92e-10	-4.09089	1.31e-18	9.37e-17	-2.91055	2.22e-11	4.73e-10	-2.57789	8.66e-07	1.4e-05	-3.22932	1.42e-08	1.86e-07	NA	NA	NA	0.26	1	-0.89	1	1.96964	1.94e-07	1.28e-06	3.48846	3.59e-09	2.9e-07	-0.870409	0.794066	NA	cilia and flagella associated protein 61 [Source:MGI Symbol;Acc:MGI:1926024]
Spag16	Central pair	1.03578	2.62e-06	0.0001777	NA	NA	NA	NA	NA	NA	NA	NA	NA	NA	NA	NA	NA	NA	NA	-0.726949	0.55198	0.72931	-0.15	1	-0.13	1	2.42948	8.53e-05	0.000370562	3.44679	8.77e-06	0.000252566	0.134952	0.930845	0.968478	sperm associated antigen 16 [Source:MGI Symbol;Acc:MGI:1913972]
Dnaaf1	Dynein assembly	1.03223	0.00053398	0.010638	-0.202587	0.701417	0.856374	-0.712218	0.256821	0.493209	0.0405395	0.945407	0.975371	-0.387515	0.526927	0.745129	0.679733	0.26201	0.477923	-2.01754	0.154919	0.314198	-0.01	1	-0.02	1	2.66244	6.34e-05	0.000283029	3.92018	4.05e-08	2.41e-06	-1.00824	0.4621	0.668834	dynein, axonemal assembly factor 1 [Source:MGI Symbol;Acc:MGI:1915520]
Ccdc65	Nexin-dynein regulatory complex	1.0285	0.000141869	0.00414179	1.01518	0.0832987	0.229548	0.364907	0.576032	0.779285	0.027356	0.96333	0.982922	0.614028	0.315338	0.551712	-0.199478	0.774117	0.892848	-0.786404	0.294612	0.490925	-0.19	1	-0.11	1	1.96052	8.57e-06	4.48e-05	2.86352	3.61e-10	3.59e-08	-1.14905	0.245236	0.443153	coiled-coil domain containing 65 [Source:MGI Symbol;Acc:MGI:2146001]
Foxj1	MCC differentiation	1.02705	0.000151743	0.00432396	0.902985	0.139159	NA	0.582337	0.393352	0.635329	-0.548582	0.33823	0.561276	-0.170056	0.778438	0.904244	-0.252942	0.708594	NA	1.46068	0.000124578	0.0011427	0.34	1	-0.14	1	2.69804	1.29e-63	1.55e-61	2.6617	3e-23	6.28e-20	-0.508555	0.00170662	0.00786866	forkhead box J1 [Source:MGI Symbol;Acc:MGI:1347474]
Tekt2	Axoneme assembly and motility	1.01061	0.000220075	0.00560068	-0.570331	0.228368	0.45912	0.34122	0.589436	0.788321	-0.157761	0.736116	0.868996	-0.618517	0.196976	0.408934	-0.459615	0.341279	0.566953	-5.6969	0.0753679	0.186614	-0.5	1	-0.21	1	0.880995	0.249884	0.384343	1.73641	0.0358978	0.150949	0.403805	0.740662	0.865577	tektin 2 [Source:MGI Symbol;Acc:MGI:1346335]
Iqcd	Nexin-dynein regulatory complex	0.995675	1.83e-05	0.000888711	-0.0155554	0.971435	0.990165	-0.726623	0.172261	0.378521	-1.61152	0.000544842	0.00321804	-0.541815	0.264117	0.494129	-0.730784	0.216218	0.419463	-0.236849	0.820433	0.891437	0.56	1	0.13	1	1.8558	0.0574862	0.120338	3.24511	0.000330222	0.0047825	-0.141465	0.884841	0.946506	IQ motif containing D [Source:MGI Symbol;Acc:MGI:1922982]
Rsph10b	Radial spoke	0.96861	1.58e-07	1.65e-05	-0.485415	0.177471	0.388701	-0.386155	0.353911	0.597757	-0.304721	0.399147	0.621943	-0.433731	0.383929	0.625491	-0.635984	0.0816883	0.205146	NA	NA	NA	NA	NA	NA	NA	2.39763	1.12e-07	7.62e-07	2.96197	1.08e-12	2.2e-10	NA	NA	NA	radial spoke head 10 homolog B (Chlamydomonas) [Source:MGI Symbol;Acc:MGI:1922386]
Dnaaf3	Dynein assembly	0.966746	0.00339581	0.0409536	-0.912738	0.0333219	0.114977	-1.44916	0.00460189	0.0239241	-1.88327	1.46e-09	2.58e-08	-1.45615	0.000120683	0.00112466	-1.8098	4.77e-07	4.95e-06	2.57478	0.0257329	0.0824583	-0.02	1	-0.26	1	1.01802	0.229151	0.36011	1.97086	0.0031147	0.0262061	1.14572	0.0478542	0.1333	dynein, axonemal assembly factor 3 [Source:MGI Symbol;Acc:MGI:3588207]
Kif9	Motile cilium kinesin	0.942527	1.58e-05	0.000796062	1.12821	0.000546773	0.00384579	1.25566	2.74e-05	0.000286245	0.772317	0.000746346	0.00423878	0.809206	0.00773173	0.0365173	0.978458	0.00672325	0.0268027	-0.112039	0.912304	0.958261	0.27	1	0.08	1	2.95721	1.26e-21	2.63e-20	2.37985	7.16e-09	5.24e-07	-1.33699	0.0210314	0.0681487	kinesin family member 9 [Source:MGI Symbol;Acc:MGI:1098237]
Cfap46	Central pair	0.885799	4.6e-05	0.00180536	-0.460168	0.427792	0.666707	0.668427	0.229407	0.457445	0.142163	0.76744	0.886559	-0.354897	0.559898	0.768943	0.8693	0.104093	0.246849	NA	NA	NA	0.66	0.99	0.51	1	2.12297	8.42e-13	9.4e-12	2.96295	5.19e-12	8.34e-10	-0.962201	0.101414	0.235679	cilia and flagella associated protein 46 [Source:MGI Symbol;Acc:MGI:2444387]
Dnajb13	Radial spoke	0.878717	0.0108502	0.0900673	0.552127	0.256097	0.493959	1.5255	0.0014145	0.00894392	-0.304109	0.491026	0.702799	1.10699	0.0230809	0.0866995	0.91697	0.138533	0.305169	0.263453	0.764775	0.874792	0.59	1	0.55	1	2.68185	6.49e-07	4e-06	3.48329	6.93e-09	5.14e-07	-2.15748	0.0961147	0.225953	DnaJ heat shock protein family (Hsp40) member B13 [Source:MGI Symbol;Acc:MGI:1916637]
Zmynd10	Dynein assembly	0.867213	0.00134156	0.0209043	-1.05137	0.0598279	0.179822	-0.258897	0.694015	0.855137	-1.17026	0.0473858	0.138006	-0.531316	0.386344	0.628264	0.375553	0.581947	0.774485	-2.2928	0.0967144	0.223634	0.28	1	-0.51	1	1.95641	0.000181965	0.00074085	4.17637	1.65e-12	3.07e-10	-0.981135	0.308949	0.518439	zinc finger, MYND domain containing 10 [Source:MGI Symbol;Acc:MGI:2387863]
Kif6	Motile cilium kinesin	0.849396	0.000185731	0.00494161	-1.28486	0.000228832	0.00179224	-0.543508	0.0678446	0.196463	-0.28283	0.175385	0.363909	-0.984949	0.000577427	0.00428622	-1.02299	7.87e-05	0.000542416	1.41261	0.0457229	0.128655	0.28	1	0.7	0.983	1.93476	0.000153196	0.000633804	2.12961	0.000868904	0.0101469	-0.428081	0.516992	0.713936	kinesin family member 6 [Source:MGI Symbol;Acc:MGI:1098238]
Spef1	Central pair	0.834517	0.00030239	0.00700431	-0.824094	0.0583351	0.176251	-0.559231	0.0185519	0.0728616	-0.641375	0.109737	0.260963	-0.62043	0.038733	0.1286	-1.08643	0.0673147	0.177341	2.42616	0.00908701	0.0374735	-0.06	1	-0.08	1	0.734979	0.0175168	0.0443991	0.141808	0.734473	0.877645	-0.651617	0.0267895	0.0833226	sperm flagellar 1 [Source:MGI Symbol;Acc:MGI:3513546]
Iqcg	Nexin-dynein regulatory complex	0.81952	8.52e-05	0.00285283	0.123797	0.659096	0.82966	-0.159693	0.643345	0.823189	-0.0372661	0.907573	0.957713	-0.511538	0.275244	0.507017	-0.810871	0.0524947	0.145987	-1.938	0.00705276	0.0306641	-0.36	1	0.14	1	1.55294	4.78e-14	5.96e-13	1.73022	3.62e-06	0.000118382	-0.35253	0.270617	0.474156	IQ motif containing G [Source:MGI Symbol;Acc:MGI:1916957]
Axdnd1	Dynein assembly	0.803034	0.000826991	0.0147303	0.197499	0.695654	NA	1.24772	0.0640025	0.188355	0.139208	0.824246	0.916498	0.771174	0.20243	NA	0.104705	0.83971	NA	NA	NA	NA	NA	NA	NA	NA	3.41311	4.96e-08	3.53e-07	1.17731	0.13227	0.346718	NA	NA	NA	axonemal dynein light chain domain containing 1 [Source:MGI Symbol;Acc:MGI:1924602]
Drc1	Nexin-dynein regulatory complex	0.795737	0.00042776	0.00901734	-0.169929	0.780356	0.902363	1.15761	0.0897659	NA	0.355731	0.553576	NA	0.193581	0.750516	NA	-0.6478	0.265773	NA	-2.10976	0.072769	0.181964	-0.13	1	-0.44	1	3.06159	1.42e-21	2.96e-20	2.8167	1.49e-11	2.14e-09	-1.81001	0.0481792	0.133964	dynein regulatory complex subunit 1 [Source:MGI Symbol;Acc:MGI:2685906]
Drc3	Nexin-dynein regulatory complex	0.771922	9.04e-05	0.00296262	-0.574744	0.00731501	0.034465	-0.333978	0.131808	0.314689	-0.477554	0.0145739	0.0527491	-0.858594	0.000181393	0.00159246	-0.915642	8.48e-05	0.000579233	NA	NA	NA	NA	NA	NA	NA	1.77752	1.74e-10	1.6e-09	2.15761	5.3e-07	2.33e-05	NA	NA	NA	dynein regulatory complex subunit 3 [Source:MGI Symbol;Acc:MGI:1921915]
Spef2	Central pair	0.757002	6.38e-08	7.26e-06	-0.193727	0.745731	NA	0.029775	0.965199	0.985859	-0.19398	0.753473	0.878979	0.00662658	0.991372	NA	-1.86662	0.00747386	0.0292915	-3.73888	0.00644836	0.0285638	0.68	1	0.35	1	2.36829	9.14e-22	1.92e-20	2.4915	9.38e-09	6.64e-07	-0.891869	0.138839	0.29756	sperm flagellar 2 [Source:MGI Symbol;Acc:MGI:2443727]
Ttc12	Dynein assembly	0.723895	4.91e-09	8.44e-07	-0.0374919	0.710134	0.862113	0.336062	0.0398677	0.131724	-0.557389	0.000222302	0.00147138	0.0503841	0.786541	0.90791	0.0174409	0.878144	0.94746	-0.95375	0.0595233	0.156246	0.71	0.818	0.68	0.584	2.03442	2.32e-08	1.72e-07	2.81741	1.21e-09	1.1e-07	0.519113	0.401541	0.613593	tetratricopeptide repeat domain 12 [Source:MGI Symbol;Acc:MGI:2444588]
Dnaaf4	Dynein assembly	0.673047	0.000109765	0.00340034	-0.342457	0.516732	0.736701	0.285623	0.652411	0.829356	-0.611434	0.339862	0.563155	0.141596	0.81454	0.923088	-0.540213	0.407266	0.630935	NA	NA	NA	NA	NA	NA	NA	NA	NA	NA	NA	NA	NA	NA	NA	NA	dynein axonemal assembly factor 4
Dnah1	Dynein arms	0.645017	0.000457278	0.00943396	-0.412622	0.290021	0.532679	-0.07822	0.861911	0.942479	-0.241758	0.409408	0.631222	-0.128871	0.788852	0.90912	-0.290901	0.562547	0.760363	-1.8861	0.0550121	0.147449	-0.17	1	-0.31	1	2.25253	3.57e-12	3.81e-11	2.73477	1.28e-12	2.57e-10	0.160018	0.784943	0.89166	dynein, axonemal, heavy chain 1 [Source:MGI Symbol;Acc:MGI:107721]
Dnaic2	Dynein arms	0.619645	0.00013395	0.00396292	0.233921	0.647096	0.822345	0.136122	0.815322	0.920492	0.0646128	0.892704	0.950143	-0.210142	0.725451	0.876581	-0.581572	0.404824	0.628432	0.0102068	0.986197	1	0.28	1	-0.26	1	NA	NA	NA	NA	NA	NA	0.33454	0.405762	0.617816	dynein axonemal intermediate chain 2
Cfap300	Axoneme assembly and motility	0.48876	0.000102888	0.00325561	1.20425	0.00586294	0.0286746	1.68528	4.76e-05	0.00046886	1.50355	1.23e-08	1.9e-07	1.6404	2.26e-06	3.3e-05	1.38384	0.00159551	0.00774755	NA	NA	NA	NA	NA	NA	NA	0.928222	0.00101052	0.00352718	1.02852	0.00154948	0.0156135	NA	NA	NA	cilia and flagella associated protein 300 [Source:MGI Symbol;Acc:MGI:3045346]
Ccdc39	Dynein assembly	0.466348	0.00430365	0.0473616	-0.145492	0.675648	0.840288	-0.0891225	0.848939	0.935844	-0.462807	0.0973239	0.239518	0.24563	0.504669	0.727494	-0.45451	0.179607	0.368192	-1.63313	0.0684191	0.173918	-0.42	1	0.11	1	1.57294	6.26e-19	1.11e-17	1.50927	0.000589065	0.00750311	-0.493543	0.194175	0.377175	coiled-coil domain containing 39 [Source:MGI Symbol;Acc:MGI:1289263]
Cfap74	Central pair	0.402118	0.00107493	0.0177507	-0.515482	0.0793271	0.221158	-1.40809	0.000691792	0.00486461	-1.6802	5.06e-09	8.29e-08	-0.92319	0.0295488	0.104764	-1.20172	0.000958852	0.00502227	NA	NA	NA	0.15	1	0.09	1	1.99308	5.2e-13	5.93e-12	2.20194	8.45e-09	6.04e-07	-1.11328	0.00750578	0.0287715	cilia and flagella associated protein 74 [Source:MGI Symbol;Acc:MGI:1917130]
Dnal1	Dynein arms	0.372228	0.00949457	0.0829758	0.399493	0.438322	0.673283	0.281648	0.270867	0.509541	0.0587168	0.692578	0.844552	0.962738	0.00364129	0.0198945	-0.991907	0.00597098	0.0241763	-0.865894	0.132213	0.280546	-0.48	0.974	-0.28	1	0.453013	0.00164225	0.00545594	1.14864	2.02e-05	0.000508924	0.327416	0.0456873	0.128461	dynein, axonemal, light chain 1 [Source:MGI Symbol;Acc:MGI:1921462]
Rfx1	Ciliogenic TF	0.35125	0.000369721	0.00806144	-0.158866	0.576241	0.775997	0.0965723	0.726891	0.875061	-0.17266	0.382005	0.605374	-0.118344	0.514114	0.735102	-0.67075	4.26e-07	4.45e-06	-0.466297	0.490722	0.679918	-0.14	1	-0.09	1	0.351474	0.118769	0.217027	0.648354	0.0687978	0.231165	-0.116766	0.498216	0.698112	regulatory factor X, 1 (influences HLA class II expression) [Source:MGI Symbol;Acc:MGI:105982]
Gas8	Nexin-dynein regulatory complex	0.302891	0.00407285	0.0458989	0.444154	0.0079328	0.0368548	0.554532	0.0066811	0.0323057	-0.0946946	0.615632	0.794082	0.422456	0.0290335	0.10332	-0.0489312	0.816201	0.914958	0.653259	0.204739	0.382156	0.31	1	0.25	1	0.171524	0.241836	0.374765	-0.0147668	0.960884	0.985881	0.211618	0.299584	0.508348	growth arrest specific 8 [Source:MGI Symbol;Acc:MGI:1202386]
Six3	MCC differentiation	0.262062	0.0116269	0.0944373	NA	NA	NA	NA	NA	NA	NA	NA	NA	NA	NA	NA	NA	NA	NA	NA	NA	NA	3.53	0.455	0.95	1	-0.0390855	0.963466	0.979292	2.04791	0.00229086	0.0209213	-0.645208	0.000723406	0.00367906	sine oculis-related homeobox 3 [Source:MGI Symbol;Acc:MGI:102764]
E2f5	MCC differentiation	-0.285527	0.00101356	0.0171024	-0.250376	0.136012	0.323045	-0.384384	0.181681	0.39138	-0.123149	0.520793	0.726555	-0.223371	0.394072	0.635107	-0.0911399	0.693174	0.84798	-2.95947	2.39e-08	6.51e-07	-0.01	1	0.21	1	-0.616632	0.000396222	0.00150373	-0.368303	0.23789	0.493323	-0.232237	0.229955	0.42237	E2F transcription factor 5 [Source:MGI Symbol;Acc:MGI:105091]
Ccdc103	Axoneme assembly and motility	0.454949	0.0127541	0.100226	0.237495	0.698098	0.854525	0.705701	0.209317	0.429554	-0.101534	0.84969	0.930604	-0.333959	0.565286	0.77296	-0.319636	0.647172	0.818792	-1.08799	0.503971	0.691806	0.06	1	-0.04	1	2.57373	2.98e-05	0.000141414	2.19485	7.94e-05	0.00150987	-0.14294	0.847461	0.927938	coiled-coil domain containing 103 [Source:MGI Symbol;Acc:MGI:1920543]
Efcab2	Nexin-dynein regulatory complex	0.382173	0.0241679	0.149282	-1.36809	1.12e-20	1.22e-18	-1.00173	7.21e-06	8.66e-05	-0.75902	0.000153169	0.0010552	-1.19516	4.58e-07	7.83e-06	-1.33905	5.78e-07	5.87e-06	-0.777687	0.158013	0.317903	0.23	1	0.24	1	0.906005	2.67e-06	1.5e-05	0.867963	0.00490115	0.036287	0.136907	0.706926	0.844448	EF-hand calcium binding domain 2 [Source:MGI Symbol;Acc:MGI:1915476]
Rfx2	Ciliogenic TF	0.193521	0.0412017	0.203874	-0.597985	0.00966267	0.0431583	-0.672398	0.0106712	0.0471449	-0.845128	0.000148891	0.00102852	-0.918948	0.00166593	0.0104841	-0.516682	0.105762	0.249723	-1.04402	0.151461	0.309384	0.38	1	0.2	1	2.19701	3e-19	5.43e-18	1.51586	3.29e-06	0.000108964	0.213901	0.354109	0.567677	regulatory factor X, 2 (influences HLA class II expression) [Source:MGI Symbol;Acc:MGI:106583]
Cfap69	Axoneme assembly and motility	0.540794	0.0445412	0.213779	0.876825	0.00246538	0.0139764	1.09855	8.94e-05	0.000817247	0.792175	0.0508193	0.145671	0.834016	0.0399718	0.131826	1.2633	3.57e-05	0.000266544	NA	NA	NA	-0.77	1	-0.28	1	2.35132	5.25e-31	1.75e-29	2.04872	1.12e-05	0.000309293	1.04449	0.000972281	0.00476974	cilia and flagella associated protein 69 [Source:MGI Symbol;Acc:MGI:2443778]
Dnah17	Dynein arms	0.426325	0.070773	0.275282	-0.289273	0.305253	0.549081	0.159109	0.631689	0.81603	-0.331415	0.108412	0.258756	-0.165565	0.552298	0.76318	-0.292996	0.267139	0.484411	-4.85711	0.183464	0.353809	0.34	1	-0.27	1	1.68376	6.71e-05	0.000297871	0.746106	0.192355	0.435085	1.18411	0.0252697	0.0795917	dynein, axonemal, heavy chain 17 [Source:MGI Symbol;Acc:MGI:1917176]
Cfap100	Axoneme assembly and motility	0.23943	0.093983	0.323083	-0.749763	0.0251777	0.0926889	0.0218993	0.947847	0.980285	-0.6091	0.0497986	0.143363	-0.296863	0.465554	0.697661	-0.105951	0.834291	0.925075	NA	NA	NA	0.83	0.794	0.56	0.792	0.955331	0.000221882	0.000888005	1.59678	0.000145529	0.00245789	NA	NA	NA	cilia and flagella associated protein 100 [Source:MGI Symbol;Acc:MGI:2141635]
Nme5	Axoneme assembly and motility	0.437392	0.0966596	0.32842	-0.0855824	0.781205	0.902529	0.163715	0.52492	0.740677	0.29432	0.293709	0.517062	0.634972	0.121935	0.295857	-0.0628833	0.846717	0.931381	1.1946	0.319714	0.520174	0.34	1	-0.24	1	2.52755	3.72e-25	9.41e-24	2.56138	1.2e-11	1.76e-09	-0.12912	0.815497	0.908538	NME/NM23 family member 5 [Source:MGI Symbol;Acc:MGI:1922783]
Rfx4	Ciliogenic TF	-0.131561	0.107876	0.349042	-0.112291	0.823618	NA	0.691089	0.240594	NA	-0.165109	0.787661	NA	-0.0247494	0.952177	NA	0.410824	0.511632	NA	-1.13819	0.00645546	0.0285757	-0.02	1	0.8	0.445	-1.75864	6.66e-97	2e-94	-1.09929	0.00086793	0.0101418	-1.82371	3.01e-50	3.5e-48	regulatory factor X, 4 (influences HLA class II expression) [Source:MGI Symbol;Acc:MGI:1918387]
Trp63	MCC differentiation	-0.17953	0.139727	0.398526	0.508503	0.110702	0.280227	0.748635	0.0173271	0.069095	0.272992	0.490628	0.702478	1.13875	0.003894	0.0209777	1.59042	4.75e-06	4.17e-05	-2.04457	0.000803334	0.00534033	-0.01	1	-0.08	1	2.01892	0.171684	0.289343	3.0402	0.00283689	0.0244818	-2.30414	0.109765	0.25041	transformation related protein 63 [Source:MGI Symbol;Acc:MGI:1330810]
Dnah14	Dynein arms	0.427741	0.179614	0.451853	-0.03562	0.942581	NA	0.442164	0.518157	0.734026	0.676225	0.252266	NA	0.11619	0.844379	NA	1.19898	0.0720784	NA	NA	NA	NA	NA	NA	NA	NA	-0.850048	0.203311	0.328737	-0.183136	0.846886	0.933082	NA	NA	NA	dynein, axonemal, heavy chain 14 [Source:MGI Symbol;Acc:MGI:2444525]
Rfx3	Ciliogenic TF	-0.18306	0.208622	0.4871	-0.0103748	0.961278	0.985687	-0.024007	0.904912	0.960649	-0.373082	0.0635341	0.173343	-0.545234	0.0437895	0.141084	-0.444161	0.0210263	0.0697626	-1.6814	5.78e-06	8.52e-05	-0.29	1	-0.11	1	1.36704	1.16e-64	1.46e-62	0.755426	0.0336175	0.144658	-0.395264	0.00335296	0.0142639	regulatory factor X, 3 (influences HLA class II expression) [Source:MGI Symbol;Acc:MGI:106582]
Dnah7b	Dynein arms	0.210298	0.229112	0.509612	-0.235882	0.295462	0.53852	-0.0886072	0.645615	0.825041	-0.120649	0.473533	0.687926	-0.393107	0.0864736	0.23093	-0.434085	0.00173708	0.00835056	-0.631368	0.387794	0.588881	0.31	1	0.52	1	2.12598	1.05e-21	2.2e-20	1.27866	0.0132696	0.0756949	-0.887005	0.0403958	0.116329	dynein, axonemal, heavy chain 7B [Source:MGI Symbol;Acc:MGI:2684953]
Dnah7c	Dynein arms	0.359795	0.264972	0.549661	-0.341726	0.322608	0.568496	-0.0992477	0.782022	0.90341	0.237831	0.358388	0.581526	-0.104635	0.791009	0.910381	-0.161643	0.632663	0.808706	NA	NA	NA	-0.54	1	-0.65	1	0.753444	0.131022	0.234193	0.548651	0.366244	0.624739	NA	NA	NA	dynein, axonemal, heavy chain 7C [Source:MGI Symbol;Acc:MGI:3639762]
Dnaaf5	Dynein assembly	0.101183	0.274392	0.559189	0.184116	0.379455	0.62176	1.00484	0.000241861	0.00194712	0.610253	4.38e-06	4.27e-05	0.349868	0.101998	0.260055	0.422479	0.027671	0.0873692	NA	NA	NA	0.06	1	0.04	1	-0.520974	0.00488178	0.0144798	0.238058	0.453506	0.699787	0.475558	0.0133326	0.046767	dynein, axonemal assembly factor 5 [Source:MGI Symbol;Acc:MGI:3616079]
Rsph9	Radial spoke	0.131659	0.289328	0.573485	-0.210274	0.491472	0.718289	0.136161	0.719808	0.871657	-0.510232	0.168495	0.353933	-0.0231928	0.954191	0.982853	0.163385	0.610661	0.793796	0.613465	0.281729	0.476419	0.67	0.951	0.01	1	1.86669	3.11e-10	2.78e-09	1.33221	6.03e-05	0.00121652	0.840455	0.0644883	0.168352	radial spoke head 9 homolog (Chlamydomonas) [Source:MGI Symbol;Acc:MGI:1922814]
Spag1	Axoneme assembly and motility	-0.0926191	0.299626	0.583673	-0.332323	0.0489718	0.153979	-0.322053	0.16205	0.36292	-0.238456	0.298606	0.522141	-0.43024	0.124815	0.30052	-0.243637	0.216468	0.419828	-2.32576	0.000177949	0.00154927	-0.02	1	0.06	1	1.72531	5.49e-23	1.24e-21	1.14584	0.000587847	0.00749773	0.283601	0.343178	0.556568	sperm associated antigen 1 [Source:MGI Symbol;Acc:MGI:1349387]
Dnah7a	Dynein arms	-0.200448	0.33589	0.615016	-0.0669381	0.908646	0.964203	-0.582864	0.251745	0.486374	-0.242174	0.627403	0.802061	-0.49218	0.354593	0.594795	-0.924651	0.154295	0.329842	-7.13714	0.0136007	0.0507277	0.3	1	0.47	1	2.46238	0.000590496	0.00216868	1.91031	0.0324848	0.141107	-0.711346	0.77025	NA	dynein, axonemal, heavy chain 7A [Source:MGI Symbol;Acc:MGI:2685838]
Dnaaf2	Dynein assembly	0.117468	0.362023	0.636327	0.461477	0.0448519	0.144102	-0.147954	0.753361	0.888706	0.39833	0.11626	0.271702	0.275475	0.125491	0.301861	0.494989	0.0186298	0.0632042	-0.0138901	0.984677	1	0.3	1	-0.2	1	-0.754724	0.212034	0.33923	-0.374675	0.616715	0.811429	-0.994487	4.53e-06	3.48e-05	dynein, axonemal assembly factor 2 [Source:MGI Symbol;Acc:MGI:1923566]
Rsph3a	Radial spoke	-0.133968	0.380748	0.652147	0.868667	0.000333273	0.00248451	1.21547	4.59e-11	1.35e-09	0.942788	2.65e-08	3.86e-07	0.87763	1.6e-09	4.2e-08	0.844197	1.29e-06	1.25e-05	-0.403761	0.585664	0.753941	0.11	1	-0.08	1	0.364804	0.472444	0.610192	0.0207508	0.969603	0.989806	0.109144	0.612925	0.783093	radial spoke 3A homolog (Chlamydomonas) [Source:MGI Symbol;Acc:MGI:1914082]
Tfdp1	MCC differentiation	-0.0595442	0.518272	0.754923	0.00578752	0.970191	0.989359	-0.208208	0.346214	0.59069	-0.15413	0.139233	0.309163	-0.201359	0.221225	0.441441	-0.0120091	0.946815	0.977153	1.05538	0.0105786	0.042075	-0.31	1	-0.01	1	-1.48852	1.72e-33	6.52e-32	-1.46489	9.82e-05	0.00179272	-0.667238	1.04e-09	1.24e-08	transcription factor Dp 1 [Source:MGI Symbol;Acc:MGI:101934]
Traf3ip1	MCC differentiation	0.0686927	0.550993	0.774579	-0.124285	0.440273	0.675119	-0.289378	0.213027	0.434457	-0.0801976	0.53868	0.740337	-0.34191	0.0162645	0.0657746	-0.240375	0.14201	0.310961	0.579017	0.265422	0.457067	-0.36	1	-0.21	1	-0.562477	0.00363448	0.0111382	-0.418984	0.230496	0.48377	0.0617939	0.789751	0.89367	TRAF3 interacting protein 1 [Source:MGI Symbol;Acc:MGI:1921269]
Rsph3b	Radial spoke	0.0701515	0.576084	0.790475	1.04923	9.28e-07	1.36e-05	0.532853	0.0521685	0.161688	0.801977	1.25e-06	1.36e-05	0.650862	0.0109129	0.0480778	0.891497	0.000308466	0.00183967	0.225906	0.744094	0.858534	0.54	1	-0.24	1	0.286215	0.603196	0.721278	0.72662	0.190163	0.432383	0.189906	0.406562	0.618773	radial spoke 3B homolog (Chlamydomonas) [Source:MGI Symbol;Acc:MGI:3630308]
Armc2	Axoneme assembly and motility	-0.0760772	0.642826	0.833804	-1.62705	1.37e-15	8.82e-14	-1.63428	2.04e-06	2.83e-05	0.0408974	0.859399	0.935196	-1.49242	3.93e-08	8.18e-07	-2.42631	7.92e-20	3.3e-18	-0.0938032	0.901064	0.950741	-0.2	1	-0.13	1	3.88208	2.78e-33	1.04e-31	2.92082	3.61e-08	2.17e-06	-1.29192	0.155601	0.321934	armadillo repeat containing 2 [Source:MGI Symbol;Acc:MGI:1916449]
Dnal4	Dynein arms	-0.0504641	0.722571	0.877747	0.130645	0.590001	0.784978	0.0998528	0.727765	0.87543	0.937331	0.00561287	0.0237798	-0.325979	0.0168588	0.0676528	-0.250949	0.2305	0.438113	-1.37003	0.0273605	0.08648	0.2	1	-0.05	1	0.540473	0.0370035	0.083857	0.57847	0.122844	0.331002	0.210146	0.221971	0.413181	dynein, axonemal, light chain 4 [Source:MGI Symbol;Acc:MGI:1859217]
Dnaic1	Dynein arms	-0.0500135	0.742093	0.887745	-0.796826	0.0559702	0.17113	-1.02484	0.0201656	0.0776808	-0.149332	0.61398	0.793183	-1.25823	0.00176026	0.0109522	-0.84834	0.0330804	0.100957	-3.37419	7.04e-06	0.00010057	0.54	1	0.18	1	NA	NA	NA	NA	NA	NA	-0.7679	0.512645	0.710526	dynein axonemal intermediate chain 1
Kif19a	Motile cilium kinesin	-0.0267574	0.771118	0.90275	-0.00332794	0.992785	0.99786	-0.036178	0.940568	0.976902	0.469575	0.300845	0.523417	-0.144163	0.782789	0.906232	-0.538096	0.331021	0.555954	2.64198	3.89e-05	0.000425658	0.26	1	-0.06	1	0.63006	0.268897	0.405544	1.45894	0.0447168	0.174653	-2.04623	0.00390503	0.0163187	kinesin family member 19A [Source:MGI Symbol;Acc:MGI:2447024]
Gmnc	MCC differentiation	0.0389262	0.830789	0.930977	-0.0188597	0.969702	NA	-0.566591	0.34804	NA	-0.87151	0.107588	NA	-0.151832	0.727277	NA	-1.13818	0.0870203	NA	1.5932	0.182847	0.353087	-1.01	1	0.6	1	2.36829	0.000433525	0.0016347	3.62658	3.25e-10	3.31e-08	-2.82644	0.161408	NA	geminin coiled-coil domain containing [Source:MGI Symbol;Acc:MGI:2685452]
Mcidas	MCC differentiation	NA	NA	NA	NA	NA	NA	NA	NA	NA	NA	NA	NA	NA	NA	NA	NA	NA	NA	-4.09732	0.289618	0.485354	1.55	1	3.18	1	3.14229	0.0317518	0.0736595	3.48287	4.93e-06	0.000155234	-4.03966	0.0390593	NA	multiciliate differentiation and DNA synthesis associated cell cycle protein [Source:MGI Symbol;Acc:MGI:3648807]
Noto	MCC differentiation	NA	NA	NA	0.101467	0.783719	NA	0.226548	0.617956	NA	NA	NA	NA	0.175035	0.645238	NA	NA	NA	NA	NA	NA	NA	0	1	0	1	NA	NA	NA	NA	NA	NA	NA	NA	NA	notochord homeobox
Dnah8	Dynein arms	NA	NA	NA	0.670378	0.0743102	0.210635	-0.63838	0.135016	0.319684	-0.45912	0.217045	0.422668	0.0265806	0.947697	0.980614	-0.750013	0.112241	0.261286	-0.314244	0.771859	0.879367	0.11	1	-0.19	1	-0.325469	0.665297	0.770398	1.60108	0.126582	0.337404	-1.55986	0.467843	NA	dynein, axonemal, heavy chain 8 [Source:MGI Symbol;Acc:MGI:107714]

## Sheet: Motile cilia gene N quant
	Number of genes
FC 0.2, qval < 0.1	TwKOastro_sorted astrocytes_log2(FC)	Kuhl_Twinkle_heartKO_log2FC	Kuhl_Tfam_heartKO_log2FC	Kuhl_Polrmt_heartKO_log2FC	Kuhl_Lrpprc_heartKO_log2FC	Kuhl_Mterf4_heartKO_log2FC	Anderson_astro_WT_SCI_vs_Uninjured_log2FC	Biosvert_astro_aging_MotCor_log2FC	Biosvert_astro_aging_VisCor_log2FC	Li_astro_egfr_log2FoldChange	Li_astro_hbegf_log2FoldChange	Guttenplan_astro_IL1_TNF_C1q_log2FC
downregulated	1	8	8	9	11	13	15	0	0	7	2	15
upregulated	61	8	12	8	10	12	6	0	0	64	64	5
unchanged	27	72	68	69	64	60	46	81	81	16	22	56
not detected	3	4	4	6	7	7	25	11	11	5	4	16
sum	92
	Fraction
	TwKOastro_sorted astrocytes_log2(FC)	Kuhl_Twinkle_heartKO_log2FC	Kuhl_Tfam_heartKO_log2FC	Kuhl_Polrmt_heartKO_log2FC	Kuhl_Lrpprc_heartKO_log2FC	Kuhl_Mterf4_heartKO_log2FC	Anderson_astro_WT_SCI_vs_Uninjured_log2FC	Biosvert_astro_aging_MotCor_log2FC	Biosvert_astro_aging_VisCor_log2FC	Li_astro_egfr_log2FoldChange	Li_astro_hbegf_log2FoldChange	Guttenplan_astro_IL1_TNF_C1q_log2FC
downregulated	0.0108696	0.0869565	0.0869565	0.0978261	0.119565	0.141304	0.163043	0	0	0.076087	0.0217391	0.163043
upregulated	0.663043	0.0869565	0.130435	0.0869565	0.108696	0.130435	0.0652174	0	0	0.695652	0.695652	0.0543478
unchanged	0.293478	0.782609	0.73913	0.75	0.695652	0.652174	0.5	0.880435	0.880435	0.173913	0.23913	0.608696
not detected	0.0326087	0.0434783	0.0434783	0.0652174	0.076087	0.076087	0.271739	0.119565	0.119565	0.0543478	0.0434783	0.173913

## Sheet: Li et al Deseq2
ENSEMBLE ID	Li_astro_egfr_baseMean	Li_astro_egfr_log2FoldChange	Li_astro_egfr_lfcSE	Li_astro_egfr_stat	Li_astro_egfr_pvalue	Li_astro_egfr_padj	Li_astro_egfr_gene_symb	Li_astro_egfr_gene_description		ENSEMBLE ID	Li_astro_hbegf_baseMean	Li_astro_hbegf_log2FoldChange	Li_astro_hbegf_lfcSE	Li_astro_hbegf_stat	Li_astro_hbegf_pvalue	Li_astro_hbegf_padj	Li_astro_hbegf_gene	Li_astro_hbegf_gene_description
ENSMUSG00000000001	1523.43	-0.541255	0.083902	-6.45104	1.11e-10	1.04e-09	Gnai3	guanine nucleotide binding protein (G protein), alpha inhibiting 3 [Source:MGI Symbol;Acc:MGI:95773]		ENSMUSG00000000001	1529.68	-0.506517	0.261674	-1.93568	0.0529067	0.194011	Gnai3	guanine nucleotide binding protein (G protein), alpha inhibiting 3 [Source:MGI Symbol;Acc:MGI:95773]
ENSMUSG00000000028	194.408	-1.50703	0.17182	-8.771	1.77e-18	3.04e-17	Cdc45	cell division cycle 45 [Source:MGI Symbol;Acc:MGI:1338073]		ENSMUSG00000000028	154.437	-1.41231	0.458715	-3.07885	0.00207802	0.0194593	Cdc45	cell division cycle 45 [Source:MGI Symbol;Acc:MGI:1338073]
ENSMUSG00000000031	96.257	1.72387	0.235682	7.3144	2.59e-13	3.03e-12	H19	H19, imprinted maternally expressed transcript [Source:MGI Symbol;Acc:MGI:95891]		ENSMUSG00000000031	171.471	3.5986	0.405305	8.87875	6.76e-19	4.24e-16	H19	H19, imprinted maternally expressed transcript [Source:MGI Symbol;Acc:MGI:95891]
ENSMUSG00000000037	51.7018	-0.403644	0.291703	-1.38375	0.166435	0.282428	Scml2	Scm polycomb group protein like 2 [Source:MGI Symbol;Acc:MGI:1340042]		ENSMUSG00000000037	43.7972	0.168173	0.479803	0.350504	0.72596	0.873241	Scml2	Scm polycomb group protein like 2 [Source:MGI Symbol;Acc:MGI:1340042]
ENSMUSG00000000049	1.8409	1.04339	1.51733	0.687651	0.491672	NA	Apoh	apolipoprotein H [Source:MGI Symbol;Acc:MGI:88058]		ENSMUSG00000000056	120.477	0.179932	0.383508	0.469176	0.638944	0.825807	Narf	nuclear prelamin A recognition factor [Source:MGI Symbol;Acc:MGI:1914858]
ENSMUSG00000000056	113.183	-0.051237	0.282594	-0.18131	0.856124	0.908998	Narf	nuclear prelamin A recognition factor [Source:MGI Symbol;Acc:MGI:1914858]		ENSMUSG00000000058	140.392	1.31066	0.393428	3.33138	0.00086416	0.0101041	Cav2	caveolin 2 [Source:MGI Symbol;Acc:MGI:107571]
ENSMUSG00000000058	86.675	0.926515	0.233453	3.96874	7.23e-05	0.000319318	Cav2	caveolin 2 [Source:MGI Symbol;Acc:MGI:107571]		ENSMUSG00000000078	708.376	0.040447	0.34332	0.117811	0.906217	0.961626	Klf6	Kruppel-like factor 6 [Source:MGI Symbol;Acc:MGI:1346318]
ENSMUSG00000000078	618.22	-1.02228	0.109563	-9.33052	1.05e-20	2.09e-19	Klf6	Kruppel-like factor 6 [Source:MGI Symbol;Acc:MGI:1346318]		ENSMUSG00000000085	339.27	0.215947	0.254495	0.848531	0.396142	0.651226	Scmh1	sex comb on midleg homolog 1 [Source:MGI Symbol;Acc:MGI:1352762]
ENSMUSG00000000085	300.394	0.511859	0.146399	3.49634	0.000471689	0.00176819	Scmh1	sex comb on midleg homolog 1 [Source:MGI Symbol;Acc:MGI:1352762]		ENSMUSG00000000088	184.406	-0.521006	0.364704	-1.42857	0.153128	0.379351	Cox5a	cytochrome c oxidase subunit 5A [Source:MGI Symbol;Acc:MGI:88474]
ENSMUSG00000000088	179.145	-0.901061	0.166544	-5.41033	6.29e-08	4.42e-07	Cox5a	cytochrome c oxidase subunit 5A [Source:MGI Symbol;Acc:MGI:88474]		ENSMUSG00000000093	1.86434	1.58794	1.72523	0.92042	0.357353	NA	Tbx2	T-box 2 [Source:MGI Symbol;Acc:MGI:98494]
ENSMUSG00000000093	1.02807	1.16652	2.09651	0.556409	0.577931	NA	Tbx2	T-box 2 [Source:MGI Symbol;Acc:MGI:98494]		ENSMUSG00000000120	72.4354	5.45958	1.45514	3.75193	0.000175478	0.0028832	Ngfr	nerve growth factor receptor (TNFR superfamily, member 16) [Source:MGI Symbol;Acc:MGI:97323]
ENSMUSG00000000120	5.1989	1.22257	1.06504	1.14791	0.251004	0.38566	Ngfr	nerve growth factor receptor (TNFR superfamily, member 16) [Source:MGI Symbol;Acc:MGI:97323]		ENSMUSG00000000125	2.28214	3.69397	1.86223	1.98362	0.0472979	NA	Wnt3	wingless-type MMTV integration site family, member 3 [Source:MGI Symbol;Acc:MGI:98955]
ENSMUSG00000000125	3.35036	0.176172	1.1347	0.15526	0.876617	0.921298	Wnt3	wingless-type MMTV integration site family, member 3 [Source:MGI Symbol;Acc:MGI:98955]		ENSMUSG00000000126	22.3458	2.07909	0.679815	3.05832	0.00222583	0.0204866	Wnt9a	wingless-type MMTV integration site family, member 9A [Source:MGI Symbol;Acc:MGI:2446084]
ENSMUSG00000000126	8.82294	0.991457	0.732863	1.35285	0.176102	0.294775	Wnt9a	wingless-type MMTV integration site family, member 9A [Source:MGI Symbol;Acc:MGI:2446084]		ENSMUSG00000000127	170.601	-0.596903	0.309676	-1.92751	0.053916	0.196565	Fer	fer (fms/fps related) protein kinase [Source:MGI Symbol;Acc:MGI:105917]
ENSMUSG00000000127	188.092	-0.488075	0.173074	-2.82004	0.00480183	0.0142758	Fer	fer (fms/fps related) protein kinase [Source:MGI Symbol;Acc:MGI:105917]		ENSMUSG00000000131	750.762	-0.444977	0.25087	-1.77373	0.0761071	0.246735	Xpo6	exportin 6 [Source:MGI Symbol;Acc:MGI:2429950]
ENSMUSG00000000131	720.531	-0.455394	0.0977995	-4.6564	3.22e-06	1.79e-05	Xpo6	exportin 6 [Source:MGI Symbol;Acc:MGI:2429950]		ENSMUSG00000000134	341.938	0.349303	0.279002	1.25197	0.21058	0.459384	Tfe3	transcription factor E3 [Source:MGI Symbol;Acc:MGI:98511]
ENSMUSG00000000134	262.982	0.152042	0.147649	1.02975	0.303129	0.443167	Tfe3	transcription factor E3 [Source:MGI Symbol;Acc:MGI:98511]		ENSMUSG00000000142	206.977	0.222148	0.310307	0.715898	0.474055	0.715819	Axin2	axin 2 [Source:MGI Symbol;Acc:MGI:1270862]
ENSMUSG00000000142	221.949	-0.136166	0.202899	-0.6711	0.502157	0.636242	Axin2	axin 2 [Source:MGI Symbol;Acc:MGI:1270862]		ENSMUSG00000000148	62.4057	-0.0839071	0.358033	-0.234355	0.814709	0.919286	Brat1	BRCA1-associated ATM activator 1 [Source:MGI Symbol;Acc:MGI:1891679]
ENSMUSG00000000148	55.0533	0.492229	0.307456	1.60097	0.109383	0.20325	Brat1	BRCA1-associated ATM activator 1 [Source:MGI Symbol;Acc:MGI:1891679]		ENSMUSG00000000149	410.2	-0.0550627	0.251356	-0.219063	0.826601	0.924294	Gna12	guanine nucleotide binding protein, alpha 12 [Source:MGI Symbol;Acc:MGI:95767]
ENSMUSG00000000149	377.294	-0.48762	0.123662	-3.94318	8.04e-05	0.000351862	Gna12	guanine nucleotide binding protein, alpha 12 [Source:MGI Symbol;Acc:MGI:95767]		ENSMUSG00000000154	2.98135	1.71026	1.49916	1.14081	0.253948	NA	Slc22a18	solute carrier family 22 (organic cation transporter), member 18 [Source:MGI Symbol;Acc:MGI:1336884]
ENSMUSG00000000167	33.1738	1.03445	0.370573	2.79147	0.00524691	0.0154465	Pih1d2	PIH1 domain containing 2 [Source:MGI Symbol;Acc:MGI:1919864]		ENSMUSG00000000167	67.4841	1.66079	0.376796	4.40768	1.04e-05	0.000292129	Pih1d2	PIH1 domain containing 2 [Source:MGI Symbol;Acc:MGI:1919864]
ENSMUSG00000000168	528.322	-1.01396	0.113709	-8.91712	4.79e-19	8.54e-18	Dlat	dihydrolipoamide S-acetyltransferase (E2 component of pyruvate dehydrogenase complex) [Source:MGI Symbol;Acc:MGI:2385311]		ENSMUSG00000000168	511.185	-0.808566	0.315537	-2.56251	0.0103919	0.063656	Dlat	dihydrolipoamide S-acetyltransferase (E2 component of pyruvate dehydrogenase complex) [Source:MGI Symbol;Acc:MGI:2385311]
ENSMUSG00000000171	532.355	-0.634015	0.135612	-4.67521	2.94e-06	1.64e-05	Sdhd	succinate dehydrogenase complex, subunit D, integral membrane protein [Source:MGI Symbol;Acc:MGI:1914175]		ENSMUSG00000000171	499.495	-0.110347	0.332375	-0.331994	0.739894	0.880422	Sdhd	succinate dehydrogenase complex, subunit D, integral membrane protein [Source:MGI Symbol;Acc:MGI:1914175]
ENSMUSG00000000184	5238.15	-1.30732	0.0768762	-17.0056	7.47e-65	9.44e-63	Ccnd2	cyclin D2 [Source:MGI Symbol;Acc:MGI:88314]		ENSMUSG00000000184	4260.66	-1.15531	0.480483	-2.40449	0.0161951	0.0871506	Ccnd2	cyclin D2 [Source:MGI Symbol;Acc:MGI:88314]
ENSMUSG00000000194	487.943	0.395165	0.116538	3.39086	0.000696725	0.00251551	Gpr107	G protein-coupled receptor 107 [Source:MGI Symbol;Acc:MGI:2139054]		ENSMUSG00000000194	512.648	0.0720407	0.244128	0.295095	0.767922	0.896767	Gpr107	G protein-coupled receptor 107 [Source:MGI Symbol;Acc:MGI:2139054]
ENSMUSG00000000197	102.815	1.8267	0.228568	7.99193	1.33e-15	1.87e-14	Nalcn	sodium leak channel, non-selective [Source:MGI Symbol;Acc:MGI:2444306]		ENSMUSG00000000197	163.255	0.497234	0.306017	1.62486	0.104193	0.299121	Nalcn	sodium leak channel, non-selective [Source:MGI Symbol;Acc:MGI:2444306]
ENSMUSG00000000202	42.3329	-1.49607	0.340791	-4.38998	1.13e-05	5.79e-05	Btbd17	BTB (POZ) domain containing 17 [Source:MGI Symbol;Acc:MGI:1919264]		ENSMUSG00000000202	20.1212	-1.47476	0.632144	-2.33295	0.019651	0.100433	Btbd17	BTB (POZ) domain containing 17 [Source:MGI Symbol;Acc:MGI:1919264]
ENSMUSG00000000223	197.237	2.02667	0.189194	10.7122	8.92e-27	2.42e-25	Drp2	dystrophin related protein 2 [Source:MGI Symbol;Acc:MGI:107432]		ENSMUSG00000000223	466.557	1.60099	0.347737	4.60403	4.14e-06	0.000133039	Drp2	dystrophin related protein 2 [Source:MGI Symbol;Acc:MGI:107432]
ENSMUSG00000000244	6.12559	1.51696	0.919877	1.64909	0.0991285	0.187792	Tspan32	tetraspanin 32 [Source:MGI Symbol;Acc:MGI:1350360]		ENSMUSG00000000244	9.98894	2.12132	0.918947	2.30843	0.0209752	0.105144	Tspan32	tetraspanin 32 [Source:MGI Symbol;Acc:MGI:1350360]
ENSMUSG00000000247	929.978	1.13079	0.0957606	11.8085	3.53e-32	1.24e-30	Lhx2	LIM homeobox protein 2 [Source:MGI Symbol;Acc:MGI:96785]		ENSMUSG00000000247	1040.24	0.00496294	0.268118	0.0185103	0.985232	0.994963	Lhx2	LIM homeobox protein 2 [Source:MGI Symbol;Acc:MGI:96785]
ENSMUSG00000000253	31.2332	0.220186	0.37789	0.582671	0.560115	0.686645	Gmpr	guanosine monophosphate reductase [Source:MGI Symbol;Acc:MGI:1913605]		ENSMUSG00000000253	70.4893	2.1505	0.392671	5.4766	4.34e-08	2.54e-06	Gmpr	guanosine monophosphate reductase [Source:MGI Symbol;Acc:MGI:1913605]
ENSMUSG00000000266	230.482	-0.826187	0.150203	-5.50046	3.79e-08	2.73e-07	Mid2	midline 2 [Source:MGI Symbol;Acc:MGI:1344333]		ENSMUSG00000000266	279.935	-0.757935	0.351047	-2.15907	0.0308448	0.136505	Mid2	midline 2 [Source:MGI Symbol;Acc:MGI:1344333]
ENSMUSG00000000275	208.744	-0.0388948	0.158689	-0.245101	0.806378	0.874409	Trim25	tripartite motif-containing 25 [Source:MGI Symbol;Acc:MGI:102749]		ENSMUSG00000000275	177.682	1.04204	0.330225	3.15555	0.00160196	0.0160136	Trim25	tripartite motif-containing 25 [Source:MGI Symbol;Acc:MGI:102749]
ENSMUSG00000000276	121.812	-0.0979595	0.225251	-0.434891	0.663642	0.769078	Dgke	diacylglycerol kinase, epsilon [Source:MGI Symbol;Acc:MGI:1889276]		ENSMUSG00000000276	139.208	0.150128	0.283326	0.529875	0.596198	0.797971	Dgke	diacylglycerol kinase, epsilon [Source:MGI Symbol;Acc:MGI:1889276]
ENSMUSG00000000278	350.168	-0.280903	0.131592	-2.13465	0.0327894	0.0755955	Scpep1	serine carboxypeptidase 1 [Source:MGI Symbol;Acc:MGI:1921867]		ENSMUSG00000000278	395.007	0.472367	0.24546	1.92442	0.0543025	0.1976	Scpep1	serine carboxypeptidase 1 [Source:MGI Symbol;Acc:MGI:1921867]
ENSMUSG00000000282	184.076	0.850193	0.186933	4.54811	5.41e-06	2.91e-05	Mnt	max binding protein [Source:MGI Symbol;Acc:MGI:109150]		ENSMUSG00000000282	186.703	0.289831	0.319582	0.906908	0.364456	0.623035	Mnt	max binding protein [Source:MGI Symbol;Acc:MGI:109150]
ENSMUSG00000000295	82.157	-1.05999	0.247541	-4.28207	1.85e-05	9.12e-05	Hddc2	HD domain containing 2 [Source:MGI Symbol;Acc:MGI:1916942]		ENSMUSG00000000290	17.0552	6.70136	1.34468	4.98361	6.24e-07	2.68e-05	Itgb2	integrin beta 2 [Source:MGI Symbol;Acc:MGI:96611]
ENSMUSG00000000296	13.8871	-1.63449	0.607439	-2.6908	0.0071282	0.0202231	Tpd52l1	tumor protein D52-like 1 [Source:MGI Symbol;Acc:MGI:1298386]		ENSMUSG00000000295	93.6363	-0.431992	0.347425	-1.24341	0.213716	0.462408	Hddc2	HD domain containing 2 [Source:MGI Symbol;Acc:MGI:1916942]
ENSMUSG00000000301	13.0741	-1.41551	0.593713	-2.38416	0.017118	0.0434907	Pemt	phosphatidylethanolamine N-methyltransferase [Source:MGI Symbol;Acc:MGI:104535]		ENSMUSG00000000296	8.07777	-0.567945	0.845062	-0.672075	0.501536	0.735786	Tpd52l1	tumor protein D52-like 1 [Source:MGI Symbol;Acc:MGI:1298386]
ENSMUSG00000000305	1026.65	-1.05667	0.105199	-10.0445	9.72e-24	2.28e-22	Cdh4	cadherin 4 [Source:MGI Symbol;Acc:MGI:99218]		ENSMUSG00000000301	10.6637	-0.369809	0.726239	-0.509211	0.610604	0.807032	Pemt	phosphatidylethanolamine N-methyltransferase [Source:MGI Symbol;Acc:MGI:104535]
ENSMUSG00000000308	6.19489	-0.903794	0.831038	-1.08755	0.276795	0.414369	Ckmt1	creatine kinase, mitochondrial 1, ubiquitous [Source:MGI Symbol;Acc:MGI:99441]		ENSMUSG00000000303	2.20341	1.43937	1.65356	0.870468	0.384045	NA	Cdh1	cadherin 1 [Source:MGI Symbol;Acc:MGI:88354]
ENSMUSG00000000317	30.5634	-3.60322	0.53401	-6.74748	1.5e-11	1.52e-10	Bcl6b	B cell CLL/lymphoma 6, member B [Source:MGI Symbol;Acc:MGI:1278332]		ENSMUSG00000000305	1058.91	-1.23875	0.330338	-3.74994	0.000176879	0.00290369	Cdh4	cadherin 4 [Source:MGI Symbol;Acc:MGI:99218]
ENSMUSG00000000320	1.40771	1.78401	1.87873	0.949582	0.342325	NA	Alox12	arachidonate 12-lipoxygenase [Source:MGI Symbol;Acc:MGI:87998]		ENSMUSG00000000308	10.7728	1.06389	0.812817	1.3089	0.190569	0.432643	Ckmt1	creatine kinase, mitochondrial 1, ubiquitous [Source:MGI Symbol;Acc:MGI:99441]
ENSMUSG00000000325	273.774	2.67535	0.16743	15.9789	1.79e-57	1.65e-55	NA	NA		ENSMUSG00000000317	7.24534	-0.984645	0.869243	-1.13276	0.257314	0.514547	Bcl6b	B cell CLL/lymphoma 6, member B [Source:MGI Symbol;Acc:MGI:1278332]
ENSMUSG00000000326	218.604	0.114467	0.161696	0.707914	0.478999	0.615778	Comt	catechol-O-methyltransferase [Source:MGI Symbol;Acc:MGI:88470]		ENSMUSG00000000320	2.82776	1.73714	1.43037	1.21447	0.224569	NA	Alox12	arachidonate 12-lipoxygenase [Source:MGI Symbol;Acc:MGI:87998]
ENSMUSG00000000339	221.122	-0.665216	0.15761	-4.22064	2.44e-05	0.000117334	Rtca	RNA 3'-terminal phosphate cyclase [Source:MGI Symbol;Acc:MGI:1913618]		ENSMUSG00000000325	402.311	1.09348	0.394464	2.77205	0.00557037	0.0402594	NA	NA
ENSMUSG00000000340	243.709	-0.536305	0.156189	-3.4337	0.000595396	0.00218394	Dbt	dihydrolipoamide branched chain transacylase E2 [Source:MGI Symbol;Acc:MGI:105386]		ENSMUSG00000000326	310.286	0.287184	0.277385	1.03533	0.300516	0.562547	Comt	catechol-O-methyltransferase [Source:MGI Symbol;Acc:MGI:88470]
ENSMUSG00000000346	1468.61	0.622529	0.0834989	7.45554	8.95e-14	1.09e-12	Dazap2	DAZ associated protein 2 [Source:MGI Symbol;Acc:MGI:1344344]		ENSMUSG00000000339	248.725	-0.6328	0.320209	-1.97621	0.0481309	0.182748	Rtca	RNA 3'-terminal phosphate cyclase [Source:MGI Symbol;Acc:MGI:1913618]
ENSMUSG00000000355	56.6507	0.286913	0.284972	1.00681	0.314026	0.454876	Mcts1	malignant T cell amplified sequence 1 [Source:MGI Symbol;Acc:MGI:1916245]		ENSMUSG00000000340	272.762	-0.270928	0.288609	-0.938738	0.347865	0.608883	Dbt	dihydrolipoamide branched chain transacylase E2 [Source:MGI Symbol;Acc:MGI:105386]
ENSMUSG00000000365	7.07696	0.513356	0.790772	0.649183	0.51622	0.649039	Rnf17	ring finger protein 17 [Source:MGI Symbol;Acc:MGI:1353419]		ENSMUSG00000000346	1427.82	0.380111	0.265558	1.43137	0.152324	0.377958	Dazap2	DAZ associated protein 2 [Source:MGI Symbol;Acc:MGI:1344344]
ENSMUSG00000000374	335.127	0.105191	0.148938	0.706273	0.480018	0.616702	Trappc10	trafficking protein particle complex 10 [Source:MGI Symbol;Acc:MGI:1336209]		ENSMUSG00000000355	50.9374	-0.0957978	0.383455	-0.249828	0.802721	0.91452	Mcts1	malignant T cell amplified sequence 1 [Source:MGI Symbol;Acc:MGI:1916245]
ENSMUSG00000000378	280.544	-0.674781	0.144791	-4.66037	3.16e-06	1.76e-05	Ccm2	cerebral cavernous malformation 2 [Source:MGI Symbol;Acc:MGI:2384924]		ENSMUSG00000000365	10.1418	0.841747	0.815971	1.03159	0.302264	0.564157	Rnf17	ring finger protein 17 [Source:MGI Symbol;Acc:MGI:1353419]
ENSMUSG00000000384	213.866	-1.01928	0.161512	-6.31086	2.77e-10	2.5e-09	Tbrg4	transforming growth factor beta regulated gene 4 [Source:MGI Symbol;Acc:MGI:1100868]		ENSMUSG00000000374	349.729	-0.0694302	0.25137	-0.276207	0.782389	0.904899	Trappc10	trafficking protein particle complex 10 [Source:MGI Symbol;Acc:MGI:1336209]
ENSMUSG00000000385	2.27775	-1.10509	1.54016	-0.717518	0.473054	0.610821	Tmprss2	transmembrane protease, serine 2 [Source:MGI Symbol;Acc:MGI:1354381]		ENSMUSG00000000378	266.162	-0.555027	0.265616	-2.08958	0.0366553	0.153118	Ccm2	cerebral cavernous malformation 2 [Source:MGI Symbol;Acc:MGI:2384924]
ENSMUSG00000000399	523.572	-0.70639	0.128713	-5.48811	4.06e-08	2.91e-07	Ndufa9	NADH:ubiquinone oxidoreductase subunit A9 [Source:MGI Symbol;Acc:MGI:1913358]		ENSMUSG00000000384	201.894	-0.389426	0.362656	-1.07382	0.282906	0.543573	Tbrg4	transforming growth factor beta regulated gene 4 [Source:MGI Symbol;Acc:MGI:1100868]
ENSMUSG00000000402	14.6013	-0.571353	0.535287	-1.06738	0.285802	0.424248	Egfl6	EGF-like-domain, multiple 6 [Source:MGI Symbol;Acc:MGI:1858599]		ENSMUSG00000000385	3.58135	0.534029	1.1697	0.456553	0.647992	0.831211	Tmprss2	transmembrane protease, serine 2 [Source:MGI Symbol;Acc:MGI:1354381]
ENSMUSG00000000409	1.90519	3.43325	1.76759	1.94233	0.0520968	0.111124	Lck	lymphocyte protein tyrosine kinase [Source:MGI Symbol;Acc:MGI:96756]		ENSMUSG00000000399	536.309	-0.689646	0.272753	-2.52846	0.0114564	0.0681408	Ndufa9	NADH:ubiquinone oxidoreductase subunit A9 [Source:MGI Symbol;Acc:MGI:1913358]
ENSMUSG00000000416	614.776	0.903243	0.137733	6.55791	5.46e-11	5.25e-10	Cttnbp2	cortactin binding protein 2 [Source:MGI Symbol;Acc:MGI:1353467]		ENSMUSG00000000402	5.2878	-2.81169	1.41523	-1.98673	0.046952	0.18003	Egfl6	EGF-like-domain, multiple 6 [Source:MGI Symbol;Acc:MGI:1858599]
ENSMUSG00000000420	681.202	-0.887106	0.106537	-8.32677	8.31e-17	1.27e-15	Galnt1	polypeptide N-acetylgalactosaminyltransferase 1 [Source:MGI Symbol;Acc:MGI:894693]		ENSMUSG00000000409	5.9589	3.18935	1.1859	2.6894	0.00715816	0.0485284	Lck	lymphocyte protein tyrosine kinase [Source:MGI Symbol;Acc:MGI:96756]
ENSMUSG00000000439	142.965	0.167867	0.196174	0.855707	0.39216	0.535191	Mkrn2	makorin, ring finger protein, 2 [Source:MGI Symbol;Acc:MGI:1914277]		ENSMUSG00000000416	590.144	-0.250393	0.382849	-0.654026	0.513095	0.744188	Cttnbp2	cortactin binding protein 2 [Source:MGI Symbol;Acc:MGI:1353467]
ENSMUSG00000000440	4.94962	1.57292	0.997808	1.57637	0.11494	0.211408	Pparg	peroxisome proliferator activated receptor gamma [Source:MGI Symbol;Acc:MGI:97747]		ENSMUSG00000000420	653.511	-0.668956	0.282634	-2.36686	0.0179397	0.0938069	Galnt1	polypeptide N-acetylgalactosaminyltransferase 1 [Source:MGI Symbol;Acc:MGI:894693]
ENSMUSG00000000441	313.159	0.19034	0.146361	1.30048	0.193436	0.316367	Raf1	v-raf-leukemia viral oncogene 1 [Source:MGI Symbol;Acc:MGI:97847]		ENSMUSG00000000439	129.142	-0.188591	0.290802	-0.64852	0.516648	0.745605	Mkrn2	makorin, ring finger protein, 2 [Source:MGI Symbol;Acc:MGI:1914277]
ENSMUSG00000000486	20.615	1.21378	0.500096	2.42709	0.0152205	0.0392641	Septin1	septin 1 [Source:MGI Symbol;Acc:MGI:1858916]		ENSMUSG00000000440	4.65337	0.204784	1.01957	0.200853	0.840813	0.92976	Pparg	peroxisome proliferator activated receptor gamma [Source:MGI Symbol;Acc:MGI:97747]
ENSMUSG00000000489	2.70858	-1.47257	1.34328	-1.09625	0.272969	0.410235	Pdgfb	platelet derived growth factor, B polypeptide [Source:MGI Symbol;Acc:MGI:97528]		ENSMUSG00000000441	306.17	-0.229108	0.252699	-0.906644	0.364595	0.623057	Raf1	v-raf-leukemia viral oncogene 1 [Source:MGI Symbol;Acc:MGI:97847]
ENSMUSG00000000531	11.2396	0.0462364	0.61628	0.0750249	0.940195	0.962958	Tamalin	trafficking regulator and scaffold protein tamalin [Source:MGI Symbol;Acc:MGI:1860303]		ENSMUSG00000000486	22.2208	2.10671	0.65155	3.23339	0.00122332	0.0130689	Septin1	septin 1 [Source:MGI Symbol;Acc:MGI:1858916]
ENSMUSG00000000532	218.99	1.05396	0.152512	6.91071	4.82e-12	5.11e-11	Acvr1b	activin A receptor, type 1B [Source:MGI Symbol;Acc:MGI:1338944]		ENSMUSG00000000489	13.7667	2.3959	0.797311	3.00498	0.00265596	0.0233053	Pdgfb	platelet derived growth factor, B polypeptide [Source:MGI Symbol;Acc:MGI:97528]
ENSMUSG00000000538	813.809	1.23904	0.0994855	12.4545	1.32e-35	5.37e-34	Tom1l2	target of myb1-like 2 (chicken) [Source:MGI Symbol;Acc:MGI:2443306]		ENSMUSG00000000531	11.0371	-0.359915	0.710636	-0.506469	0.612527	0.808211	Tamalin	trafficking regulator and scaffold protein tamalin [Source:MGI Symbol;Acc:MGI:1860303]
ENSMUSG00000000552	112.115	-0.830662	0.234284	-3.54554	0.000391812	0.00148865	Zfp385a	zinc finger protein 385A [Source:MGI Symbol;Acc:MGI:1352495]		ENSMUSG00000000532	213	0.7415	0.326583	2.27048	0.0231785	0.112502	Acvr1b	activin A receptor, type 1B [Source:MGI Symbol;Acc:MGI:1338944]
ENSMUSG00000000555	184.122	-1.81084	0.195118	-9.28074	1.68e-20	3.29e-19	Itga5	integrin alpha 5 (fibronectin receptor alpha) [Source:MGI Symbol;Acc:MGI:96604]		ENSMUSG00000000538	971.639	0.886595	0.283044	3.13236	0.00173409	0.0169561	Tom1l2	target of myb1-like 2 (chicken) [Source:MGI Symbol;Acc:MGI:2443306]
ENSMUSG00000000560	16.7786	-0.153445	0.592566	-0.25895	0.795673	0.86698	Gabra2	gamma-aminobutyric acid (GABA) A receptor, subunit alpha 2 [Source:MGI Symbol;Acc:MGI:95614]		ENSMUSG00000000552	131.88	0.3152	0.320481	0.983519	0.325352	0.587988	Zfp385a	zinc finger protein 385A [Source:MGI Symbol;Acc:MGI:1352495]
ENSMUSG00000000561	223.22	-0.846096	0.170635	-4.9585	7.1e-07	4.36e-06	Wdr77	WD repeat domain 77 [Source:MGI Symbol;Acc:MGI:1917715]		ENSMUSG00000000555	151.216	-0.469687	0.368689	-1.27394	0.202686	0.44871	Itga5	integrin alpha 5 (fibronectin receptor alpha) [Source:MGI Symbol;Acc:MGI:96604]
ENSMUSG00000000563	411.231	-0.54605	0.124037	-4.40233	1.07e-05	5.5e-05	Atp5pb	ATP synthase peripheral stalk-membrane subunit b [Source:MGI Symbol;Acc:MGI:1100495]		ENSMUSG00000000560	10.3905	0.454257	0.845548	0.537234	0.591106	0.794433	Gabra2	gamma-aminobutyric acid (GABA) A receptor, subunit alpha 2 [Source:MGI Symbol;Acc:MGI:95614]
ENSMUSG00000000567	2854.3	1.49828	0.111779	13.4039	5.74e-41	2.93e-39	Sox9	SRY (sex determining region Y)-box 9 [Source:MGI Symbol;Acc:MGI:98371]		ENSMUSG00000000561	244.393	-0.915355	0.352118	-2.59957	0.00933407	0.0589695	Wdr77	WD repeat domain 77 [Source:MGI Symbol;Acc:MGI:1917715]
ENSMUSG00000000568	2056.8	-1.14374	0.0836962	-13.6653	1.64e-42	8.74e-41	Hnrnpd	heterogeneous nuclear ribonucleoprotein D [Source:MGI Symbol;Acc:MGI:101947]		ENSMUSG00000000563	430.919	-0.530413	0.298256	-1.77838	0.0753412	0.245097	Atp5pb	ATP synthase peripheral stalk-membrane subunit b [Source:MGI Symbol;Acc:MGI:1100495]
ENSMUSG00000000579	3.61502	0.469728	1.08938	0.43119	0.66633	0.771152	Dynlt1c	dynein light chain Tctex-type 1C [Source:MGI Symbol;Acc:MGI:3807476]		ENSMUSG00000000567	2917.46	0.861251	0.298147	2.88868	0.00386863	0.0305287	Sox9	SRY (sex determining region Y)-box 9 [Source:MGI Symbol;Acc:MGI:98371]
ENSMUSG00000000581	110.99	-0.497712	0.216698	-2.29681	0.0216298	0.0531594	C1d	C1D nuclear receptor co-repressor [Source:MGI Symbol;Acc:MGI:1927354]		ENSMUSG00000000568	1935.06	-0.905711	0.308545	-2.93543	0.00333086	0.0275444	Hnrnpd	heterogeneous nuclear ribonucleoprotein D [Source:MGI Symbol;Acc:MGI:101947]
ENSMUSG00000000594	673.747	0.64032	0.113183	5.65741	1.54e-08	1.16e-07	Gm2a	GM2 ganglioside activator protein [Source:MGI Symbol;Acc:MGI:95762]		ENSMUSG00000000579	5.59575	-0.0291821	1.07421	-0.027166	0.978327	0.99393	Dynlt1c	dynein light chain Tctex-type 1C [Source:MGI Symbol;Acc:MGI:3807476]
ENSMUSG00000000600	466.936	0.348207	0.128785	2.70378	0.00685555	0.0195552	Krit1	KRIT1, ankyrin repeat containing [Source:MGI Symbol;Acc:MGI:1930618]		ENSMUSG00000000581	119.153	-0.0699352	0.287711	-0.243074	0.807948	0.917108	C1d	C1D nuclear receptor co-repressor [Source:MGI Symbol;Acc:MGI:1927354]
ENSMUSG00000000605	295.042	-0.231088	0.138555	-1.66784	0.0953479	0.182164	Clcn4	chloride channel, voltage-sensitive 4 [Source:MGI Symbol;Acc:MGI:104571]		ENSMUSG00000000594	752.003	0.354583	0.334595	1.05974	0.289263	0.550689	Gm2a	GM2 ganglioside activator protein [Source:MGI Symbol;Acc:MGI:95762]
ENSMUSG00000000627	12.0987	0.0630742	0.652675	0.0966394	0.923013	0.95167	Sema4f	sema domain, immunoglobulin domain (Ig), TM domain, and short cytoplasmic domain [Source:MGI Symbol;Acc:MGI:1340055]		ENSMUSG00000000600	533.971	-0.178796	0.268537	-0.665816	0.505529	0.737821	Krit1	KRIT1, ankyrin repeat containing [Source:MGI Symbol;Acc:MGI:1930618]
ENSMUSG00000000628	76.7885	-2.64936	0.300905	-8.80463	1.31e-18	2.27e-17	Hk2	hexokinase 2 [Source:MGI Symbol;Acc:MGI:1315197]		ENSMUSG00000000605	268.507	-0.3962	0.297874	-1.33009	0.183487	0.422929	Clcn4	chloride channel, voltage-sensitive 4 [Source:MGI Symbol;Acc:MGI:104571]
ENSMUSG00000000631	785.396	-0.444237	0.103657	-4.28565	1.82e-05	8.99e-05	Myo18a	myosin XVIIIA [Source:MGI Symbol;Acc:MGI:2667185]		ENSMUSG00000000627	83.1086	3.59524	1.2729	2.82445	0.00473621	0.0354284	Sema4f	sema domain, immunoglobulin domain (Ig), TM domain, and short cytoplasmic domain [Source:MGI Symbol;Acc:MGI:1340055]
ENSMUSG00000000632	340.136	0.936908	0.130316	7.18952	6.5e-13	7.33e-12	Sez6	seizure related gene 6 [Source:MGI Symbol;Acc:MGI:104745]		ENSMUSG00000000628	82.2895	-1.60394	0.582683	-2.75268	0.00591088	0.0420103	Hk2	hexokinase 2 [Source:MGI Symbol;Acc:MGI:1315197]
ENSMUSG00000000673	2.40717	1.57739	1.38735	1.13698	0.255546	0.390617	Haao	3-hydroxyanthranilate 3,4-dioxygenase [Source:MGI Symbol;Acc:MGI:1349444]		ENSMUSG00000000631	813.075	-0.0341578	0.239154	-0.142828	0.886426	0.951804	Myo18a	myosin XVIIIA [Source:MGI Symbol;Acc:MGI:2667185]
ENSMUSG00000000682	1.41764	2.93242	1.9148	1.53145	0.125659	NA	Cd52	CD52 antigen [Source:MGI Symbol;Acc:MGI:1346088]		ENSMUSG00000000632	261.15	-0.305961	0.454722	-0.672852	0.501042	0.735453	Sez6	seizure related gene 6 [Source:MGI Symbol;Acc:MGI:104745]
ENSMUSG00000000686	7.49577	-1.88433	0.802114	-2.34921	0.0188133	0.0471254	Abhd15	abhydrolase domain containing 15 [Source:MGI Symbol;Acc:MGI:1914727]		ENSMUSG00000000673	2.72875	1.49036	1.52005	0.980468	0.326855	NA	Haao	3-hydroxyanthranilate 3,4-dioxygenase [Source:MGI Symbol;Acc:MGI:1349444]
ENSMUSG00000000693	148.166	0.946851	0.181208	5.22522	1.74e-07	1.16e-06	Loxl3	lysyl oxidase-like 3 [Source:MGI Symbol;Acc:MGI:1337004]		ENSMUSG00000000686	8.18743	0.0163277	0.933433	0.0174921	0.986044	0.995356	Abhd15	abhydrolase domain containing 15 [Source:MGI Symbol;Acc:MGI:1914727]
ENSMUSG00000000706	2.58914	1.06169	1.52299	0.697112	0.485733	0.622014	Btn1a1	butyrophilin, subfamily 1, member A1 [Source:MGI Symbol;Acc:MGI:103118]		ENSMUSG00000000693	212.609	1.15301	0.343969	3.35207	0.000802109	0.00954465	Loxl3	lysyl oxidase-like 3 [Source:MGI Symbol;Acc:MGI:1337004]
ENSMUSG00000000708	168.922	0.430842	0.175617	2.45331	0.0141549	0.0369059	Kat2b	K(lysine) acetyltransferase 2B [Source:MGI Symbol;Acc:MGI:1343094]		ENSMUSG00000000708	156.296	0.174009	0.289759	0.600531	0.548152	0.766805	Kat2b	K(lysine) acetyltransferase 2B [Source:MGI Symbol;Acc:MGI:1343094]
ENSMUSG00000000711	180.348	0.484638	0.197846	2.44957	0.0143029	0.0372347	Rab5b	RAB5B, member RAS oncogene family [Source:MGI Symbol;Acc:MGI:105938]		ENSMUSG00000000711	205.924	0.538057	0.305326	1.76224	0.0780296	0.250251	Rab5b	RAB5B, member RAS oncogene family [Source:MGI Symbol;Acc:MGI:105938]
ENSMUSG00000000724	5.20331	0.49646	0.927115	0.535489	0.592312	0.712382	Cryba1	crystallin, beta A1 [Source:MGI Symbol;Acc:MGI:88518]		ENSMUSG00000000724	6.08103	-1.29287	0.940683	-1.37439	0.169321	0.402353	Cryba1	crystallin, beta A1 [Source:MGI Symbol;Acc:MGI:88518]
ENSMUSG00000000732	45.6689	3.00482	0.395358	7.60023	2.96e-14	3.76e-13	Icosl	icos ligand [Source:MGI Symbol;Acc:MGI:1354701]		ENSMUSG00000000732	66.425	3.00504	0.490502	6.12646	8.99e-10	8.29e-08	Icosl	icos ligand [Source:MGI Symbol;Acc:MGI:1354701]
ENSMUSG00000000738	184.984	-0.605521	0.168437	-3.59494	0.000324464	0.00125656	Spg7	SPG7, paraplegin matrix AAA peptidase subunit [Source:MGI Symbol;Acc:MGI:2385906]		ENSMUSG00000000738	178.84	-0.431626	0.320631	-1.34618	0.178245	0.415324	Spg7	SPG7, paraplegin matrix AAA peptidase subunit [Source:MGI Symbol;Acc:MGI:2385906]
ENSMUSG00000000740	187.251	-0.797675	0.163181	-4.88829	1.02e-06	6.09e-06	Rpl13	ribosomal protein L13 [Source:MGI Symbol;Acc:MGI:105922]		ENSMUSG00000000740	161.22	-0.802346	0.317683	-2.52562	0.0115494	0.0685004	Rpl13	ribosomal protein L13 [Source:MGI Symbol;Acc:MGI:105922]
ENSMUSG00000000743	109.893	0.19081	0.200706	0.950695	0.341759	0.484593	Chmp1a	charged multivesicular body protein 1A [Source:MGI Symbol;Acc:MGI:1920159]		ENSMUSG00000000743	117.499	0.267369	0.322154	0.829942	0.406571	0.660008	Chmp1a	charged multivesicular body protein 1A [Source:MGI Symbol;Acc:MGI:1920159]
ENSMUSG00000000751	466.647	-1.12657	0.135402	-8.32021	8.78e-17	1.34e-15	Rpa1	replication protein A1 [Source:MGI Symbol;Acc:MGI:1915525]		ENSMUSG00000000751	411.838	-0.447283	0.382432	-1.16958	0.242172	0.497773	Rpa1	replication protein A1 [Source:MGI Symbol;Acc:MGI:1915525]
ENSMUSG00000000753	5.05273	-1.86515	1.06662	-1.74865	0.0803517	0.158742	Serpinf1	serine (or cysteine) peptidase inhibitor, clade F, member 1 [Source:MGI Symbol;Acc:MGI:108080]		ENSMUSG00000000753	9.21941	0.0154383	0.947462	0.0162944	0.987	0.995839	Serpinf1	serine (or cysteine) peptidase inhibitor, clade F, member 1 [Source:MGI Symbol;Acc:MGI:108080]
ENSMUSG00000000759	521.979	-0.614715	0.1107	-5.55296	2.81e-08	2.06e-07	Tubgcp3	tubulin, gamma complex associated protein 3 [Source:MGI Symbol;Acc:MGI:2183752]		ENSMUSG00000000759	570.946	-0.215798	0.261108	-0.826473	0.408536	0.661725	Tubgcp3	tubulin, gamma complex associated protein 3 [Source:MGI Symbol;Acc:MGI:2183752]
ENSMUSG00000000776	88.8133	-0.518329	0.231937	-2.23478	0.0254317	0.0608951	Polr3d	polymerase (RNA) III (DNA directed) polypeptide D [Source:MGI Symbol;Acc:MGI:1914315]		ENSMUSG00000000776	85.6435	-0.624226	0.385651	-1.61863	0.105528	0.301167	Polr3d	polymerase (RNA) III (DNA directed) polypeptide D [Source:MGI Symbol;Acc:MGI:1914315]
ENSMUSG00000000782	47.015	-2.08768	0.361686	-5.77208	7.83e-09	6.09e-08	Tcf7	transcription factor 7, T cell specific [Source:MGI Symbol;Acc:MGI:98507]		ENSMUSG00000000782	44.0426	-1.15896	0.510007	-2.27243	0.0230603	0.112044	Tcf7	transcription factor 7, T cell specific [Source:MGI Symbol;Acc:MGI:98507]
ENSMUSG00000000787	2665.53	-0.992833	0.0730966	-13.5825	5.09e-42	2.68e-40	Ddx3x	DEAD box helicase 3, X-linked [Source:MGI Symbol;Acc:MGI:103064]		ENSMUSG00000000787	3126.29	-0.87774	0.269091	-3.26186	0.00110682	0.0121132	Ddx3x	DEAD box helicase 3, X-linked [Source:MGI Symbol;Acc:MGI:103064]
ENSMUSG00000000794	256.93	1.32821	0.157107	8.45414	2.81e-17	4.46e-16	Kcnn3	potassium intermediate/small conductance calcium-activated channel, subfamily N, member 3 [Source:MGI Symbol;Acc:MGI:2153183]		ENSMUSG00000000794	297.214	0.450579	0.264944	1.70066	0.0890075	0.271445	Kcnn3	potassium intermediate/small conductance calcium-activated channel, subfamily N, member 3 [Source:MGI Symbol;Acc:MGI:2153183]
ENSMUSG00000000804	751.678	0.155751	0.0996407	1.56312	0.118024	0.215935	Usp32	ubiquitin specific peptidase 32 [Source:MGI Symbol;Acc:MGI:2144475]		ENSMUSG00000000804	700.598	-0.341062	0.290031	-1.17595	0.239615	0.494774	Usp32	ubiquitin specific peptidase 32 [Source:MGI Symbol;Acc:MGI:2144475]
ENSMUSG00000000811	55.0448	-0.289812	0.300797	-0.963482	0.335306	0.478024	Txnrd3	thioredoxin reductase 3 [Source:MGI Symbol;Acc:MGI:2386711]		ENSMUSG00000000811	82.2492	-0.0779864	0.360769	-0.216167	0.828858	0.925144	Txnrd3	thioredoxin reductase 3 [Source:MGI Symbol;Acc:MGI:2386711]
ENSMUSG00000000823	266.447	0.222289	0.150017	1.48176	0.138405	0.244588	Zfp512b	zinc finger protein 512B [Source:MGI Symbol;Acc:MGI:2685478]		ENSMUSG00000000823	324.63	0.286148	0.299421	0.955671	0.339239	0.602141	Zfp512b	zinc finger protein 512B [Source:MGI Symbol;Acc:MGI:2685478]
ENSMUSG00000000826	778.395	-0.109878	0.0977829	-1.12369	0.261143	0.397067	Dnajc5	DnaJ heat shock protein family (Hsp40) member C5 [Source:MGI Symbol;Acc:MGI:892995]		ENSMUSG00000000826	964.785	-0.124603	0.225702	-0.552067	0.580903	0.787925	Dnajc5	DnaJ heat shock protein family (Hsp40) member C5 [Source:MGI Symbol;Acc:MGI:892995]
ENSMUSG00000000827	655.234	0.149641	0.108192	1.3831	0.166634	0.282671	Tpd52l2	tumor protein D52-like 2 [Source:MGI Symbol;Acc:MGI:1913564]		ENSMUSG00000000827	674.379	0.0523009	0.251803	0.207706	0.835459	0.927997	Tpd52l2	tumor protein D52-like 2 [Source:MGI Symbol;Acc:MGI:1913564]
ENSMUSG00000000838	730.787	-0.46623	0.0982415	-4.74575	2.08e-06	1.19e-05	Fmr1	FMRP translational regulator 1 [Source:MGI Symbol;Acc:MGI:95564]		ENSMUSG00000000838	558.46	-0.572541	0.259932	-2.20266	0.0276188	0.127071	Fmr1	FMRP translational regulator 1 [Source:MGI Symbol;Acc:MGI:95564]
ENSMUSG00000000861	255.2	0.857998	0.167016	5.13721	2.79e-07	1.8e-06	Bcl11a	B cell CLL/lymphoma 11A (zinc finger protein) [Source:MGI Symbol;Acc:MGI:106190]		ENSMUSG00000000861	227.593	0.0609576	0.337148	0.180803	0.856522	0.938045	Bcl11a	B cell CLL/lymphoma 11A (zinc finger protein) [Source:MGI Symbol;Acc:MGI:106190]
ENSMUSG00000000869	19.7853	1.01836	0.489348	2.08106	0.0374282	0.0846508	Il4	interleukin 4 [Source:MGI Symbol;Acc:MGI:96556]		ENSMUSG00000000869	11.3342	-0.159691	0.697885	-0.228821	0.819008	0.920705	Il4	interleukin 4 [Source:MGI Symbol;Acc:MGI:96556]
ENSMUSG00000000876	120.737	1.13388	0.219012	5.17728	2.25e-07	1.48e-06	Pxmp4	peroxisomal membrane protein 4 [Source:MGI Symbol;Acc:MGI:1891701]		ENSMUSG00000000876	92.5295	0.916253	0.427914	2.14121	0.0322571	0.14062	Pxmp4	peroxisomal membrane protein 4 [Source:MGI Symbol;Acc:MGI:1891701]
ENSMUSG00000000881	114.747	0.708981	0.217234	3.26368	0.00109975	0.00380971	Dlg3	discs large MAGUK scaffold protein 3 [Source:MGI Symbol;Acc:MGI:1888986]		ENSMUSG00000000881	116.797	-0.023372	0.339126	-0.0689184	0.945055	0.978283	Dlg3	discs large MAGUK scaffold protein 3 [Source:MGI Symbol;Acc:MGI:1888986]
ENSMUSG00000000884	14.8616	-0.531814	0.552962	-0.961755	0.336173	0.478927	Gnb1l	guanine nucleotide binding protein (G protein), beta polypeptide 1-like [Source:MGI Symbol;Acc:MGI:1338057]		ENSMUSG00000000884	18.7933	-0.27064	0.598741	-0.452015	0.651258	0.833307	Gnb1l	guanine nucleotide binding protein (G protein), beta polypeptide 1-like [Source:MGI Symbol;Acc:MGI:1338057]
ENSMUSG00000000901	52.7406	1.53357	0.302255	5.07376	3.9e-07	2.47e-06	Mmp11	matrix metallopeptidase 11 [Source:MGI Symbol;Acc:MGI:97008]		ENSMUSG00000000901	71.853	1.57554	0.483797	3.25661	0.00112753	0.0122908	Mmp11	matrix metallopeptidase 11 [Source:MGI Symbol;Acc:MGI:97008]
ENSMUSG00000000902	496.255	-0.42505	0.110451	-3.84832	0.000118932	0.000503021	Smarcb1	SWI/SNF related, matrix associated, actin dependent regulator of chromatin, subfamily b, member 1 [Source:MGI Symbol;Acc:MGI:1328366]		ENSMUSG00000000902	559.752	-0.0221987	0.251618	-0.0882242	0.929699	0.970827	Smarcb1	SWI/SNF related, matrix associated, actin dependent regulator of chromatin, subfamily b, member 1 [Source:MGI Symbol;Acc:MGI:1328366]
ENSMUSG00000000903	4.20909	4.63427	1.50215	3.08509	0.00203493	0.00662932	Vpreb3	pre-B lymphocyte gene 3 [Source:MGI Symbol;Acc:MGI:98938]		ENSMUSG00000000915	70.8361	0.889804	0.375822	2.36762	0.017903	0.0937665	Hip1r	huntingtin interacting protein 1 related [Source:MGI Symbol;Acc:MGI:1352504]
ENSMUSG00000000915	59.7594	0.804831	0.269616	2.9851	0.00283486	0.00893257	Hip1r	huntingtin interacting protein 1 related [Source:MGI Symbol;Acc:MGI:1352504]		ENSMUSG00000000916	73.7658	-0.761618	0.408178	-1.86589	0.0620562	0.215997	Nsun5	NOL1/NOP2/Sun domain family, member 5 [Source:MGI Symbol;Acc:MGI:2140844]
ENSMUSG00000000916	64.6557	-0.278861	0.278065	-1.00286	0.315927	0.457023	Nsun5	NOL1/NOP2/Sun domain family, member 5 [Source:MGI Symbol;Acc:MGI:2140844]		ENSMUSG00000000934	33.9131	0.187205	0.503956	0.37147	0.710287	0.865568	Top1mt	DNA topoisomerase 1, mitochondrial [Source:MGI Symbol;Acc:MGI:1920210]
ENSMUSG00000000934	35.0599	-0.630984	0.35393	-1.78279	0.0746203	0.149248	Top1mt	DNA topoisomerase 1, mitochondrial [Source:MGI Symbol;Acc:MGI:1920210]		ENSMUSG00000000948	150.156	-0.328795	0.29926	-1.09869	0.271902	0.531183	Gm38393	predicted gene, 38393 [Source:MGI Symbol;Acc:MGI:5613898]
ENSMUSG00000000948	151.852	0.285367	0.201519	1.41608	0.156752	0.269751	Gm38393	predicted gene, 38393 [Source:MGI Symbol;Acc:MGI:5613898]		ENSMUSG00000000957	449.312	0.114958	0.272931	0.421196	0.673612	0.843891	Mmp14	matrix metallopeptidase 14 (membrane-inserted) [Source:MGI Symbol;Acc:MGI:101900]
ENSMUSG00000000957	658.344	-0.425558	0.10934	-3.89205	9.94e-05	0.00042624	Mmp14	matrix metallopeptidase 14 (membrane-inserted) [Source:MGI Symbol;Acc:MGI:101900]		ENSMUSG00000000958	30.1909	1.23096	0.539557	2.28142	0.0225235	0.110319	Slc7a7	solute carrier family 7 (cationic amino acid transporter, y+ system), member 7 [Source:MGI Symbol;Acc:MGI:1337120]
ENSMUSG00000000958	29.0991	1.65395	0.403035	4.10374	4.07e-05	0.000188402	Slc7a7	solute carrier family 7 (cationic amino acid transporter, y+ system), member 7 [Source:MGI Symbol;Acc:MGI:1337120]		ENSMUSG00000000959	465.989	-0.26592	0.245189	-1.08455	0.278122	0.538701	Oxa1l	oxidase assembly 1-like [Source:MGI Symbol;Acc:MGI:1916339]
ENSMUSG00000000959	433.594	0.350203	0.126393	2.77075	0.00559269	0.016354	Oxa1l	oxidase assembly 1-like [Source:MGI Symbol;Acc:MGI:1916339]		ENSMUSG00000000976	361.984	0.0586231	0.253344	0.231397	0.817006	0.920245	Heatr6	HEAT repeat containing 6 [Source:MGI Symbol;Acc:MGI:1919790]
ENSMUSG00000000976	325.147	0.273577	0.130751	2.09235	0.0364073	0.0826612	Heatr6	HEAT repeat containing 6 [Source:MGI Symbol;Acc:MGI:1919790]		ENSMUSG00000001016	515.563	-0.407592	0.26332	-1.5479	0.121648	0.329005	Ilf2	interleukin enhancer binding factor 2 [Source:MGI Symbol;Acc:MGI:1915031]
ENSMUSG00000000982	3.49103	2.7161	1.27393	2.13206	0.0330021	0.0760515	Ccl3	chemokine (C-C motif) ligand 3 [Source:MGI Symbol;Acc:MGI:98260]		ENSMUSG00000001017	1320.04	-0.390359	0.245046	-1.593	0.111159	0.310873	Chtop	chromatin target of PRMT1 [Source:MGI Symbol;Acc:MGI:1913761]
ENSMUSG00000001016	527.659	-0.502176	0.114448	-4.3878	1.15e-05	5.84e-05	Ilf2	interleukin enhancer binding factor 2 [Source:MGI Symbol;Acc:MGI:1915031]		ENSMUSG00000001018	638.532	0.25166	0.27779	0.905938	0.364969	0.62334	Snapin	SNAP-associated protein [Source:MGI Symbol;Acc:MGI:1333745]
ENSMUSG00000001017	1276	-0.328493	0.0824936	-3.98204	6.83e-05	0.000303007	Chtop	chromatin target of PRMT1 [Source:MGI Symbol;Acc:MGI:1913761]		ENSMUSG00000001020	13.5961	2.36754	0.739743	3.20049	0.00137195	0.0142757	S100a4	S100 calcium binding protein A4 [Source:MGI Symbol;Acc:MGI:1330282]
ENSMUSG00000001018	548.578	0.745502	0.113513	6.56756	5.11e-11	4.93e-10	Snapin	SNAP-associated protein [Source:MGI Symbol;Acc:MGI:1333745]		ENSMUSG00000001021	11.4967	1.28469	0.751203	1.71018	0.0872323	0.267804	S100a3	S100 calcium binding protein A3 [Source:MGI Symbol;Acc:MGI:1338849]
ENSMUSG00000001020	6.08567	1.84256	0.916895	2.00957	0.0444768	0.0976478	S100a4	S100 calcium binding protein A4 [Source:MGI Symbol;Acc:MGI:1330282]		ENSMUSG00000001025	198.165	2.04574	0.48031	4.25921	2.05e-05	0.000515294	S100a6	S100 calcium binding protein A6 (calcyclin) [Source:MGI Symbol;Acc:MGI:1339467]
ENSMUSG00000001021	2.07202	2.56933	1.6307	1.57559	0.115119	0.211681	S100a3	S100 calcium binding protein A3 [Source:MGI Symbol;Acc:MGI:1338849]		ENSMUSG00000001034	246.933	-0.320965	0.309179	-1.03812	0.299214	0.561131	Mapk7	mitogen-activated protein kinase 7 [Source:MGI Symbol;Acc:MGI:1346347]
ENSMUSG00000001025	99.6248	2.36913	0.246654	9.60504	7.61e-22	1.61e-20	S100a6	S100 calcium binding protein A6 (calcyclin) [Source:MGI Symbol;Acc:MGI:1339467]		ENSMUSG00000001036	1001.92	-1.65056	0.328945	-5.01774	5.23e-07	2.31e-05	Epn2	epsin 2 [Source:MGI Symbol;Acc:MGI:1333766]
ENSMUSG00000001034	212.537	-0.53959	0.15515	-3.47785	0.000505449	0.00187994	Mapk7	mitogen-activated protein kinase 7 [Source:MGI Symbol;Acc:MGI:1346347]		ENSMUSG00000001039	143.007	0.0304187	0.301836	0.100779	0.919726	0.966961	B9d1	B9 protein domain 1 [Source:MGI Symbol;Acc:MGI:1351471]
ENSMUSG00000001036	1039.24	-2.06309	0.0978434	-21.0857	1.08e-98	3.39e-96	Epn2	epsin 2 [Source:MGI Symbol;Acc:MGI:1333766]		ENSMUSG00000001052	890.733	-0.230264	0.244545	-0.941603	0.346396	0.607622	Sec24b	Sec24 related gene family, member B (S. cerevisiae) [Source:MGI Symbol;Acc:MGI:2139764]
ENSMUSG00000001039	130.611	-0.173246	0.187159	-0.925662	0.354622	0.497969	B9d1	B9 protein domain 1 [Source:MGI Symbol;Acc:MGI:1351471]		ENSMUSG00000001053	6.26787	-2.3009	1.02314	-2.24885	0.024522	0.11704	N4bp3	NEDD4 binding protein 3 [Source:MGI Symbol;Acc:MGI:2442218]
ENSMUSG00000001052	871.568	-0.32671	0.103961	-3.14263	0.00167435	0.00554911	Sec24b	Sec24 related gene family, member B (S. cerevisiae) [Source:MGI Symbol;Acc:MGI:2139764]		ENSMUSG00000001054	128.444	-0.291894	0.301061	-0.969552	0.33227	0.59454	Rmnd5b	required for meiotic nuclear division 5 homolog B [Source:MGI Symbol;Acc:MGI:1913339]
ENSMUSG00000001053	11.4662	-3.56884	0.865034	-4.12566	3.7e-05	0.000172456	N4bp3	NEDD4 binding protein 3 [Source:MGI Symbol;Acc:MGI:2442218]		ENSMUSG00000001056	182.47	-1.17415	0.469794	-2.49929	0.0124443	0.0723912	Nhp2	NHP2 ribonucleoprotein [Source:MGI Symbol;Acc:MGI:1098547]
ENSMUSG00000001054	123.844	-0.376421	0.2187	-1.72118	0.0852188	0.166526	Rmnd5b	required for meiotic nuclear division 5 homolog B [Source:MGI Symbol;Acc:MGI:1913339]		ENSMUSG00000001062	91.1701	0.00644399	0.338275	0.0190495	0.984802	0.994948	Vps9d1	VPS9 domain containing 1 [Source:MGI Symbol;Acc:MGI:1914143]
ENSMUSG00000001056	185.881	-1.5204	0.172907	-8.79316	1.45e-18	2.51e-17	Nhp2	NHP2 ribonucleoprotein [Source:MGI Symbol;Acc:MGI:1098547]		ENSMUSG00000001065	75.588	-0.195979	0.351197	-0.558031	0.576823	0.784551	Zfp276	zinc finger protein (C2H2 type) 276 [Source:MGI Symbol;Acc:MGI:1888495]
ENSMUSG00000001062	76.3042	0.0329787	0.264875	0.124507	0.900914	0.937498	Vps9d1	VPS9 domain containing 1 [Source:MGI Symbol;Acc:MGI:1914143]		ENSMUSG00000001082	76.8749	0.838933	0.460369	1.8223	0.0684089	0.2306	Mfsd10	major facilitator superfamily domain containing 10 [Source:MGI Symbol;Acc:MGI:1915544]
ENSMUSG00000001065	74.4178	0.200493	0.265742	0.754464	0.450571	0.590286	Zfp276	zinc finger protein (C2H2 type) 276 [Source:MGI Symbol;Acc:MGI:1888495]		ENSMUSG00000001089	468.221	-0.305302	0.258346	-1.18176	0.237302	0.492701	Luzp1	leucine zipper protein 1 [Source:MGI Symbol;Acc:MGI:107629]
ENSMUSG00000001082	57.8107	-0.168969	0.27473	-0.615039	0.538529	0.668057	Mfsd10	major facilitator superfamily domain containing 10 [Source:MGI Symbol;Acc:MGI:1915544]		ENSMUSG00000001098	121.244	0.239227	0.330957	0.722833	0.469782	0.712871	Kctd10	potassium channel tetramerisation domain containing 10 [Source:MGI Symbol;Acc:MGI:2141207]
ENSMUSG00000001089	466.159	-0.557339	0.121628	-4.58233	4.6e-06	2.5e-05	Luzp1	leucine zipper protein 1 [Source:MGI Symbol;Acc:MGI:107629]		ENSMUSG00000001100	308.384	-0.105782	0.252258	-0.419342	0.674966	0.844853	Poldip2	polymerase (DNA-directed), delta interacting protein 2 [Source:MGI Symbol;Acc:MGI:1915061]
ENSMUSG00000001098	90.0862	-0.865544	0.230317	-3.75806	0.000171234	0.000701202	Kctd10	potassium channel tetramerisation domain containing 10 [Source:MGI Symbol;Acc:MGI:2141207]		ENSMUSG00000001105	290.123	0.190768	0.259764	0.73439	0.462711	0.706786	Ift20	intraflagellar transport 20 [Source:MGI Symbol;Acc:MGI:1915585]
ENSMUSG00000001100	292.45	-0.245046	0.144443	-1.69648	0.0897945	0.173775	Poldip2	polymerase (DNA-directed), delta interacting protein 2 [Source:MGI Symbol;Acc:MGI:1915061]		ENSMUSG00000001119	29.1072	2.01292	0.661248	3.04413	0.00233357	0.0212392	Col6a1	collagen, type VI, alpha 1 [Source:MGI Symbol;Acc:MGI:88459]
ENSMUSG00000001105	194.288	-0.135584	0.160774	-0.843318	0.399051	0.541885	Ift20	intraflagellar transport 20 [Source:MGI Symbol;Acc:MGI:1915585]		ENSMUSG00000001120	130.744	-0.170854	0.33613	-0.508297	0.611245	0.807595	Pcbp3	poly(rC) binding protein 3 [Source:MGI Symbol;Acc:MGI:1890470]
ENSMUSG00000001119	10.0122	0.0844482	0.641049	0.131734	0.895194	0.93392	Col6a1	collagen, type VI, alpha 1 [Source:MGI Symbol;Acc:MGI:88459]		ENSMUSG00000001123	6.11053	5.20311	1.58781	3.27691	0.00104951	0.0116516	Lgals9	lectin, galactose binding, soluble 9 [Source:MGI Symbol;Acc:MGI:109496]
ENSMUSG00000001120	130.995	-0.0813687	0.188306	-0.43211	0.665662	0.77059	Pcbp3	poly(rC) binding protein 3 [Source:MGI Symbol;Acc:MGI:1890470]		ENSMUSG00000001127	321.954	0.110477	0.242195	0.456149	0.648283	0.831355	Araf	Araf proto-oncogene, serine/threonine kinase [Source:MGI Symbol;Acc:MGI:88065]
ENSMUSG00000001123	2.08811	0.559689	1.56017	0.358735	0.719793	0.813073	Lgals9	lectin, galactose binding, soluble 9 [Source:MGI Symbol;Acc:MGI:109496]		ENSMUSG00000001128	55.5012	0.887366	0.463841	1.91308	0.0557375	0.200956	Cfp	complement factor properdin [Source:MGI Symbol;Acc:MGI:97545]
ENSMUSG00000001127	309.627	0.159437	0.137619	1.15854	0.246645	0.380677	Araf	Araf proto-oncogene, serine/threonine kinase [Source:MGI Symbol;Acc:MGI:88065]		ENSMUSG00000001131	13.093	-0.119265	0.696914	-0.171132	0.86412	0.941761	Timp1	tissue inhibitor of metalloproteinase 1 [Source:MGI Symbol;Acc:MGI:98752]
ENSMUSG00000001128	34.9285	0.678582	0.351996	1.92781	0.0538785	0.114235	Cfp	complement factor properdin [Source:MGI Symbol;Acc:MGI:97545]		ENSMUSG00000001134	21.4595	0.012807	0.625063	0.0204892	0.983653	0.994948	Uxt	ubiquitously expressed prefoldin like chaperone [Source:MGI Symbol;Acc:MGI:1277988]
ENSMUSG00000001131	17.0271	-1.34326	0.517134	-2.5975	0.0093905	0.0257356	Timp1	tissue inhibitor of metalloproteinase 1 [Source:MGI Symbol;Acc:MGI:98752]		ENSMUSG00000001138	347.071	0.363806	0.245698	1.48071	0.138685	0.356334	Cnnm3	cyclin M3 [Source:MGI Symbol;Acc:MGI:2151055]
ENSMUSG00000001134	20.0105	-0.317347	0.469422	-0.676039	0.499016	0.633712	Uxt	ubiquitously expressed prefoldin like chaperone [Source:MGI Symbol;Acc:MGI:1277988]		ENSMUSG00000001143	149.231	-0.0988016	0.312929	-0.315732	0.752206	0.888005	Lman2l	lectin, mannose-binding 2-like [Source:MGI Symbol;Acc:MGI:2443010]
ENSMUSG00000001138	326.669	0.268445	0.135704	1.97816	0.0479106	0.103806	Cnnm3	cyclin M3 [Source:MGI Symbol;Acc:MGI:2151055]		ENSMUSG00000001150	386.311	0.0271683	0.253227	0.107288	0.91456	0.964322	Mcm3ap	minichromosome maintenance complex component 3 associated protein [Source:MGI Symbol;Acc:MGI:1930089]
ENSMUSG00000001143	147.825	0.331926	0.182891	1.81488	0.069542	0.140657	Lman2l	lectin, mannose-binding 2-like [Source:MGI Symbol;Acc:MGI:2443010]		ENSMUSG00000001151	333.065	0.203973	0.263231	0.774882	0.438409	0.686515	Pcnt	pericentrin (kendrin) [Source:MGI Symbol;Acc:MGI:102722]
ENSMUSG00000001150	362.391	0.0315531	0.126934	0.248579	0.803686	0.872322	Mcm3ap	minichromosome maintenance complex component 3 associated protein [Source:MGI Symbol;Acc:MGI:1930089]		ENSMUSG00000001156	132.144	0.781638	0.436701	1.78987	0.0734745	0.241372	Mxd1	MAX dimerization protein 1 [Source:MGI Symbol;Acc:MGI:96908]
ENSMUSG00000001151	391.808	-0.197719	0.131024	-1.50903	0.131292	0.234552	Pcnt	pericentrin (kendrin) [Source:MGI Symbol;Acc:MGI:102722]		ENSMUSG00000001157	177.878	-0.16413	0.28419	-0.577537	0.563577	0.777009	Gmcl1	germ cell-less, spermatogenesis associated 1 [Source:MGI Symbol;Acc:MGI:1345156]
ENSMUSG00000001156	132.788	1.66388	0.220071	7.56065	4.01e-14	5.05e-13	Mxd1	MAX dimerization protein 1 [Source:MGI Symbol;Acc:MGI:96908]		ENSMUSG00000001158	176.41	-0.27508	0.296841	-0.926692	0.354086	0.614148	Snrnp27	small nuclear ribonucleoprotein 27 (U4/U6.U5) [Source:MGI Symbol;Acc:MGI:1913868]
ENSMUSG00000001157	151.965	0.00169888	0.182327	0.00931773	0.992566	0.995873	Gmcl1	germ cell-less, spermatogenesis associated 1 [Source:MGI Symbol;Acc:MGI:1345156]		ENSMUSG00000001166	4.78922	3.34964	1.3379	2.50367	0.0122914	0.0716796	Oas1c	2'-5' oligoadenylate synthetase 1C [Source:MGI Symbol;Acc:MGI:2149633]
ENSMUSG00000001158	149.037	-0.211593	0.20666	-1.02387	0.305899	0.445975	Snrnp27	small nuclear ribonucleoprotein 27 (U4/U6.U5) [Source:MGI Symbol;Acc:MGI:1913868]		ENSMUSG00000001173	379.652	-0.0198075	0.240337	-0.0824155	0.934316	0.972949	Ocrl	OCRL, inositol polyphosphate-5-phosphatase [Source:MGI Symbol;Acc:MGI:109589]
ENSMUSG00000001166	0.818654	-0.364342	2.1739	-0.167598	0.866899	NA	Oas1c	2'-5' oligoadenylate synthetase 1C [Source:MGI Symbol;Acc:MGI:2149633]		ENSMUSG00000001175	3395.7	-0.343785	0.294377	-1.16784	0.242871	0.498542	Calm1	calmodulin 1 [Source:MGI Symbol;Acc:MGI:88251]
ENSMUSG00000001173	359.188	0.101047	0.131791	0.766715	0.443251	0.583075	Ocrl	OCRL, inositol polyphosphate-5-phosphatase [Source:MGI Symbol;Acc:MGI:109589]		ENSMUSG00000001211	1105.56	0.135404	0.223859	0.604865	0.545269	0.764731	Agpat3	1-acylglycerol-3-phosphate O-acyltransferase 3 [Source:MGI Symbol;Acc:MGI:1336186]
ENSMUSG00000001175	3135.86	-1.00449	0.0757886	-13.2538	4.29e-40	2.12e-38	Calm1	calmodulin 1 [Source:MGI Symbol;Acc:MGI:88251]		ENSMUSG00000001227	20.5893	0.6021	0.589237	1.02183	0.306861	0.569342	Sema6b	sema domain, transmembrane domain (TM), and cytoplasmic domain, (semaphorin) 6B [Source:MGI Symbol;Acc:MGI:1202889]
ENSMUSG00000001211	1132.29	0.540961	0.0887516	6.09522	1.09e-09	9.24e-09	Agpat3	1-acylglycerol-3-phosphate O-acyltransferase 3 [Source:MGI Symbol;Acc:MGI:1336186]		ENSMUSG00000001228	299.211	-1.81205	0.556304	-3.2573	0.00112479	0.0122742	Uhrf1	ubiquitin-like, containing PHD and RING finger domains, 1 [Source:MGI Symbol;Acc:MGI:1338889]
ENSMUSG00000001227	22.1589	0.948264	0.493298	1.92229	0.0545688	0.115507	Sema6b	sema domain, transmembrane domain (TM), and cytoplasmic domain, (semaphorin) 6B [Source:MGI Symbol;Acc:MGI:1202889]		ENSMUSG00000001229	176.547	-0.519333	0.315207	-1.6476	0.0994354	0.290115	Dpp9	dipeptidylpeptidase 9 [Source:MGI Symbol;Acc:MGI:2443967]
ENSMUSG00000001228	353.138	-1.89244	0.148396	-12.7526	3.02e-37	1.33e-35	Uhrf1	ubiquitin-like, containing PHD and RING finger domains, 1 [Source:MGI Symbol;Acc:MGI:1338889]		ENSMUSG00000001240	14.8583	-0.0844094	0.668664	-0.126236	0.899545	0.958059	Ramp2	receptor (calcitonin) activity modifying protein 2 [Source:MGI Symbol;Acc:MGI:1859650]
ENSMUSG00000001229	172.476	-0.476325	0.16547	-2.87862	0.00399418	0.0121067	Dpp9	dipeptidylpeptidase 9 [Source:MGI Symbol;Acc:MGI:2443967]		ENSMUSG00000001247	3.67221	1.16088	1.22724	0.945923	0.344188	0.606066	Lsr	lipolysis stimulated lipoprotein receptor [Source:MGI Symbol;Acc:MGI:1927471]
ENSMUSG00000001240	18.1613	-1.35014	0.529649	-2.54912	0.0107996	0.0291064	Ramp2	receptor (calcitonin) activity modifying protein 2 [Source:MGI Symbol;Acc:MGI:1859650]		ENSMUSG00000001248	387.858	-0.411781	0.320544	-1.28463	0.198921	0.443557	Gramd1a	GRAM domain containing 1A [Source:MGI Symbol;Acc:MGI:105490]
ENSMUSG00000001247	3.53329	1.55452	1.14542	1.35715	0.174733	0.293106	Lsr	lipolysis stimulated lipoprotein receptor [Source:MGI Symbol;Acc:MGI:1927471]		ENSMUSG00000001260	121.939	-0.972109	0.432809	-2.24605	0.024701	0.117511	Gabrg1	gamma-aminobutyric acid (GABA) A receptor, subunit gamma 1 [Source:MGI Symbol;Acc:MGI:103156]
ENSMUSG00000001248	362.457	0.200859	0.135946	1.47749	0.139543	0.246242	Gramd1a	GRAM domain containing 1A [Source:MGI Symbol;Acc:MGI:105490]		ENSMUSG00000001270	5297.53	-0.235418	0.226037	-1.0415	0.297642	0.559663	Ckb	creatine kinase, brain [Source:MGI Symbol;Acc:MGI:88407]
ENSMUSG00000001260	172.037	-0.344336	0.197952	-1.73949	0.0819481	0.161382	Gabrg1	gamma-aminobutyric acid (GABA) A receptor, subunit gamma 1 [Source:MGI Symbol;Acc:MGI:103156]		ENSMUSG00000001280	1132.31	-0.458776	0.233643	-1.96358	0.0495792	0.186135	Sp1	trans-acting transcription factor 1 [Source:MGI Symbol;Acc:MGI:98372]
ENSMUSG00000001270	6149.57	-1.25742	0.0766699	-16.4004	1.9e-60	1.92e-58	Ckb	creatine kinase, brain [Source:MGI Symbol;Acc:MGI:88407]		ENSMUSG00000001281	7.95134	-0.0868952	0.900046	-0.0965454	0.923087	0.968131	Itgb7	integrin beta 7 [Source:MGI Symbol;Acc:MGI:96616]
ENSMUSG00000001280	1251.21	-0.534062	0.0935404	-5.70942	1.13e-08	8.68e-08	Sp1	trans-acting transcription factor 1 [Source:MGI Symbol;Acc:MGI:98372]		ENSMUSG00000001285	212.587	-0.217455	0.294755	-0.737748	0.460668	0.705599	Myg1	melanocyte proliferating gene 1 [Source:MGI Symbol;Acc:MGI:1929864]
ENSMUSG00000001281	8.09634	-0.369307	0.747896	-0.493794	0.621451	0.735721	Itgb7	integrin beta 7 [Source:MGI Symbol;Acc:MGI:96616]		ENSMUSG00000001288	24.4588	1.90964	0.634355	3.01037	0.00260929	0.0229923	Rarg	retinoic acid receptor, gamma [Source:MGI Symbol;Acc:MGI:97858]
ENSMUSG00000001285	196.847	-0.587909	0.158293	-3.71406	0.000203961	0.000821589	Myg1	melanocyte proliferating gene 1 [Source:MGI Symbol;Acc:MGI:1929864]		ENSMUSG00000001289	396.786	0.152374	0.274122	0.555861	0.578306	0.785592	Pfdn5	prefoldin 5 [Source:MGI Symbol;Acc:MGI:1928753]
ENSMUSG00000001288	13.9416	2.34895	0.627546	3.74308	0.000181778	0.000740236	Rarg	retinoic acid receptor, gamma [Source:MGI Symbol;Acc:MGI:97858]		ENSMUSG00000001300	321.816	0.574178	0.390329	1.47101	0.141288	0.360365	Efnb2	ephrin B2 [Source:MGI Symbol;Acc:MGI:105097]
ENSMUSG00000001289	423.04	0.582581	0.133651	4.35897	1.31e-05	6.6e-05	Pfdn5	prefoldin 5 [Source:MGI Symbol;Acc:MGI:1928753]		ENSMUSG00000001305	191.069	-1.03814	0.437402	-2.37343	0.0176239	0.0928472	Rrp15	ribosomal RNA processing 15 homolog [Source:MGI Symbol;Acc:MGI:1914473]
ENSMUSG00000001300	304.136	0.41524	0.134623	3.08448	0.00203909	0.00664075	Efnb2	ephrin B2 [Source:MGI Symbol;Acc:MGI:105097]		ENSMUSG00000001313	180.829	-0.15356	0.416174	-0.368979	0.712143	0.866427	Rnd2	Rho family GTPase 2 [Source:MGI Symbol;Acc:MGI:1338755]
ENSMUSG00000001305	156.391	-1.47199	0.201893	-7.29096	3.08e-13	3.58e-12	Rrp15	ribosomal RNA processing 15 homolog [Source:MGI Symbol;Acc:MGI:1914473]		ENSMUSG00000001323	266.972	0.508881	0.339026	1.50101	0.133353	0.348293	Srr	serine racemase [Source:MGI Symbol;Acc:MGI:1351636]
ENSMUSG00000001313	127.757	0.857724	0.228585	3.75232	0.000175209	0.000716333	Rnd2	Rho family GTPase 2 [Source:MGI Symbol;Acc:MGI:1338755]		ENSMUSG00000001333	19.8843	1.13365	0.594036	1.90839	0.0563405	0.202626	Sync	syncoilin [Source:MGI Symbol;Acc:MGI:1916078]
ENSMUSG00000001323	205.973	0.830484	0.166733	4.98092	6.33e-07	3.91e-06	Srr	serine racemase [Source:MGI Symbol;Acc:MGI:1351636]		ENSMUSG00000001334	38.4681	-1.18994	0.660105	-1.80265	0.0714431	0.236708	Fndc5	fibronectin type III domain containing 5 [Source:MGI Symbol;Acc:MGI:1917614]
ENSMUSG00000001333	7.80175	1.41212	0.846023	1.66912	0.095093	0.18188	Sync	syncoilin [Source:MGI Symbol;Acc:MGI:1916078]		ENSMUSG00000001349	25.7278	2.9738	0.745597	3.98848	6.65e-05	0.00131134	Cnn1	calponin 1 [Source:MGI Symbol;Acc:MGI:104979]
ENSMUSG00000001334	10.4462	0.472713	0.637108	0.741966	0.458108	0.596994	Fndc5	fibronectin type III domain containing 5 [Source:MGI Symbol;Acc:MGI:1917614]		ENSMUSG00000001366	143.429	-0.465545	0.310385	-1.4999	0.133641	0.348419	Fbxo9	f-box protein 9 [Source:MGI Symbol;Acc:MGI:1918788]
ENSMUSG00000001349	5.87656	0.285107	1.01231	0.28164	0.77822	0.855061	Cnn1	calponin 1 [Source:MGI Symbol;Acc:MGI:104979]		ENSMUSG00000001376	495.912	-0.0317703	0.293404	-0.108282	0.913772	0.964052	Vps50	VPS50 EARP/GARPII complex subunit [Source:MGI Symbol;Acc:MGI:1920538]
ENSMUSG00000001366	129.567	-0.238955	0.191097	-1.25044	0.21114	0.338323	Fbxo9	f-box protein 9 [Source:MGI Symbol;Acc:MGI:1918788]		ENSMUSG00000001380	253.328	-0.875193	0.377047	-2.32118	0.0202773	0.102688	Hars	histidyl-tRNA synthetase [Source:MGI Symbol;Acc:MGI:108087]
ENSMUSG00000001376	477.097	-0.0797445	0.113083	-0.705186	0.480694	0.617376	Vps50	VPS50 EARP/GARPII complex subunit [Source:MGI Symbol;Acc:MGI:1920538]		ENSMUSG00000001383	323.379	0.0760212	0.25795	0.294713	0.768213	0.896996	Zmat2	zinc finger, matrin type 2 [Source:MGI Symbol;Acc:MGI:1913742]
ENSMUSG00000001380	246.177	-0.958904	0.145598	-6.58597	4.52e-11	4.37e-10	Hars	histidyl-tRNA synthetase [Source:MGI Symbol;Acc:MGI:108087]		ENSMUSG00000001403	297.535	-1.79563	0.509138	-3.52681	0.000420594	0.00577564	Ube2c	ubiquitin-conjugating enzyme E2C [Source:MGI Symbol;Acc:MGI:1915862]
ENSMUSG00000001383	361.203	0.33411	0.142526	2.3442	0.0190682	0.047653	Zmat2	zinc finger, matrin type 2 [Source:MGI Symbol;Acc:MGI:1913742]		ENSMUSG00000001415	228.117	0.130943	0.322692	0.405784	0.684902	0.850386	Smg5	Smg-5 homolog, nonsense mediated mRNA decay factor (C. elegans) [Source:MGI Symbol;Acc:MGI:2447364]
ENSMUSG00000001403	513.504	-2.7876	0.142301	-19.5895	1.9e-85	4.23e-83	Ube2c	ubiquitin-conjugating enzyme E2C [Source:MGI Symbol;Acc:MGI:1915862]		ENSMUSG00000001416	764.85	-1.04343	0.303539	-3.43756	0.000586971	0.00749165	Cct3	chaperonin containing Tcp1, subunit 3 (gamma) [Source:MGI Symbol;Acc:MGI:104708]
ENSMUSG00000001415	173.692	-0.309851	0.168866	-1.83489	0.0665214	0.135752	Smg5	Smg-5 homolog, nonsense mediated mRNA decay factor (C. elegans) [Source:MGI Symbol;Acc:MGI:2447364]		ENSMUSG00000001418	293.309	0.509811	0.313185	1.62783	0.103562	0.297997	Glmp	glycosylated lysosomal membrane protein [Source:MGI Symbol;Acc:MGI:1913318]
ENSMUSG00000001416	678.869	-1.08828	0.1034	-10.5249	6.64e-26	1.74e-24	Cct3	chaperonin containing Tcp1, subunit 3 (gamma) [Source:MGI Symbol;Acc:MGI:104708]		ENSMUSG00000001419	569.312	0.528234	0.302417	1.7467	0.0806886	0.254633	Mef2d	myocyte enhancer factor 2D [Source:MGI Symbol;Acc:MGI:99533]
ENSMUSG00000001418	328.751	0.525467	0.145748	3.60531	0.000311785	0.00121203	Glmp	glycosylated lysosomal membrane protein [Source:MGI Symbol;Acc:MGI:1913318]		ENSMUSG00000001424	499.498	-1.00999	0.270144	-3.73872	0.00018496	0.00300489	Snd1	staphylococcal nuclease and tudor domain containing 1 [Source:MGI Symbol;Acc:MGI:1929266]
ENSMUSG00000001419	520.73	-0.0836847	0.119346	-0.701196	0.483181	0.61987	Mef2d	myocyte enhancer factor 2D [Source:MGI Symbol;Acc:MGI:99533]		ENSMUSG00000001435	77.6427	0.40774	1.45046	0.28111	0.778626	0.902976	Col18a1	collagen, type XVIII, alpha 1 [Source:MGI Symbol;Acc:MGI:88451]
ENSMUSG00000001420	3.31138	-0.78409	1.17818	-0.665512	0.505723	0.639375	Tmem79	transmembrane protein 79 [Source:MGI Symbol;Acc:MGI:1919163]		ENSMUSG00000001436	99.3423	0.295466	0.433053	0.682286	0.495058	0.731306	Slc19a1	solute carrier family 19 (folate transporter), member 1 [Source:MGI Symbol;Acc:MGI:103182]
ENSMUSG00000001424	638.349	-0.992699	0.110585	-8.97676	2.79e-19	5.06e-18	Snd1	staphylococcal nuclease and tudor domain containing 1 [Source:MGI Symbol;Acc:MGI:1929266]		ENSMUSG00000001440	2455.07	-1.2889	0.364294	-3.53809	0.000403039	0.00557527	Kpnb1	karyopherin (importin) beta 1 [Source:MGI Symbol;Acc:MGI:107532]
ENSMUSG00000001435	58.3592	-1.87117	0.336442	-5.56163	2.67e-08	1.97e-07	Col18a1	collagen, type XVIII, alpha 1 [Source:MGI Symbol;Acc:MGI:88451]		ENSMUSG00000001441	877.443	0.0414163	0.238909	0.173356	0.862372	0.940619	Npepps	aminopeptidase puromycin sensitive [Source:MGI Symbol;Acc:MGI:1101358]
ENSMUSG00000001436	76.5359	-0.572234	0.282838	-2.02319	0.0430541	0.0950029	Slc19a1	solute carrier family 19 (folate transporter), member 1 [Source:MGI Symbol;Acc:MGI:103182]		ENSMUSG00000001445	141.801	0.0155755	0.356941	0.0436359	0.965195	0.987557	Mrpl10	mitochondrial ribosomal protein L10 [Source:MGI Symbol;Acc:MGI:1333801]
ENSMUSG00000001440	2372.99	-1.26463	0.0779956	-16.2142	4.01e-59	3.87e-57	Kpnb1	karyopherin (importin) beta 1 [Source:MGI Symbol;Acc:MGI:107532]		ENSMUSG00000001467	1089.31	-2.03078	0.388578	-5.22617	1.73e-07	8.66e-06	Cyp51	cytochrome P450, family 51 [Source:MGI Symbol;Acc:MGI:106040]
ENSMUSG00000001441	864.463	0.0694739	0.0983744	0.70622	0.480052	0.616706	Npepps	aminopeptidase puromycin sensitive [Source:MGI Symbol;Acc:MGI:1101358]		ENSMUSG00000001472	1590.23	-0.0368061	0.232482	-0.158318	0.874206	0.946503	Tcf25	transcription factor 25 (basic helix-loop-helix) [Source:MGI Symbol;Acc:MGI:1914105]
ENSMUSG00000001444	1.56915	1.17641	1.67402	0.702744	0.482215	NA	Tbx21	T-box 21 [Source:MGI Symbol;Acc:MGI:1888984]		ENSMUSG00000001473	417.07	-2.12123	0.515515	-4.11478	3.88e-05	0.000839989	Tubb6	tubulin, beta 6 class V [Source:MGI Symbol;Acc:MGI:1915201]
ENSMUSG00000001445	132.414	-0.593948	0.196363	-3.02474	0.00248849	0.007955	Mrpl10	mitochondrial ribosomal protein L10 [Source:MGI Symbol;Acc:MGI:1333801]		ENSMUSG00000001482	153.268	-0.132954	0.276306	-0.481183	0.630386	0.819646	Def8	differentially expressed in FDCP 8 [Source:MGI Symbol;Acc:MGI:1346331]
ENSMUSG00000001467	1459.37	-3.29896	0.113482	-29.0702	8.55e-186	1.46e-182	Cyp51	cytochrome P450, family 51 [Source:MGI Symbol;Acc:MGI:106040]		ENSMUSG00000001506	12.3031	3.58589	1.23064	2.91383	0.00357027	0.028799	Col1a1	collagen, type I, alpha 1 [Source:MGI Symbol;Acc:MGI:88467]
ENSMUSG00000001472	1512.93	0.105893	0.0883208	1.19896	0.230545	0.361856	Tcf25	transcription factor 25 (basic helix-loop-helix) [Source:MGI Symbol;Acc:MGI:1914105]		ENSMUSG00000001507	68.984	2.63558	0.600355	4.39004	1.13e-05	0.000312169	Itga3	integrin alpha 3 [Source:MGI Symbol;Acc:MGI:96602]
ENSMUSG00000001473	503.288	-3.90196	0.162073	-24.0753	4.54e-128	2.58e-125	Tubb6	tubulin, beta 6 class V [Source:MGI Symbol;Acc:MGI:1915201]		ENSMUSG00000001517	348.606	-1.92084	0.470736	-4.08051	4.49e-05	0.00095138	Foxm1	forkhead box M1 [Source:MGI Symbol;Acc:MGI:1347487]
ENSMUSG00000001482	116.436	-0.318289	0.204816	-1.55403	0.120178	0.219008	Def8	differentially expressed in FDCP 8 [Source:MGI Symbol;Acc:MGI:1346331]		ENSMUSG00000001518	89.1301	-0.30023	0.340901	-0.880695	0.378483	0.635124	Itfg2	integrin alpha FG-GAP repeat containing 2 [Source:MGI Symbol;Acc:MGI:1915450]
ENSMUSG00000001506	2.85624	-0.386391	1.22749	-0.314782	0.752927	0.836608	Col1a1	collagen, type I, alpha 1 [Source:MGI Symbol;Acc:MGI:88467]		ENSMUSG00000001520	24.5527	-1.27309	0.503106	-2.53047	0.011391	0.0679667	Nrip2	nuclear receptor interacting protein 2 [Source:MGI Symbol;Acc:MGI:1891884]
ENSMUSG00000001507	11.2813	1.98008	0.68092	2.90795	0.00363802	0.0111422	Itga3	integrin alpha 3 [Source:MGI Symbol;Acc:MGI:96602]		ENSMUSG00000001521	494.799	0.617211	0.299574	2.06029	0.0393706	0.160216	Tulp3	tubby-like protein 3 [Source:MGI Symbol;Acc:MGI:1329045]
ENSMUSG00000001517	534.252	-2.20127	0.134937	-16.3134	7.93e-60	7.85e-58	Foxm1	forkhead box M1 [Source:MGI Symbol;Acc:MGI:1347487]		ENSMUSG00000001524	43.0369	-0.355569	0.49117	-0.723922	0.469114	0.712298	Gtf2h4	general transcription factor II H, polypeptide 4 [Source:MGI Symbol;Acc:MGI:1338799]
ENSMUSG00000001518	98.232	0.140125	0.21979	0.637539	0.523774	0.655999	Itfg2	integrin alpha FG-GAP repeat containing 2 [Source:MGI Symbol;Acc:MGI:1915450]		ENSMUSG00000001525	3685.28	-1.15784	0.375244	-3.08556	0.00203169	0.0191302	Tubb5	tubulin, beta 5 class I [Source:MGI Symbol;Acc:MGI:107812]
ENSMUSG00000001520	35.9015	0.77668	0.368132	2.10979	0.0348765	0.0796894	Nrip2	nuclear receptor interacting protein 2 [Source:MGI Symbol;Acc:MGI:1891884]		ENSMUSG00000001542	74.8785	-0.123822	0.429883	-0.288037	0.773318	0.899384	Ell2	elongation factor for RNA polymerase II 2 [Source:MGI Symbol;Acc:MGI:2183438]
ENSMUSG00000001521	385.269	0.656204	0.137352	4.77753	1.77e-06	1.03e-05	Tulp3	tubby-like protein 3 [Source:MGI Symbol;Acc:MGI:1329045]		ENSMUSG00000001552	136.375	0.924557	0.359053	2.57499	0.0100242	0.0619384	Jup	junction plakoglobin [Source:MGI Symbol;Acc:MGI:96650]
ENSMUSG00000001524	48.5454	-1.08517	0.332189	-3.26673	0.00108796	0.00377302	Gtf2h4	general transcription factor II H, polypeptide 4 [Source:MGI Symbol;Acc:MGI:1338799]		ENSMUSG00000001555	144.535	0.651458	0.408415	1.59509	0.110693	0.310259	Fkbp10	FK506 binding protein 10 [Source:MGI Symbol;Acc:MGI:104769]
ENSMUSG00000001525	4001.59	-1.10487	0.0748311	-14.7648	2.47e-49	1.74e-47	Tubb5	tubulin, beta 5 class I [Source:MGI Symbol;Acc:MGI:107812]		ENSMUSG00000001558	7.31199	1.07608	0.882315	1.21961	0.222613	0.473943	Klhl10	kelch-like 10 [Source:MGI Symbol;Acc:MGI:2181067]
ENSMUSG00000001542	91.8719	-0.791902	0.235598	-3.36125	0.00077591	0.00276725	Ell2	elongation factor for RNA polymerase II 2 [Source:MGI Symbol;Acc:MGI:2183438]		ENSMUSG00000001569	294.132	-0.277814	0.324624	-0.855803	0.392107	0.647534	Nom1	nucleolar protein with MIF4G domain 1 [Source:MGI Symbol;Acc:MGI:1861749]
ENSMUSG00000001552	75.2601	0.588455	0.268849	2.18879	0.0286121	0.0673758	Jup	junction plakoglobin [Source:MGI Symbol;Acc:MGI:96650]		ENSMUSG00000001576	493.869	-0.315527	0.400468	-0.787896	0.430758	0.679226	Ergic1	endoplasmic reticulum-golgi intermediate compartment (ERGIC) 1 [Source:MGI Symbol;Acc:MGI:1914708]
ENSMUSG00000001555	176.839	-0.129539	0.19026	-0.68085	0.495966	0.630975	Fkbp10	FK506 binding protein 10 [Source:MGI Symbol;Acc:MGI:104769]		ENSMUSG00000001583	4.23431	2.26496	1.30817	1.7314	0.0833798	0.260229	Tnk1	tyrosine kinase, non-receptor, 1 [Source:MGI Symbol;Acc:MGI:1930958]
ENSMUSG00000001558	7.08006	0.727615	0.800021	0.909494	0.363089	0.506322	Klhl10	kelch-like 10 [Source:MGI Symbol;Acc:MGI:2181067]		ENSMUSG00000001588	10.8069	4.08074	0.995967	4.09726	4.18e-05	0.000893759	Acap1	ArfGAP with coiled-coil, ankyrin repeat and PH domains 1 [Source:MGI Symbol;Acc:MGI:2388270]
ENSMUSG00000001569	273.979	-0.575118	0.159042	-3.61613	0.00029904	0.0011667	Nom1	nucleolar protein with MIF4G domain 1 [Source:MGI Symbol;Acc:MGI:1861749]		ENSMUSG00000001604	2.84489	0.612871	1.37824	0.444675	0.656554	NA	Tcea3	transcription elongation factor A (SII), 3 [Source:MGI Symbol;Acc:MGI:1196908]
ENSMUSG00000001576	369.335	-0.700522	0.13354	-5.24579	1.56e-07	1.04e-06	Ergic1	endoplasmic reticulum-golgi intermediate compartment (ERGIC) 1 [Source:MGI Symbol;Acc:MGI:1914708]		ENSMUSG00000001627	580.328	-0.419957	0.395619	-1.06152	0.288455	0.549854	Ifrd1	interferon-related developmental regulator 1 [Source:MGI Symbol;Acc:MGI:1316717]
ENSMUSG00000001583	1.69942	3.2605	1.85776	1.75507	0.0792473	NA	Tnk1	tyrosine kinase, non-receptor, 1 [Source:MGI Symbol;Acc:MGI:1930958]		ENSMUSG00000001630	180.585	-0.298984	0.288497	-1.03635	0.300039	0.561934	Stk38l	serine/threonine kinase 38 like [Source:MGI Symbol;Acc:MGI:1922250]
ENSMUSG00000001588	4.39556	1.70751	1.05524	1.61813	0.105636	0.197563	Acap1	ArfGAP with coiled-coil, ankyrin repeat and PH domains 1 [Source:MGI Symbol;Acc:MGI:2388270]		ENSMUSG00000001632	225.201	-0.419365	0.275985	-1.51952	0.128631	0.340932	Brpf1	bromodomain and PHD finger containing, 1 [Source:MGI Symbol;Acc:MGI:1926033]
ENSMUSG00000001604	2.43307	-0.32747	1.27628	-0.256582	0.797501	0.86811	Tcea3	transcription elongation factor A (SII), 3 [Source:MGI Symbol;Acc:MGI:1196908]		ENSMUSG00000001642	71.061	-0.137976	0.357388	-0.386068	0.699446	0.85825	Akr1b3	aldo-keto reductase family 1, member B3 (aldose reductase) [Source:MGI Symbol;Acc:MGI:1353494]
ENSMUSG00000001627	473.637	-0.583612	0.27339	-2.13472	0.032784	0.0755916	Ifrd1	interferon-related developmental regulator 1 [Source:MGI Symbol;Acc:MGI:1316717]		ENSMUSG00000001663	64.1788	-0.347802	0.355258	-0.979012	0.327574	0.589663	Gstt1	glutathione S-transferase, theta 1 [Source:MGI Symbol;Acc:MGI:107379]
ENSMUSG00000001630	222.974	-0.62095	0.152707	-4.06628	4.78e-05	0.000217984	Stk38l	serine/threonine kinase 38 like [Source:MGI Symbol;Acc:MGI:1922250]		ENSMUSG00000001665	19.9344	0.964384	0.530297	1.81858	0.0689763	0.231641	Gstt3	glutathione S-transferase, theta 3 [Source:MGI Symbol;Acc:MGI:2143526]
ENSMUSG00000001632	256.113	-0.370097	0.151825	-2.43765	0.0147832	0.0383631	Brpf1	bromodomain and PHD finger containing, 1 [Source:MGI Symbol;Acc:MGI:1926033]		ENSMUSG00000001666	52.3428	-0.106255	0.422433	-0.25153	0.801404	0.91358	Ddt	D-dopachrome tautomerase [Source:MGI Symbol;Acc:MGI:1298381]
ENSMUSG00000001642	58.0618	-1.42508	0.303978	-4.68811	2.76e-06	1.55e-05	Akr1b3	aldo-keto reductase family 1, member B3 (aldose reductase) [Source:MGI Symbol;Acc:MGI:1353494]		ENSMUSG00000001674	74.0451	-0.658822	0.374656	-1.75847	0.0786672	0.25139	Ddx18	DEAD box helicase 18 [Source:MGI Symbol;Acc:MGI:1914192]
ENSMUSG00000001663	52.4167	-0.880908	0.296905	-2.96696	0.00300757	0.00941446	Gstt1	glutathione S-transferase, theta 1 [Source:MGI Symbol;Acc:MGI:107379]		ENSMUSG00000001687	565.466	0.272432	0.229668	1.1862	0.235544	0.490281	Ubl3	ubiquitin-like 3 [Source:MGI Symbol;Acc:MGI:1344373]
ENSMUSG00000001665	8.32929	0.46923	0.761147	0.616477	0.53758	0.667573	Gstt3	glutathione S-transferase, theta 3 [Source:MGI Symbol;Acc:MGI:2143526]		ENSMUSG00000001700	242.937	1.14026	0.278237	4.09816	4.16e-05	0.000891322	Gramd3	GRAM domain containing 3 [Source:MGI Symbol;Acc:MGI:1914815]
ENSMUSG00000001666	37.3034	-0.731736	0.348057	-2.10235	0.0355231	0.0809769	Ddt	D-dopachrome tautomerase [Source:MGI Symbol;Acc:MGI:1298381]		ENSMUSG00000001707	116.049	-1.29401	0.439076	-2.94711	0.00320759	0.0268197	Eef1e1	eukaryotic translation elongation factor 1 epsilon 1 [Source:MGI Symbol;Acc:MGI:1913393]
ENSMUSG00000001674	81.1832	-0.985083	0.26325	-3.74201	0.000182552	0.000742501	Ddx18	DEAD box helicase 18 [Source:MGI Symbol;Acc:MGI:1914192]		ENSMUSG00000001729	489.738	-0.317274	0.2935	-1.081	0.279696	0.540238	Akt1	thymoma viral proto-oncogene 1 [Source:MGI Symbol;Acc:MGI:87986]
ENSMUSG00000001687	498.28	-0.120285	0.120459	-0.998556	0.31801	0.459477	Ubl3	ubiquitin-like 3 [Source:MGI Symbol;Acc:MGI:1344373]		ENSMUSG00000001741	8.83196	0.164248	0.746722	0.219959	0.825903	0.924037	Il16	interleukin 16 [Source:MGI Symbol;Acc:MGI:1270855]
ENSMUSG00000001700	198.115	1.42837	0.189809	7.5253	5.26e-14	6.54e-13	Gramd3	GRAM domain containing 3 [Source:MGI Symbol;Acc:MGI:1914815]		ENSMUSG00000001750	67.5886	0.7374	0.4156	1.7743	0.0760127	0.246595	Tcirg1	T cell, immune regulator 1, ATPase, H+ transporting, lysosomal V0 protein A3 [Source:MGI Symbol;Acc:MGI:1350931]
ENSMUSG00000001707	128.126	-1.86763	0.221526	-8.43075	3.43e-17	5.43e-16	Eef1e1	eukaryotic translation elongation factor 1 epsilon 1 [Source:MGI Symbol;Acc:MGI:1913393]		ENSMUSG00000001751	31.7649	0.36861	0.444519	0.829235	0.406972	0.660429	Naglu	alpha-N-acetylglucosaminidase (Sanfilippo disease IIIB) [Source:MGI Symbol;Acc:MGI:1351641]
ENSMUSG00000001729	468.06	-0.128732	0.125398	-1.02659	0.304612	0.444734	Akt1	thymoma viral proto-oncogene 1 [Source:MGI Symbol;Acc:MGI:87986]		ENSMUSG00000001755	128.396	0.133902	0.32094	0.417218	0.676519	0.845953	Coasy	Coenzyme A synthase [Source:MGI Symbol;Acc:MGI:1918993]
ENSMUSG00000001741	9.51458	1.078	0.711381	1.51537	0.129679	0.232434	Il16	interleukin 16 [Source:MGI Symbol;Acc:MGI:1270855]		ENSMUSG00000001761	491.213	-0.319233	0.233829	-1.36524	0.172178	0.40632	Smo	smoothened, frizzled class receptor [Source:MGI Symbol;Acc:MGI:108075]
ENSMUSG00000001750	44.3677	-0.13668	0.353025	-0.387167	0.698632	0.796577	Tcirg1	T cell, immune regulator 1, ATPase, H+ transporting, lysosomal V0 protein A3 [Source:MGI Symbol;Acc:MGI:1350931]		ENSMUSG00000001763	29.6507	1.2752	0.492502	2.58923	0.00961908	0.0603012	Tspan33	tetraspanin 33 [Source:MGI Symbol;Acc:MGI:1919012]
ENSMUSG00000001751	24.0538	-0.687818	0.474424	-1.4498	0.147115	0.256617	Naglu	alpha-N-acetylglucosaminidase (Sanfilippo disease IIIB) [Source:MGI Symbol;Acc:MGI:1351641]		ENSMUSG00000001767	316.961	-0.288994	0.247091	-1.16959	0.242168	0.497773	Crnkl1	crooked neck pre-mRNA splicing factor 1 [Source:MGI Symbol;Acc:MGI:1914127]
ENSMUSG00000001755	185.472	-0.229743	0.161274	-1.42456	0.154285	0.266132	Coasy	Coenzyme A synthase [Source:MGI Symbol;Acc:MGI:1918993]		ENSMUSG00000001768	443.244	0.450385	0.386401	1.16559	0.24378	0.49959	Rin2	Ras and Rab interactor 2 [Source:MGI Symbol;Acc:MGI:1921280]
ENSMUSG00000001761	424.99	-0.200354	0.119961	-1.67016	0.0948885	0.181625	Smo	smoothened, frizzled class receptor [Source:MGI Symbol;Acc:MGI:108075]		ENSMUSG00000001773	26.4705	0.497883	0.584154	0.852316	0.394039	0.649584	Folh1	folate hydrolase 1 [Source:MGI Symbol;Acc:MGI:1858193]
ENSMUSG00000001763	19.6585	0.512309	0.485139	1.056	0.290966	0.429884	Tspan33	tetraspanin 33 [Source:MGI Symbol;Acc:MGI:1919012]		ENSMUSG00000001774	375.257	-0.364233	0.235846	-1.54437	0.122499	0.330404	Chordc1	cysteine and histidine-rich domain (CHORD)-containing, zinc-binding protein 1 [Source:MGI Symbol;Acc:MGI:1914167]
ENSMUSG00000001767	282.868	-0.0328246	0.135686	-0.241917	0.808845	0.876098	Crnkl1	crooked neck pre-mRNA splicing factor 1 [Source:MGI Symbol;Acc:MGI:1914127]		ENSMUSG00000001783	533.772	-0.57216	0.25541	-2.24016	0.0250807	0.118673	Rtcb	RNA 2',3'-cyclic phosphate and 5'-OH ligase [Source:MGI Symbol;Acc:MGI:106379]
ENSMUSG00000001768	406.275	1.11243	0.166244	6.69155	2.21e-11	2.2e-10	Rin2	Ras and Rab interactor 2 [Source:MGI Symbol;Acc:MGI:1921280]		ENSMUSG00000001785	233.084	-0.638903	0.301377	-2.11994	0.0340108	0.14585	Pwp1	PWP1 homolog, endonuclein [Source:MGI Symbol;Acc:MGI:1914735]
ENSMUSG00000001773	23.6335	1.79607	0.445876	4.02818	5.62e-05	0.00025283	Folh1	folate hydrolase 1 [Source:MGI Symbol;Acc:MGI:1858193]		ENSMUSG00000001786	186.072	0.459302	0.301792	1.52191	0.128031	0.339963	Fbxo7	F-box protein 7 [Source:MGI Symbol;Acc:MGI:1917004]
ENSMUSG00000001774	356.145	-0.0895625	0.136858	-0.654421	0.512841	0.645623	Chordc1	cysteine and histidine-rich domain (CHORD)-containing, zinc-binding protein 1 [Source:MGI Symbol;Acc:MGI:1914167]		ENSMUSG00000001794	2188.01	0.0188678	0.266722	0.0707394	0.943605	0.977575	Capns1	calpain, small subunit 1 [Source:MGI Symbol;Acc:MGI:88266]
ENSMUSG00000001783	632.897	-0.424618	0.104141	-4.07735	4.56e-05	0.000209028	Rtcb	RNA 2',3'-cyclic phosphate and 5'-OH ligase [Source:MGI Symbol;Acc:MGI:106379]		ENSMUSG00000001802	207.19	-0.526651	0.270526	-1.94676	0.0515631	0.190843	Lrp3	low density lipoprotein receptor-related protein 3 [Source:MGI Symbol;Acc:MGI:3584516]
ENSMUSG00000001785	223.193	-0.990039	0.163035	-6.07254	1.26e-09	1.06e-08	Pwp1	PWP1 homolog, endonuclein [Source:MGI Symbol;Acc:MGI:1914735]		ENSMUSG00000001827	14.7097	3.9353	0.837534	4.69867	2.62e-06	9.11e-05	Folr1	folate receptor 1 (adult) [Source:MGI Symbol;Acc:MGI:95568]
ENSMUSG00000001786	144.335	0.581688	0.222651	2.61256	0.00898677	0.0247351	Fbxo7	F-box protein 7 [Source:MGI Symbol;Acc:MGI:1917004]		ENSMUSG00000001829	253.813	0.00609004	0.263911	0.0230761	0.98159	0.994649	Clpb	ClpB caseinolytic peptidase B [Source:MGI Symbol;Acc:MGI:1100517]
ENSMUSG00000001794	1671.1	-0.398192	0.0867669	-4.58921	4.45e-06	2.42e-05	Capns1	calpain, small subunit 1 [Source:MGI Symbol;Acc:MGI:88266]		ENSMUSG00000001833	1331.26	-0.653928	0.267879	-2.44114	0.0146411	0.0812209	Septin7	septin 7 [Source:MGI Symbol;Acc:MGI:1335094]
ENSMUSG00000001802	183.814	0.261949	0.171746	1.52521	0.127208	0.229055	Lrp3	low density lipoprotein receptor-related protein 3 [Source:MGI Symbol;Acc:MGI:3584516]		ENSMUSG00000001844	140.732	0.465872	0.299198	1.55707	0.119454	0.325959	Zdhhc4	zinc finger, DHHC domain containing 4 [Source:MGI Symbol;Acc:MGI:1920131]
ENSMUSG00000001827	7.17499	2.6966	1.04711	2.57528	0.010016	0.0272202	Folr1	folate receptor 1 (adult) [Source:MGI Symbol;Acc:MGI:95568]		ENSMUSG00000001847	2355.53	-0.216139	0.23787	-0.908641	0.363539	0.622413	Rac1	Rac family small GTPase 1 [Source:MGI Symbol;Acc:MGI:97845]
ENSMUSG00000001829	202.286	-0.365296	0.164545	-2.22003	0.0264165	0.0629293	Clpb	ClpB caseinolytic peptidase B [Source:MGI Symbol;Acc:MGI:1100517]		ENSMUSG00000001855	645.598	-0.264384	0.236779	-1.11658	0.264172	0.522759	Nup214	nucleoporin 214 [Source:MGI Symbol;Acc:MGI:1095411]
ENSMUSG00000001833	1167.76	-1.09764	0.0954089	-11.5046	1.25e-30	4.11e-29	Septin7	septin 7 [Source:MGI Symbol;Acc:MGI:1335094]		ENSMUSG00000001864	466.388	0.0458676	0.308351	0.148751	0.88175	0.94968	Aif1l	allograft inflammatory factor 1-like [Source:MGI Symbol;Acc:MGI:1919598]
ENSMUSG00000001844	112.944	0.0081562	0.202774	0.0402231	0.967915	0.981675	Zdhhc4	zinc finger, DHHC domain containing 4 [Source:MGI Symbol;Acc:MGI:1920131]		ENSMUSG00000001870	112.431	-0.948223	0.466228	-2.03382	0.0419698	0.167302	Ltbp1	latent transforming growth factor beta binding protein 1 [Source:MGI Symbol;Acc:MGI:109151]
ENSMUSG00000001847	2106.06	-0.287999	0.0828249	-3.47721	0.000506662	0.00188376	Rac1	Rac family small GTPase 1 [Source:MGI Symbol;Acc:MGI:97845]		ENSMUSG00000001891	811.229	0.30442	0.290895	1.0465	0.295332	0.556873	Ugp2	UDP-glucose pyrophosphorylase 2 [Source:MGI Symbol;Acc:MGI:2183447]
ENSMUSG00000001855	636.28	-0.247692	0.106499	-2.32577	0.020031	0.0496952	Nup214	nucleoporin 214 [Source:MGI Symbol;Acc:MGI:1095411]		ENSMUSG00000001909	188.134	-0.0895124	0.309165	-0.289529	0.772176	0.898733	Trmt1	tRNA methyltransferase 1 [Source:MGI Symbol;Acc:MGI:1289155]
ENSMUSG00000001864	494.495	0.561592	0.135346	4.1493	3.33e-05	0.000156865	Aif1l	allograft inflammatory factor 1-like [Source:MGI Symbol;Acc:MGI:1919598]		ENSMUSG00000001910	589.895	-0.309969	0.32951	-0.940698	0.346859	0.607925	Nacc1	nucleus accumbens associated 1, BEN and BTB (POZ) domain containing [Source:MGI Symbol;Acc:MGI:1914080]
ENSMUSG00000001870	186.142	-1.23289	0.167165	-7.3753	1.64e-13	1.96e-12	Ltbp1	latent transforming growth factor beta binding protein 1 [Source:MGI Symbol;Acc:MGI:109151]		ENSMUSG00000001911	2378.13	0.321493	0.298057	1.07863	0.280754	0.54138	Nfix	nuclear factor I/X [Source:MGI Symbol;Acc:MGI:97311]
ENSMUSG00000001891	622.185	0.411872	0.106976	3.85015	0.000118046	0.000499586	Ugp2	UDP-glucose pyrophosphorylase 2 [Source:MGI Symbol;Acc:MGI:2183447]		ENSMUSG00000001918	63.056	-2.06579	0.524291	-3.94015	8.14e-05	0.00153657	Slc1a5	solute carrier family 1 (neutral amino acid transporter), member 5 [Source:MGI Symbol;Acc:MGI:105305]
ENSMUSG00000001909	158.062	-0.024752	0.177132	-0.139738	0.888867	0.92994	Trmt1	tRNA methyltransferase 1 [Source:MGI Symbol;Acc:MGI:1289155]		ENSMUSG00000001924	2663.77	-0.518125	0.227814	-2.27433	0.0229461	0.111632	Uba1	ubiquitin-like modifier activating enzyme 1 [Source:MGI Symbol;Acc:MGI:98890]
ENSMUSG00000001910	486.219	-0.714591	0.119219	-5.99394	2.05e-09	1.69e-08	Nacc1	nucleus accumbens associated 1, BEN and BTB (POZ) domain containing [Source:MGI Symbol;Acc:MGI:1914080]		ENSMUSG00000001930	6.93112	0.0973898	0.946715	0.102871	0.918065	0.965917	Vwf	Von Willebrand factor [Source:MGI Symbol;Acc:MGI:98941]
ENSMUSG00000001911	2208.51	0.567158	0.0931517	6.08855	1.14e-09	9.61e-09	Nfix	nuclear factor I/X [Source:MGI Symbol;Acc:MGI:97311]		ENSMUSG00000001942	276.787	0.00345079	0.324335	0.0106396	0.991511	0.997716	Siae	sialic acid acetylesterase [Source:MGI Symbol;Acc:MGI:104803]
ENSMUSG00000001918	65.5573	-2.84595	0.315501	-9.02042	1.87e-19	3.42e-18	Slc1a5	solute carrier family 1 (neutral amino acid transporter), member 5 [Source:MGI Symbol;Acc:MGI:105305]		ENSMUSG00000001946	2.67345	3.02541	1.68592	1.79451	0.0727312	NA	Esam	endothelial cell-specific adhesion molecule [Source:MGI Symbol;Acc:MGI:1916774]
ENSMUSG00000001924	2525.54	-0.721943	0.0921987	-7.8303	4.87e-15	6.57e-14	Uba1	ubiquitin-like modifier activating enzyme 1 [Source:MGI Symbol;Acc:MGI:98890]		ENSMUSG00000001948	31.3811	1.067	0.476089	2.24117	0.0250151	0.118452	Spa17	sperm autoantigenic protein 17 [Source:MGI Symbol;Acc:MGI:1333778]
ENSMUSG00000001930	10.2966	-0.397245	0.637558	-0.623073	0.533237	0.664194	Vwf	Von Willebrand factor [Source:MGI Symbol;Acc:MGI:98941]		ENSMUSG00000001962	265.078	-0.00131255	0.281904	-0.004656	0.996285	0.999441	Fam50a	family with sequence similarity 50, member A [Source:MGI Symbol;Acc:MGI:1351626]
ENSMUSG00000001942	268.072	-0.515676	0.162992	-3.16382	0.00155715	0.00519347	Siae	sialic acid acetylesterase [Source:MGI Symbol;Acc:MGI:104803]		ENSMUSG00000001964	290.763	0.10656	0.359729	0.296221	0.767061	0.896429	Emd	emerin [Source:MGI Symbol;Acc:MGI:108117]
ENSMUSG00000001946	2.21124	-2.38145	1.59398	-1.49402	0.135169	0.239993	Esam	endothelial cell-specific adhesion molecule [Source:MGI Symbol;Acc:MGI:1916774]		ENSMUSG00000001983	41.5224	-0.523024	0.422462	-1.23804	0.215703	0.465068	Taco1	translational activator of mitochondrially encoded cytochrome c oxidase I [Source:MGI Symbol;Acc:MGI:1917457]
ENSMUSG00000001948	30.5582	1.02463	0.413534	2.47774	0.0132217	0.0347559	Spa17	sperm autoantigenic protein 17 [Source:MGI Symbol;Acc:MGI:1333778]		ENSMUSG00000001985	179.15	-0.257013	0.333744	-0.77009	0.441247	0.688837	Grik3	glutamate receptor, ionotropic, kainate 3 [Source:MGI Symbol;Acc:MGI:95816]
ENSMUSG00000001962	244.61	-0.547198	0.160521	-3.40888	0.000652299	0.00237268	Fam50a	family with sequence similarity 50, member A [Source:MGI Symbol;Acc:MGI:1351626]		ENSMUSG00000001986	545.617	0.273495	0.37704	0.725374	0.468222	0.712001	Gria3	glutamate receptor, ionotropic, AMPA3 (alpha 3) [Source:MGI Symbol;Acc:MGI:95810]
ENSMUSG00000001964	238.194	-0.45118	0.165719	-2.72256	0.00647777	0.0186046	Emd	emerin [Source:MGI Symbol;Acc:MGI:108117]		ENSMUSG00000001988	7.61895	0.679916	1.05143	0.646657	0.517854	0.7466	Npas1	neuronal PAS domain protein 1 [Source:MGI Symbol;Acc:MGI:109205]
ENSMUSG00000001983	48.1609	-0.130967	0.333877	-0.392262	0.694865	0.794024	Taco1	translational activator of mitochondrially encoded cytochrome c oxidase I [Source:MGI Symbol;Acc:MGI:1917457]		ENSMUSG00000001995	366.014	-1.38988	0.333047	-4.17323	3e-05	0.000696641	Sipa1l2	signal-induced proliferation-associated 1 like 2 [Source:MGI Symbol;Acc:MGI:2676970]
ENSMUSG00000001985	78.952	1.60935	0.259021	6.21321	5.19e-10	4.54e-09	Grik3	glutamate receptor, ionotropic, kainate 3 [Source:MGI Symbol;Acc:MGI:95816]		ENSMUSG00000001998	178.38	0.11571	0.289003	0.400375	0.688881	0.853075	Ap4e1	adaptor-related protein complex AP-4, epsilon 1 [Source:MGI Symbol;Acc:MGI:1336993]
ENSMUSG00000001986	326.281	-0.910656	0.145098	-6.27615	3.47e-10	3.09e-09	Gria3	glutamate receptor, ionotropic, AMPA3 (alpha 3) [Source:MGI Symbol;Acc:MGI:95810]		ENSMUSG00000001999	66.1732	0.22852	0.360475	0.633942	0.526119	0.752257	Blvra	biliverdin reductase A [Source:MGI Symbol;Acc:MGI:88170]
ENSMUSG00000001988	1.83529	1.59428	1.66237	0.959035	0.337541	NA	Npas1	neuronal PAS domain protein 1 [Source:MGI Symbol;Acc:MGI:109205]		ENSMUSG00000002006	107.41	0.0899958	0.367755	0.244717	0.806676	0.91663	Pdzd4	PDZ domain containing 4 [Source:MGI Symbol;Acc:MGI:2443483]
ENSMUSG00000001995	450.334	-1.59105	0.129052	-12.3288	6.34e-35	2.51e-33	Sipa1l2	signal-induced proliferation-associated 1 like 2 [Source:MGI Symbol;Acc:MGI:2676970]		ENSMUSG00000002007	21.8082	0.125249	0.566232	0.221197	0.824939	0.923468	Srpk3	serine/arginine-rich protein specific kinase 3 [Source:MGI Symbol;Acc:MGI:1891338]
ENSMUSG00000001998	181.198	0.232423	0.161697	1.43739	0.150606	0.261039	Ap4e1	adaptor-related protein complex AP-4, epsilon 1 [Source:MGI Symbol;Acc:MGI:1336993]		ENSMUSG00000002010	678.551	-0.00258673	0.265169	-0.00975504	0.992217	0.997839	Idh3g	isocitrate dehydrogenase 3 (NAD+), gamma [Source:MGI Symbol;Acc:MGI:1099463]
ENSMUSG00000001999	54.2484	-0.298933	0.282751	-1.05723	0.290406	0.429194	Blvra	biliverdin reductase A [Source:MGI Symbol;Acc:MGI:88170]		ENSMUSG00000002012	35.3193	1.98605	0.511807	3.88046	0.000104257	0.00186468	Pnck	pregnancy upregulated non-ubiquitously expressed CaM kinase [Source:MGI Symbol;Acc:MGI:1347357]
ENSMUSG00000002006	86.2587	-0.0159314	0.252188	-0.0631725	0.949629	0.969613	Pdzd4	PDZ domain containing 4 [Source:MGI Symbol;Acc:MGI:2443483]		ENSMUSG00000002014	126.369	-0.197623	0.301313	-0.655875	0.511904	0.743325	Ssr4	signal sequence receptor, delta [Source:MGI Symbol;Acc:MGI:1099464]
ENSMUSG00000002007	16.5149	0.0730202	0.54401	0.134226	0.893224	0.932944	Srpk3	serine/arginine-rich protein specific kinase 3 [Source:MGI Symbol;Acc:MGI:1891338]		ENSMUSG00000002015	403.844	-0.130622	0.263347	-0.496008	0.619889	0.813601	Bcap31	B cell receptor associated protein 31 [Source:MGI Symbol;Acc:MGI:1350933]
ENSMUSG00000002010	681.128	-0.0318725	0.119017	-0.267798	0.788854	0.862451	Idh3g	isocitrate dehydrogenase 3 (NAD+), gamma [Source:MGI Symbol;Acc:MGI:1099463]		ENSMUSG00000002017	249.962	-1.11938	0.310599	-3.60394	0.000313432	0.00458907	Fam98a	family with sequence similarity 98, member A [Source:MGI Symbol;Acc:MGI:1919972]
ENSMUSG00000002012	24.5656	1.49816	0.43937	3.40978	0.000650145	0.00236745	Pnck	pregnancy upregulated non-ubiquitously expressed CaM kinase [Source:MGI Symbol;Acc:MGI:1347357]		ENSMUSG00000002020	17.4897	3.19635	0.859214	3.72009	0.00019915	0.00320325	Ltbp2	latent transforming growth factor beta binding protein 2 [Source:MGI Symbol;Acc:MGI:99502]
ENSMUSG00000002014	118.524	-0.421778	0.196021	-2.1517	0.0314209	0.0729745	Ssr4	signal sequence receptor, delta [Source:MGI Symbol;Acc:MGI:1099464]		ENSMUSG00000002028	3042.7	-0.0653166	0.252811	-0.258361	0.796128	0.911155	Kmt2a	lysine (K)-specific methyltransferase 2A [Source:MGI Symbol;Acc:MGI:96995]
ENSMUSG00000002015	355.678	-0.4892	0.144963	-3.37466	0.000739066	0.00265015	Bcap31	B cell receptor associated protein 31 [Source:MGI Symbol;Acc:MGI:1350933]		ENSMUSG00000002031	302.328	0.979998	0.327508	2.99229	0.0027689	0.0240718	Ift46	intraflagellar transport 46 [Source:MGI Symbol;Acc:MGI:1923818]
ENSMUSG00000002017	310.508	-0.920274	0.144415	-6.37245	1.86e-10	1.71e-09	Fam98a	family with sequence similarity 98, member A [Source:MGI Symbol;Acc:MGI:1919972]		ENSMUSG00000002032	53.6638	1.56948	0.419048	3.74534	0.000180151	0.00294224	Tmem25	transmembrane protein 25 [Source:MGI Symbol;Acc:MGI:1918937]
ENSMUSG00000002020	2.85066	0.664135	1.28366	0.517377	0.604893	0.722577	Ltbp2	latent transforming growth factor beta binding protein 2 [Source:MGI Symbol;Acc:MGI:99502]		ENSMUSG00000002043	31.7636	0.830185	0.449004	1.84895	0.0644652	0.221878	Trappc6a	trafficking protein particle complex 6A [Source:MGI Symbol;Acc:MGI:1914341]
ENSMUSG00000002028	2718.68	0.107656	0.0762818	1.41129	0.158159	0.271328	Kmt2a	lysine (K)-specific methyltransferase 2A [Source:MGI Symbol;Acc:MGI:96995]		ENSMUSG00000002052	1274.36	-0.573328	0.237437	-2.41466	0.01575	0.0856619	Supt6	SPT6, histone chaperone and transcription elongation factor [Source:MGI Symbol;Acc:MGI:107726]
ENSMUSG00000002031	270.91	1.20533	0.161789	7.45006	9.33e-14	1.13e-12	Ift46	intraflagellar transport 46 [Source:MGI Symbol;Acc:MGI:1923818]		ENSMUSG00000002055	136.43	-1.76766	0.42894	-4.12098	3.77e-05	0.000823359	Spag5	sperm associated antigen 5 [Source:MGI Symbol;Acc:MGI:1927470]
ENSMUSG00000002032	29.878	1.73214	0.413322	4.19076	2.78e-05	0.000132628	Tmem25	transmembrane protein 25 [Source:MGI Symbol;Acc:MGI:1918937]		ENSMUSG00000002058	67.7146	0.181309	0.412306	0.439744	0.660122	0.837584	Unc119	unc-119 lipid binding chaperone [Source:MGI Symbol;Acc:MGI:1328357]
ENSMUSG00000002043	34.1634	1.2207	0.378762	3.22286	0.00126917	0.00432528	Trappc6a	trafficking protein particle complex 6A [Source:MGI Symbol;Acc:MGI:1914341]		ENSMUSG00000002059	119.114	0.0489373	0.316542	0.1546	0.877137	0.947916	Rab34	RAB34, member RAS oncogene family [Source:MGI Symbol;Acc:MGI:104606]
ENSMUSG00000002052	1199.34	-0.405138	0.0873656	-4.63727	3.53e-06	1.95e-05	Supt6	SPT6, histone chaperone and transcription elongation factor [Source:MGI Symbol;Acc:MGI:107726]		ENSMUSG00000002064	217.118	-0.0075607	0.300956	-0.0251223	0.979957	0.994085	Sdf2	stromal cell derived factor 2 [Source:MGI Symbol;Acc:MGI:108019]
ENSMUSG00000002055	210.519	-2.13956	0.184567	-11.5923	4.51e-31	1.51e-29	Spag5	sperm associated antigen 5 [Source:MGI Symbol;Acc:MGI:1927470]		ENSMUSG00000002068	60.3956	-1.44208	0.564116	-2.55635	0.0105777	0.0643592	Ccne1	cyclin E1 [Source:MGI Symbol;Acc:MGI:88316]
ENSMUSG00000002058	51.7163	0.485182	0.305443	1.58846	0.112183	0.207475	Unc119	unc-119 lipid binding chaperone [Source:MGI Symbol;Acc:MGI:1328357]		ENSMUSG00000002076	1.866	-0.392322	1.78779	-0.219445	0.826303	NA	Hsf2bp	heat shock transcription factor 2 binding protein [Source:MGI Symbol;Acc:MGI:1921627]
ENSMUSG00000002059	86.8792	-0.306671	0.226898	-1.35158	0.17651	0.295216	Rab34	RAB34, member RAS oncogene family [Source:MGI Symbol;Acc:MGI:104606]		ENSMUSG00000002083	25.6938	1.41837	0.547538	2.59045	0.00958494	0.0601673	Bbc3	BCL2 binding component 3 [Source:MGI Symbol;Acc:MGI:2181667]
ENSMUSG00000002064	240.319	0.191978	0.165589	1.15937	0.246306	0.380325	Sdf2	stromal cell derived factor 2 [Source:MGI Symbol;Acc:MGI:108019]		ENSMUSG00000002102	411.014	-0.450208	0.287502	-1.56593	0.117365	0.322618	Psmc3	proteasome (prosome, macropain) 26S subunit, ATPase 3 [Source:MGI Symbol;Acc:MGI:1098754]
ENSMUSG00000002068	66.3173	-1.89055	0.295659	-6.39437	1.61e-10	1.49e-09	Ccne1	cyclin E1 [Source:MGI Symbol;Acc:MGI:88316]		ENSMUSG00000002103	435.479	0.335334	0.308624	1.08655	0.277237	0.537586	Acp2	acid phosphatase 2, lysosomal [Source:MGI Symbol;Acc:MGI:87882]
ENSMUSG00000002083	12.3971	0.490217	0.603907	0.811743	0.416939	0.558911	Bbc3	BCL2 binding component 3 [Source:MGI Symbol;Acc:MGI:2181667]		ENSMUSG00000002105	225.149	0.524898	0.284925	1.84223	0.0654411	0.224211	Slc39a13	solute carrier family 39 (metal ion transporter), member 13 [Source:MGI Symbol;Acc:MGI:1915677]
ENSMUSG00000002102	379.074	-0.816577	0.146998	-5.55501	2.78e-08	2.04e-07	Psmc3	proteasome (prosome, macropain) 26S subunit, ATPase 3 [Source:MGI Symbol;Acc:MGI:1098754]		ENSMUSG00000002107	2425.7	-0.442492	0.243794	-1.81502	0.0695208	0.23285	Celf2	CUGBP, Elav-like family member 2 [Source:MGI Symbol;Acc:MGI:1338822]
ENSMUSG00000002103	379.468	0.595628	0.125122	4.76039	1.93e-06	1.11e-05	Acp2	acid phosphatase 2, lysosomal [Source:MGI Symbol;Acc:MGI:87882]		ENSMUSG00000002108	9.75945	1.38888	0.788934	1.76045	0.0783322	0.250836	Nr1h3	nuclear receptor subfamily 1, group H, member 3 [Source:MGI Symbol;Acc:MGI:1352462]
ENSMUSG00000002104	4.42016	3.70656	1.37803	2.68976	0.00715033	0.0202634	Rapsn	receptor-associated protein of the synapse [Source:MGI Symbol;Acc:MGI:99422]		ENSMUSG00000002109	32.1286	0.0580639	0.554841	0.10465	0.916654	0.965279	Ddb2	damage specific DNA binding protein 2 [Source:MGI Symbol;Acc:MGI:1355314]
ENSMUSG00000002105	161.263	0.385435	0.173057	2.22722	0.0259326	0.0619136	Slc39a13	solute carrier family 39 (metal ion transporter), member 13 [Source:MGI Symbol;Acc:MGI:1915677]		ENSMUSG00000002129	615.846	-0.576954	0.290142	-1.98853	0.0467537	0.179505	Sf3a1	splicing factor 3a, subunit 1 [Source:MGI Symbol;Acc:MGI:1914715]
ENSMUSG00000002107	2610.19	-0.32914	0.0826208	-3.98374	6.78e-05	0.000301171	Celf2	CUGBP, Elav-like family member 2 [Source:MGI Symbol;Acc:MGI:1338822]		ENSMUSG00000002147	15.6515	2.21904	0.682586	3.25094	0.00115025	0.0124796	Stat6	signal transducer and activator of transcription 6 [Source:MGI Symbol;Acc:MGI:103034]
ENSMUSG00000002108	12.1414	1.71537	0.637425	2.69109	0.00712187	0.0202079	Nr1h3	nuclear receptor subfamily 1, group H, member 3 [Source:MGI Symbol;Acc:MGI:1352462]		ENSMUSG00000002190	36.3444	0.169922	0.468341	0.362817	0.716741	0.869042	Clgn	calmegin [Source:MGI Symbol;Acc:MGI:107472]
ENSMUSG00000002109	32.1914	1.39982	0.385825	3.62813	0.000285476	0.00111911	Ddb2	damage specific DNA binding protein 2 [Source:MGI Symbol;Acc:MGI:1355314]		ENSMUSG00000002205	152.894	0.00497817	0.316267	0.0157404	0.987441	0.996053	Vrk3	vaccinia related kinase 3 [Source:MGI Symbol;Acc:MGI:2182465]
ENSMUSG00000002129	617.969	-0.579229	0.132749	-4.36332	1.28e-05	6.48e-05	Sf3a1	splicing factor 3a, subunit 1 [Source:MGI Symbol;Acc:MGI:1914715]		ENSMUSG00000002210	89.9027	0.382801	0.337176	1.13532	0.256243	0.513699	Smg9	smg-9 homolog, nonsense mediated mRNA decay factor (C. elegans) [Source:MGI Symbol;Acc:MGI:1919247]
ENSMUSG00000002147	19.0133	0.785676	0.520582	1.50923	0.131241	0.234501	Stat6	signal transducer and activator of transcription 6 [Source:MGI Symbol;Acc:MGI:103034]		ENSMUSG00000002221	526.991	-0.257701	0.29115	-0.885113	0.376096	0.633171	Paxip1	PAX interacting (with transcription-activation domain) protein 1 [Source:MGI Symbol;Acc:MGI:1890430]
ENSMUSG00000002190	36.9727	-1.21341	0.399541	-3.03701	0.0023894	0.00766937	Clgn	calmegin [Source:MGI Symbol;Acc:MGI:107472]		ENSMUSG00000002222	457.172	-0.354481	0.272197	-1.3023	0.192815	0.435622	Rmnd5a	required for meiotic nuclear division 5 homolog A [Source:MGI Symbol;Acc:MGI:1915727]
ENSMUSG00000002205	160.709	0.245467	0.183437	1.33816	0.180845	0.300821	Vrk3	vaccinia related kinase 3 [Source:MGI Symbol;Acc:MGI:2182465]		ENSMUSG00000002227	87.4524	1.40504	0.403966	3.47812	0.000504946	0.00664769	Mov10	Mov10 RISC complex RNA helicase [Source:MGI Symbol;Acc:MGI:97054]
ENSMUSG00000002210	96.7495	0.073378	0.220447	0.33286	0.73924	0.827413	Smg9	smg-9 homolog, nonsense mediated mRNA decay factor (C. elegans) [Source:MGI Symbol;Acc:MGI:1919247]		ENSMUSG00000002233	73.0391	-0.30054	0.448042	-0.670785	0.502358	0.73622	Rhoc	ras homolog family member C [Source:MGI Symbol;Acc:MGI:106028]
ENSMUSG00000002221	589.94	-0.579998	0.118906	-4.87778	1.07e-06	6.39e-06	Paxip1	PAX interacting (with transcription-activation domain) protein 1 [Source:MGI Symbol;Acc:MGI:1890430]		ENSMUSG00000002249	55.0603	0.890086	0.436106	2.04098	0.0412524	0.165739	Tead3	TEA domain family member 3 [Source:MGI Symbol;Acc:MGI:109241]
ENSMUSG00000002222	526.34	0.0223577	0.131697	0.169766	0.865194	0.914598	Rmnd5a	required for meiotic nuclear division 5 homolog A [Source:MGI Symbol;Acc:MGI:1915727]		ENSMUSG00000002250	146.968	0.170724	0.337958	0.505163	0.613445	0.808882	Ppard	peroxisome proliferator activator receptor delta [Source:MGI Symbol;Acc:MGI:101884]
ENSMUSG00000002227	64.2375	0.54911	0.264044	2.07961	0.0375612	0.0849046	Mov10	Mov10 RISC complex RNA helicase [Source:MGI Symbol;Acc:MGI:97054]		ENSMUSG00000002257	3.82533	1.63476	1.19108	1.3725	0.169907	0.403136	Def6	differentially expressed in FDCP 6 [Source:MGI Symbol;Acc:MGI:1346328]
ENSMUSG00000002233	81.1814	-1.12015	0.253736	-4.41465	1.01e-05	5.22e-05	Rhoc	ras homolog family member C [Source:MGI Symbol;Acc:MGI:106028]		ENSMUSG00000002265	1143.99	-1.00284	0.305946	-3.27784	0.00104604	0.0116238	Peg3	paternally expressed 3 [Source:MGI Symbol;Acc:MGI:104748]
ENSMUSG00000002249	43.4243	1.1667	0.343228	3.3992	0.000675839	0.0024496	Tead3	TEA domain family member 3 [Source:MGI Symbol;Acc:MGI:109241]		ENSMUSG00000002266	21.1126	-0.25303	0.710964	-0.355897	0.721918	0.872329	Zim1	zinc finger, imprinted 1 [Source:MGI Symbol;Acc:MGI:1341879]
ENSMUSG00000002250	166.134	0.0704285	0.178797	0.393901	0.693654	0.792908	Ppard	peroxisome proliferator activator receptor delta [Source:MGI Symbol;Acc:MGI:101884]		ENSMUSG00000002274	16.8742	-1.61571	0.697542	-2.31629	0.0205424	0.103527	Metrn	meteorin, glial cell differentiation regulator [Source:MGI Symbol;Acc:MGI:1917333]
ENSMUSG00000002257	2.16968	0.906435	1.38358	0.655139	0.512378	0.645239	Def6	differentially expressed in FDCP 6 [Source:MGI Symbol;Acc:MGI:1346328]		ENSMUSG00000002279	158.39	-0.489112	0.314484	-1.55528	0.119879	0.326553	Lmf1	lipase maturation factor 1 [Source:MGI Symbol;Acc:MGI:1923733]
ENSMUSG00000002265	1563.88	-0.249863	0.0886899	-2.81726	0.00484349	0.0143767	Peg3	paternally expressed 3 [Source:MGI Symbol;Acc:MGI:104748]		ENSMUSG00000002280	34.3518	0.103105	0.487773	0.21138	0.832591	0.926885	Ciao3	cytosolic iron-sulfur assembly component 3 [Source:MGI Symbol;Acc:MGI:1914813]
ENSMUSG00000002266	14.4946	-0.291906	0.595043	-0.490562	0.623736	0.737526	Zim1	zinc finger, imprinted 1 [Source:MGI Symbol;Acc:MGI:1341879]		ENSMUSG00000002289	69.1796	2.66531	1.17018	2.27769	0.0227449	0.110942	Angptl4	angiopoietin-like 4 [Source:MGI Symbol;Acc:MGI:1888999]
ENSMUSG00000002274	22.5178	-1.95597	0.477805	-4.09366	4.25e-05	0.00019608	Metrn	meteorin, glial cell differentiation regulator [Source:MGI Symbol;Acc:MGI:1917333]		ENSMUSG00000002297	158.858	-1.54092	0.43009	-3.58277	0.000339964	0.00488597	Dbf4	DBF4 zinc finger [Source:MGI Symbol;Acc:MGI:1351328]
ENSMUSG00000002279	183.312	-0.0266892	0.162027	-0.164721	0.869164	0.916893	Lmf1	lipase maturation factor 1 [Source:MGI Symbol;Acc:MGI:1923733]		ENSMUSG00000002307	201.385	-0.857591	0.310168	-2.76492	0.00569363	0.0408521	Daxx	Fas death domain-associated protein [Source:MGI Symbol;Acc:MGI:1197015]
ENSMUSG00000002280	35.0897	-0.309299	0.357525	-0.865111	0.386978	0.530347	Ciao3	cytosolic iron-sulfur assembly component 3 [Source:MGI Symbol;Acc:MGI:1914813]		ENSMUSG00000002308	109.499	-0.118754	0.354831	-0.334678	0.737868	0.87926	Cd320	CD320 antigen [Source:MGI Symbol;Acc:MGI:1860083]
ENSMUSG00000002289	110.024	7.16922	0.67901	10.5583	4.65e-26	1.23e-24	Angptl4	angiopoietin-like 4 [Source:MGI Symbol;Acc:MGI:1888999]		ENSMUSG00000002319	233.689	-0.643604	0.3409	-1.88795	0.0590323	0.20903	Ipo4	importin 4 [Source:MGI Symbol;Acc:MGI:1923001]
ENSMUSG00000002297	240.481	-1.86755	0.170199	-10.9728	5.17e-28	1.5e-26	Dbf4	DBF4 zinc finger [Source:MGI Symbol;Acc:MGI:1351328]		ENSMUSG00000002320	220.98	-0.121602	0.3156	-0.385305	0.700011	0.858775	Tm9sf1	transmembrane 9 superfamily member 1 [Source:MGI Symbol;Acc:MGI:1921390]
ENSMUSG00000002307	173.218	-0.48945	0.169205	-2.89265	0.00382005	0.0116418	Daxx	Fas death domain-associated protein [Source:MGI Symbol;Acc:MGI:1197015]		ENSMUSG00000002324	3.69343	1.62266	1.24539	1.30294	0.192596	0.435393	Rec8	REC8 meiotic recombination protein [Source:MGI Symbol;Acc:MGI:1929645]
ENSMUSG00000002308	88.8823	-0.0423198	0.226113	-0.187162	0.851534	0.905816	Cd320	CD320 antigen [Source:MGI Symbol;Acc:MGI:1860083]		ENSMUSG00000002325	100.815	1.3995	0.335706	4.16882	3.06e-05	0.000705049	Irf9	interferon regulatory factor 9 [Source:MGI Symbol;Acc:MGI:107587]
ENSMUSG00000002319	228.124	-0.678677	0.158529	-4.2811	1.86e-05	9.16e-05	Ipo4	importin 4 [Source:MGI Symbol;Acc:MGI:1923001]		ENSMUSG00000002326	33.5696	0.880951	0.503422	1.74993	0.0801311	0.253804	Gmpr2	guanosine monophosphate reductase 2 [Source:MGI Symbol;Acc:MGI:1917903]
ENSMUSG00000002320	227.55	-0.90026	0.157977	-5.69868	1.21e-08	9.23e-08	Tm9sf1	transmembrane 9 superfamily member 1 [Source:MGI Symbol;Acc:MGI:1921390]		ENSMUSG00000002329	97.8648	-0.465595	0.310379	-1.50008	0.133593	0.348389	Mdp1	magnesium-dependent phosphatase 1 [Source:MGI Symbol;Acc:MGI:1915131]
ENSMUSG00000002324	6.70779	-0.458231	0.821111	-0.558062	0.576802	0.700102	Rec8	REC8 meiotic recombination protein [Source:MGI Symbol;Acc:MGI:1929645]		ENSMUSG00000002332	1269.46	0.5051	0.30175	1.6739	0.0941498	0.281215	Dhrs1	dehydrogenase/reductase (SDR family) member 1 [Source:MGI Symbol;Acc:MGI:1196314]
ENSMUSG00000002325	70.1331	1.30448	0.266072	4.90275	9.45e-07	5.7e-06	Irf9	interferon regulatory factor 9 [Source:MGI Symbol;Acc:MGI:107587]		ENSMUSG00000002341	9181.64	-1.54903	0.251338	-6.16311	7.13e-10	6.74e-08	Ncan	neurocan [Source:MGI Symbol;Acc:MGI:104694]
ENSMUSG00000002326	27.6417	0.138198	0.413528	0.334191	0.738235	0.82688	Gmpr2	guanosine monophosphate reductase 2 [Source:MGI Symbol;Acc:MGI:1917903]		ENSMUSG00000002342	158.791	0.461835	0.305315	1.51265	0.130369	0.343753	Tmem161a	transmembrane protein 161A [Source:MGI Symbol;Acc:MGI:2384577]
ENSMUSG00000002329	99.1082	-0.710136	0.229032	-3.10059	0.00193133	0.00632095	Mdp1	magnesium-dependent phosphatase 1 [Source:MGI Symbol;Acc:MGI:1915131]		ENSMUSG00000002343	38.0897	-0.248908	0.414366	-0.600696	0.548043	0.766748	Armc6	armadillo repeat containing 6 [Source:MGI Symbol;Acc:MGI:1924063]
ENSMUSG00000002332	1014.4	1.39115	0.0991912	14.0249	1.1e-44	6.45e-43	Dhrs1	dehydrogenase/reductase (SDR family) member 1 [Source:MGI Symbol;Acc:MGI:1196314]		ENSMUSG00000002345	235.951	0.512356	0.302619	1.69307	0.0904414	0.274564	Borcs8	BLOC-1 related complex subunit 8 [Source:MGI Symbol;Acc:MGI:1919618]
ENSMUSG00000002341	15027.5	-0.646022	0.0918425	-7.03402	2.01e-12	2.18e-11	Ncan	neurocan [Source:MGI Symbol;Acc:MGI:104694]		ENSMUSG00000002346	128.158	1.58645	0.443502	3.57709	0.000347441	0.00496688	Slc25a42	solute carrier family 25, member 42 [Source:MGI Symbol;Acc:MGI:1920345]
ENSMUSG00000002342	112.714	0.352628	0.197818	1.78259	0.0746533	0.14929	Tmem161a	transmembrane protein 161A [Source:MGI Symbol;Acc:MGI:2384577]		ENSMUSG00000002365	174.284	-0.538216	0.307702	-1.74915	0.080265	0.253999	Snx9	sorting nexin 9 [Source:MGI Symbol;Acc:MGI:1913866]
ENSMUSG00000002343	37.3944	-0.101669	0.372526	-0.272918	0.784916	0.859777	Armc6	armadillo repeat containing 6 [Source:MGI Symbol;Acc:MGI:1924063]		ENSMUSG00000002372	217.389	-0.417455	0.281634	-1.48226	0.138271	0.355716	Ranbp3	RAN binding protein 3 [Source:MGI Symbol;Acc:MGI:1919060]
ENSMUSG00000002345	214.605	0.815232	0.16531	4.93153	8.16e-07	4.97e-06	Borcs8	BLOC-1 related complex subunit 8 [Source:MGI Symbol;Acc:MGI:1919618]		ENSMUSG00000002379	150.187	0.0587713	0.341898	0.171897	0.863518	0.941395	Ndufa11	NADH:ubiquinone oxidoreductase subunit A11 [Source:MGI Symbol;Acc:MGI:1917125]
ENSMUSG00000002346	127.077	2.80112	0.230635	12.1453	6.08e-34	2.34e-32	Slc25a42	solute carrier family 25, member 42 [Source:MGI Symbol;Acc:MGI:1920345]		ENSMUSG00000002384	6.28513	0.210322	0.926841	0.226924	0.820483	0.921145	Bmp8b	bone morphogenetic protein 8b [Source:MGI Symbol;Acc:MGI:107335]
ENSMUSG00000002365	196.869	-0.808559	0.160092	-5.05059	4.4e-07	2.77e-06	Snx9	sorting nexin 9 [Source:MGI Symbol;Acc:MGI:1913866]		ENSMUSG00000002393	19.529	-0.899727	0.623053	-1.44406	0.148722	0.372408	Nr2f6	nuclear receptor subfamily 2, group F, member 6 [Source:MGI Symbol;Acc:MGI:1352453]
ENSMUSG00000002372	217.397	-0.543181	0.158947	-3.41738	0.000632276	0.00230805	Ranbp3	RAN binding protein 3 [Source:MGI Symbol;Acc:MGI:1919060]		ENSMUSG00000002395	266.088	0.387069	0.342294	1.13081	0.258135	0.515695	Use1	unconventional SNARE in the ER 1 homolog (S. cerevisiae) [Source:MGI Symbol;Acc:MGI:1914273]
ENSMUSG00000002379	109.839	0.101867	0.208196	0.489285	0.62464	0.738254	Ndufa11	NADH:ubiquinone oxidoreductase subunit A11 [Source:MGI Symbol;Acc:MGI:1917125]		ENSMUSG00000002396	31.4971	-0.218699	0.559265	-0.391048	0.695762	0.856483	Ocel1	occludin/ELL domain containing 1 [Source:MGI Symbol;Acc:MGI:1924340]
ENSMUSG00000002384	4.93555	0.225903	0.891064	0.25352	0.799866	0.869743	Bmp8b	bone morphogenetic protein 8b [Source:MGI Symbol;Acc:MGI:107335]		ENSMUSG00000002409	131.782	0.936679	0.440951	2.12422	0.0336513	0.144672	Dyrk1b	dual-specificity tyrosine-(Y)-phosphorylation regulated kinase 1b [Source:MGI Symbol;Acc:MGI:1330302]
ENSMUSG00000002393	16.3894	-1.32848	0.543568	-2.44399	0.0145257	0.0377717	Nr2f6	nuclear receptor subfamily 2, group F, member 6 [Source:MGI Symbol;Acc:MGI:1352453]		ENSMUSG00000002413	878.054	0.0724192	0.250489	0.289111	0.772496	0.898889	Braf	Braf transforming gene [Source:MGI Symbol;Acc:MGI:88190]
ENSMUSG00000002395	363.785	1.07113	0.132265	8.09834	5.57e-16	8.1e-15	Use1	unconventional SNARE in the ER 1 homolog (S. cerevisiae) [Source:MGI Symbol;Acc:MGI:1914273]		ENSMUSG00000002416	125.266	0.159465	0.303856	0.524803	0.59972	0.80018	Ndufb2	NADH:ubiquinone oxidoreductase subunit B2 [Source:MGI Symbol;Acc:MGI:1915448]
ENSMUSG00000002396	34.4925	0.000978947	0.374932	0.002611	0.997917	0.998795	Ocel1	occludin/ELL domain containing 1 [Source:MGI Symbol;Acc:MGI:1924340]		ENSMUSG00000002428	165.866	0.00674432	0.347248	0.0194222	0.984504	0.994948	Hltf	helicase-like transcription factor [Source:MGI Symbol;Acc:MGI:1196437]
ENSMUSG00000002409	138.106	1.52347	0.216047	7.05153	1.77e-12	1.93e-11	Dyrk1b	dual-specificity tyrosine-(Y)-phosphorylation regulated kinase 1b [Source:MGI Symbol;Acc:MGI:1330302]		ENSMUSG00000002455	436.865	-0.534376	0.255174	-2.09416	0.0362453	0.151935	Prpf6	pre-mRNA splicing factor 6 [Source:MGI Symbol;Acc:MGI:1922946]
ENSMUSG00000002413	770.429	0.19181	0.11072	1.73239	0.083205	0.163417	Braf	Braf transforming gene [Source:MGI Symbol;Acc:MGI:88190]		ENSMUSG00000002458	107.755	-0.180765	0.379685	-0.476092	0.634009	0.82209	Rgs19	regulator of G-protein signaling 19 [Source:MGI Symbol;Acc:MGI:1915153]
ENSMUSG00000002416	113.711	0.117983	0.204256	0.577626	0.563517	0.689124	Ndufb2	NADH:ubiquinone oxidoreductase subunit B2 [Source:MGI Symbol;Acc:MGI:1915448]		ENSMUSG00000002459	290.334	0.450497	0.29478	1.52825	0.126451	0.337299	Rgs20	regulator of G-protein signaling 20 [Source:MGI Symbol;Acc:MGI:1929866]
ENSMUSG00000002428	177.811	0.00133237	0.165566	0.00804738	0.993579	0.996402	Hltf	helicase-like transcription factor [Source:MGI Symbol;Acc:MGI:1196437]		ENSMUSG00000002475	82.1647	0.284585	0.576655	0.49351	0.621652	0.814249	Abhd3	abhydrolase domain containing 3 [Source:MGI Symbol;Acc:MGI:2147183]
ENSMUSG00000002455	421.087	-0.216285	0.133562	-1.61936	0.105371	0.197173	Prpf6	pre-mRNA splicing factor 6 [Source:MGI Symbol;Acc:MGI:1922946]		ENSMUSG00000002477	203.315	-0.750885	0.38643	-1.94313	0.0520001	0.191932	Snrpd1	small nuclear ribonucleoprotein D1 [Source:MGI Symbol;Acc:MGI:98344]
ENSMUSG00000002458	96.4834	-0.748117	0.23455	-3.18958	0.00142478	0.00479572	Rgs19	regulator of G-protein signaling 19 [Source:MGI Symbol;Acc:MGI:1915153]		ENSMUSG00000002486	119.559	0.275247	0.304065	0.905223	0.365347	0.623653	Tchp	trichoplein, keratin filament binding [Source:MGI Symbol;Acc:MGI:1925082]
ENSMUSG00000002459	429.309	-0.0271475	0.129869	-0.209038	0.834419	0.894301	Rgs20	regulator of G-protein signaling 20 [Source:MGI Symbol;Acc:MGI:1929866]		ENSMUSG00000002489	65.0061	-0.27774	0.427299	-0.649989	0.515699	0.745271	Tiam1	T cell lymphoma invasion and metastasis 1 [Source:MGI Symbol;Acc:MGI:103306]
ENSMUSG00000002475	85.6871	2.45252	0.262893	9.32899	1.07e-20	2.11e-19	Abhd3	abhydrolase domain containing 3 [Source:MGI Symbol;Acc:MGI:2147183]		ENSMUSG00000002496	647.017	-0.0534965	0.234808	-0.227831	0.819777	0.920887	Tsc2	TSC complex subunit 2 [Source:MGI Symbol;Acc:MGI:102548]
ENSMUSG00000002477	204.358	-1.42462	0.172939	-8.23775	1.75e-16	2.64e-15	Snrpd1	small nuclear ribonucleoprotein D1 [Source:MGI Symbol;Acc:MGI:98344]		ENSMUSG00000002504	141.714	0.274272	0.435535	0.629737	0.528866	0.754351	Slc9a3r2	solute carrier family 9 (sodium/hydrogen exchanger), member 3 regulator 2 [Source:MGI Symbol;Acc:MGI:1890662]
ENSMUSG00000002486	114.537	-0.0175759	0.202787	-0.0866718	0.930932	0.956725	Tchp	trichoplein, keratin filament binding [Source:MGI Symbol;Acc:MGI:1925082]		ENSMUSG00000002524	576.888	-0.429773	0.228365	-1.88196	0.0598415	0.210902	Puf60	poly-U binding splicing factor 60 [Source:MGI Symbol;Acc:MGI:1915209]
ENSMUSG00000002489	67.3938	-0.186761	0.254463	-0.733942	0.462984	0.60104	Tiam1	T cell lymphoma invasion and metastasis 1 [Source:MGI Symbol;Acc:MGI:103306]		ENSMUSG00000002546	227.781	0.0567033	0.268956	0.210828	0.833022	0.927038	Golga2	golgi autoantigen, golgin subfamily a, 2 [Source:MGI Symbol;Acc:MGI:2139395]
ENSMUSG00000002496	540.465	-0.0576684	0.116881	-0.493394	0.621735	0.735924	Tsc2	TSC complex subunit 2 [Source:MGI Symbol;Acc:MGI:102548]		ENSMUSG00000002550	36.522	0.500034	0.425017	1.1765	0.239394	0.494696	Uck1	uridine-cytidine kinase 1 [Source:MGI Symbol;Acc:MGI:98904]
ENSMUSG00000002504	74.6953	-0.563988	0.289686	-1.94689	0.0515477	0.110217	Slc9a3r2	solute carrier family 9 (sodium/hydrogen exchanger), member 3 regulator 2 [Source:MGI Symbol;Acc:MGI:1890662]		ENSMUSG00000002578	112.343	0.762573	0.351523	2.16934	0.030057	0.134357	Ikzf4	IKAROS family zinc finger 4 [Source:MGI Symbol;Acc:MGI:1343139]
ENSMUSG00000002524	608.249	-0.650277	0.11409	-5.69971	1.2e-08	9.18e-08	Puf60	poly-U binding splicing factor 60 [Source:MGI Symbol;Acc:MGI:1915209]		ENSMUSG00000002580	130.618	0.601775	0.303051	1.98572	0.0470645	0.180346	Mien1	migration and invasion enhancer 1 [Source:MGI Symbol;Acc:MGI:1913678]
ENSMUSG00000002546	189.762	-0.0512172	0.163672	-0.312926	0.754337	0.837483	Golga2	golgi autoantigen, golgin subfamily a, 2 [Source:MGI Symbol;Acc:MGI:2139395]		ENSMUSG00000002588	1.0403	-2.05358	2.26029	-0.908546	0.36359	NA	Pon1	paraoxonase 1 [Source:MGI Symbol;Acc:MGI:103295]
ENSMUSG00000002550	26.389	-0.316755	0.406042	-0.780104	0.435329	0.576469	Uck1	uridine-cytidine kinase 1 [Source:MGI Symbol;Acc:MGI:98904]		ENSMUSG00000002602	463.758	0.313526	0.319876	0.980148	0.327013	0.589176	Axl	AXL receptor tyrosine kinase [Source:MGI Symbol;Acc:MGI:1347244]
ENSMUSG00000002578	91.1616	1.61619	0.235245	6.87023	6.41e-12	6.74e-11	Ikzf4	IKAROS family zinc finger 4 [Source:MGI Symbol;Acc:MGI:1343139]		ENSMUSG00000002603	16.972	2.97125	0.780177	3.80843	0.000139851	0.00238316	Tgfb1	transforming growth factor, beta 1 [Source:MGI Symbol;Acc:MGI:98725]
ENSMUSG00000002580	114.955	0.644566	0.216718	2.97422	0.00293737	0.00921867	Mien1	migration and invasion enhancer 1 [Source:MGI Symbol;Acc:MGI:1913678]		ENSMUSG00000002608	266.276	0.568002	0.310131	1.83149	0.0670273	0.227603	Ccdc97	coiled-coil domain containing 97 [Source:MGI Symbol;Acc:MGI:1196455]
ENSMUSG00000002588	1.50647	1.17569	1.78897	0.657185	0.511062	NA	Pon1	paraoxonase 1 [Source:MGI Symbol;Acc:MGI:103295]		ENSMUSG00000002617	120.574	-0.0441895	0.320985	-0.137668	0.890502	0.953664	Zfp40	zinc finger protein 40 [Source:MGI Symbol;Acc:MGI:99185]
ENSMUSG00000002602	404.101	0.417428	0.118059	3.53575	0.000406618	0.00154005	Axl	AXL receptor tyrosine kinase [Source:MGI Symbol;Acc:MGI:1347244]		ENSMUSG00000002625	131.483	0.812233	0.327089	2.48321	0.0130203	0.0747256	Akap8l	A kinase (PRKA) anchor protein 8-like [Source:MGI Symbol;Acc:MGI:1860606]
ENSMUSG00000002603	6.12418	1.46361	0.902038	1.62256	0.104683	0.196137	Tgfb1	transforming growth factor, beta 1 [Source:MGI Symbol;Acc:MGI:98725]		ENSMUSG00000002633	2.10231	1.23642	1.53823	0.803797	0.421514	NA	Shh	sonic hedgehog [Source:MGI Symbol;Acc:MGI:98297]
ENSMUSG00000002608	244.148	0.242526	0.15099	1.60624	0.108221	0.201533	Ccdc97	coiled-coil domain containing 97 [Source:MGI Symbol;Acc:MGI:1196455]		ENSMUSG00000002635	61.7459	-0.1859	0.34999	-0.53116	0.595308	0.797505	Pdcd2l	programmed cell death 2-like [Source:MGI Symbol;Acc:MGI:1915329]
ENSMUSG00000002617	96.975	0.241037	0.225585	1.0685	0.285296	0.423737	Zfp40	zinc finger protein 40 [Source:MGI Symbol;Acc:MGI:99185]		ENSMUSG00000002658	634.22	-0.624559	0.291596	-2.14186	0.0322044	0.140473	Gtf2f1	general transcription factor IIF, polypeptide 1 [Source:MGI Symbol;Acc:MGI:1923848]
ENSMUSG00000002625	112.316	1.02532	0.212284	4.82993	1.37e-06	8.02e-06	Akap8l	A kinase (PRKA) anchor protein 8-like [Source:MGI Symbol;Acc:MGI:1860606]		ENSMUSG00000002660	210.786	0.0591796	0.361438	0.163734	0.869941	0.944343	Clpp	caseinolytic mitochondrial matrix peptidase proteolytic subunit [Source:MGI Symbol;Acc:MGI:1858213]
ENSMUSG00000002635	64.4386	-0.464469	0.257786	-1.80176	0.0715827	0.144045	Pdcd2l	programmed cell death 2-like [Source:MGI Symbol;Acc:MGI:1915329]		ENSMUSG00000002661	62.2398	1.0034	0.426905	2.35041	0.0187528	0.0970019	Alkbh7	alkB homolog 7 [Source:MGI Symbol;Acc:MGI:1913650]
ENSMUSG00000002658	651.331	-0.50458	0.107411	-4.69766	2.63e-06	1.48e-05	Gtf2f1	general transcription factor IIF, polypeptide 1 [Source:MGI Symbol;Acc:MGI:1923848]		ENSMUSG00000002664	0.941035	0.131735	2.11501	0.0622859	0.950335	NA	Pspn	persephin [Source:MGI Symbol;Acc:MGI:1201684]
ENSMUSG00000002660	158.711	-0.330764	0.189808	-1.74262	0.0814003	0.160488	Clpp	caseinolytic mitochondrial matrix peptidase proteolytic subunit [Source:MGI Symbol;Acc:MGI:1858213]		ENSMUSG00000002668	2.33911	3.74265	1.81397	2.06324	0.03909	NA	Dennd1c	DENN/MADD domain containing 1C [Source:MGI Symbol;Acc:MGI:1918035]
ENSMUSG00000002661	31.7695	0.244324	0.378362	0.64574	0.518448	0.651113	Alkbh7	alkB homolog 7 [Source:MGI Symbol;Acc:MGI:1913650]		ENSMUSG00000002679	160.426	-0.342766	0.322758	-1.06199	0.28824	0.549799	Med6	mediator complex subunit 6 [Source:MGI Symbol;Acc:MGI:1917042]
ENSMUSG00000002679	131.56	-0.846938	0.192423	-4.40144	1.08e-05	5.52e-05	Med6	mediator complex subunit 6 [Source:MGI Symbol;Acc:MGI:1917042]		ENSMUSG00000002688	215.439	0.276106	0.343124	0.804682	0.421003	0.672126	Prkd1	protein kinase D1 [Source:MGI Symbol;Acc:MGI:99879]
ENSMUSG00000002688	207.026	0.440467	0.161181	2.73275	0.00628082	0.0180999	Prkd1	protein kinase D1 [Source:MGI Symbol;Acc:MGI:99879]		ENSMUSG00000002699	10.1539	4.46011	1.2346	3.6126	0.000303146	0.0044695	Lcp2	lymphocyte cytosolic protein 2 [Source:MGI Symbol;Acc:MGI:1321402]
ENSMUSG00000002699	3.76981	2.5014	1.25676	1.99035	0.0465522	0.101397	Lcp2	lymphocyte cytosolic protein 2 [Source:MGI Symbol;Acc:MGI:1321402]		ENSMUSG00000002718	829.57	-1.33703	0.351047	-3.80869	0.000139704	0.00238281	Cse1l	chromosome segregation 1-like (S. cerevisiae) [Source:MGI Symbol;Acc:MGI:1339951]
ENSMUSG00000002718	844.406	-1.43765	0.09709	-14.8074	1.31e-49	9.39e-48	Cse1l	chromosome segregation 1-like (S. cerevisiae) [Source:MGI Symbol;Acc:MGI:1339951]		ENSMUSG00000002728	97.792	-0.247494	0.313101	-0.790459	0.42926	0.677934	Naa20	N(alpha)-acetyltransferase 20, NatB catalytic subunit [Source:MGI Symbol;Acc:MGI:1915127]
ENSMUSG00000002728	96.459	-0.131033	0.242337	-0.540707	0.58871	0.709466	Naa20	N(alpha)-acetyltransferase 20, NatB catalytic subunit [Source:MGI Symbol;Acc:MGI:1915127]		ENSMUSG00000002731	140.866	-0.103284	0.299532	-0.344818	0.730231	0.875333	Prkra	protein kinase, interferon inducible double stranded RNA dependent activator [Source:MGI Symbol;Acc:MGI:1344375]
ENSMUSG00000002731	139.37	-0.0738927	0.184764	-0.399931	0.689207	0.789147	Prkra	protein kinase, interferon inducible double stranded RNA dependent activator [Source:MGI Symbol;Acc:MGI:1344375]		ENSMUSG00000002732	17.7659	0.350598	0.693556	0.505508	0.613202	0.808799	Fkbp7	FK506 binding protein 7 [Source:MGI Symbol;Acc:MGI:1336879]
ENSMUSG00000002732	24.7935	1.00421	0.446111	2.25102	0.024384	0.0587922	Fkbp7	FK506 binding protein 7 [Source:MGI Symbol;Acc:MGI:1336879]		ENSMUSG00000002733	124.145	-0.575106	0.319999	-1.79722	0.0723014	0.238716	Plekha3	pleckstrin homology domain-containing, family A (phosphoinositide binding specific) member 3 [Source:MGI Symbol;Acc:MGI:1932515]
ENSMUSG00000002733	118.359	-0.521546	0.199382	-2.61581	0.00890157	0.0245401	Plekha3	pleckstrin homology domain-containing, family A (phosphoinositide binding specific) member 3 [Source:MGI Symbol;Acc:MGI:1932515]		ENSMUSG00000002741	381.805	-0.655515	0.284231	-2.30628	0.0210951	0.105605	Ykt6	YKT6 v-SNARE homolog (S. cerevisiae) [Source:MGI Symbol;Acc:MGI:1927550]
ENSMUSG00000002741	375.064	-0.381946	0.125962	-3.03224	0.00242747	0.00777382	Ykt6	YKT6 v-SNARE homolog (S. cerevisiae) [Source:MGI Symbol;Acc:MGI:1927550]		ENSMUSG00000002748	1837.64	-0.750008	0.259014	-2.89563	0.00378397	0.0300879	Baz1b	bromodomain adjacent to zinc finger domain, 1B [Source:MGI Symbol;Acc:MGI:1353499]
ENSMUSG00000002748	2074.02	-0.580884	0.0791361	-7.34033	2.13e-13	2.52e-12	Baz1b	bromodomain adjacent to zinc finger domain, 1B [Source:MGI Symbol;Acc:MGI:1353499]		ENSMUSG00000002763	139.997	0.809238	0.328132	2.4662	0.0136556	0.0773339	Pex6	peroxisomal biogenesis factor 6 [Source:MGI Symbol;Acc:MGI:2385054]
ENSMUSG00000002763	118.578	0.311458	0.206438	1.50873	0.131369	0.234587	Pex6	peroxisomal biogenesis factor 6 [Source:MGI Symbol;Acc:MGI:2385054]		ENSMUSG00000002767	84.6852	-0.33753	0.362703	-0.930597	0.352062	0.612536	Mrpl2	mitochondrial ribosomal protein L2 [Source:MGI Symbol;Acc:MGI:1351622]
ENSMUSG00000002767	68.659	-1.02675	0.259199	-3.96126	7.46e-05	0.000328634	Mrpl2	mitochondrial ribosomal protein L2 [Source:MGI Symbol;Acc:MGI:1351622]		ENSMUSG00000002768	211.602	0.212715	0.367641	0.578594	0.562863	0.776736	Mea1	male enhanced antigen 1 [Source:MGI Symbol;Acc:MGI:96957]
ENSMUSG00000002768	175.818	-0.17855	0.186326	-0.958265	0.337929	0.480827	Mea1	male enhanced antigen 1 [Source:MGI Symbol;Acc:MGI:96957]		ENSMUSG00000002769	3.58841	0.0259549	1.21085	0.0214353	0.982898	0.994938	Gnmt	glycine N-methyltransferase [Source:MGI Symbol;Acc:MGI:1202304]
ENSMUSG00000002769	4.44101	1.11834	1.00536	1.11238	0.265976	0.402533	Gnmt	glycine N-methyltransferase [Source:MGI Symbol;Acc:MGI:1202304]		ENSMUSG00000002771	5.47798	1.02033	1.02922	0.991359	0.32151	0.583975	Grin2d	glutamate receptor, ionotropic, NMDA2D (epsilon 4) [Source:MGI Symbol;Acc:MGI:95823]
ENSMUSG00000002771	8.58503	1.1662	0.81198	1.43624	0.150933	0.261451	Grin2d	glutamate receptor, ionotropic, NMDA2D (epsilon 4) [Source:MGI Symbol;Acc:MGI:95823]		ENSMUSG00000002778	215.277	-0.0115236	0.286296	-0.0402506	0.967893	0.988927	Kdelr1	KDEL (Lys-Asp-Glu-Leu) endoplasmic reticulum protein retention receptor 1 [Source:MGI Symbol;Acc:MGI:1915387]
ENSMUSG00000002778	227.777	0.377201	0.156204	2.4148	0.0157439	0.040429	Kdelr1	KDEL (Lys-Asp-Glu-Leu) endoplasmic reticulum protein retention receptor 1 [Source:MGI Symbol;Acc:MGI:1915387]		ENSMUSG00000002781	68.0802	1.40443	0.419911	3.3446	0.000824011	0.00974977	Tmem143	transmembrane protein 143 [Source:MGI Symbol;Acc:MGI:1917459]
ENSMUSG00000002781	50.0662	0.105703	0.332141	0.318247	0.750298	0.834819	Tmem143	transmembrane protein 143 [Source:MGI Symbol;Acc:MGI:1917459]		ENSMUSG00000002797	40.7048	-1.31881	0.520222	-2.53509	0.0112418	0.0672468	Ggct	gamma-glutamyl cyclotransferase [Source:MGI Symbol;Acc:MGI:95700]
ENSMUSG00000002797	47.1925	-2.10532	0.361051	-5.83108	5.51e-09	4.34e-08	Ggct	gamma-glutamyl cyclotransferase [Source:MGI Symbol;Acc:MGI:95700]		ENSMUSG00000002799	8.47177	1.51635	0.852861	1.77795	0.0754113	0.24524	Jag2	jagged 2 [Source:MGI Symbol;Acc:MGI:1098270]
ENSMUSG00000002799	9.5857	2.71751	0.845258	3.21501	0.00130438	0.00443053	Jag2	jagged 2 [Source:MGI Symbol;Acc:MGI:1098270]		ENSMUSG00000002803	95.6564	0.883395	0.323831	2.72796	0.00637283	0.0443387	Btbd6	BTB (POZ) domain containing 6 [Source:MGI Symbol;Acc:MGI:3026623]
ENSMUSG00000002803	89.3638	0.254139	0.237646	1.0694	0.28489	0.423361	Btbd6	BTB (POZ) domain containing 6 [Source:MGI Symbol;Acc:MGI:3026623]		ENSMUSG00000002804	18.3325	1.2973	0.687955	1.88573	0.0593316	0.209786	Nudt14	nudix (nucleoside diphosphate linked moiety X)-type motif 14 [Source:MGI Symbol;Acc:MGI:1913424]
ENSMUSG00000002804	16.96	0.738495	0.537466	1.37403	0.169432	0.286314	Nudt14	nudix (nucleoside diphosphate linked moiety X)-type motif 14 [Source:MGI Symbol;Acc:MGI:1913424]		ENSMUSG00000002808	548.56	0.131165	0.270565	0.484783	0.62783	0.818091	Epdr1	ependymin related protein 1 (zebrafish) [Source:MGI Symbol;Acc:MGI:2145369]
ENSMUSG00000002808	543.993	0.0970966	0.11792	0.823414	0.410273	0.552581	Epdr1	ependymin related protein 1 (zebrafish) [Source:MGI Symbol;Acc:MGI:2145369]		ENSMUSG00000002812	483.243	0.0383181	0.259507	0.147658	0.882613	0.950192	Flii	flightless I actin binding protein [Source:MGI Symbol;Acc:MGI:1342286]
ENSMUSG00000002812	385.238	-0.318708	0.131564	-2.42245	0.0154161	0.0396886	Flii	flightless I actin binding protein [Source:MGI Symbol;Acc:MGI:1342286]		ENSMUSG00000002814	47.1598	0.172644	0.418037	0.412989	0.679615	0.846928	Top3a	topoisomerase (DNA) III alpha [Source:MGI Symbol;Acc:MGI:1197527]
ENSMUSG00000002814	53.6876	-0.836104	0.299699	-2.78982	0.00527381	0.0155212	Top3a	topoisomerase (DNA) III alpha [Source:MGI Symbol;Acc:MGI:1197527]		ENSMUSG00000002820	61.9054	-0.269669	0.376498	-0.716255	0.473834	0.715718	Atg4d	autophagy related 4D, cysteine peptidase [Source:MGI Symbol;Acc:MGI:2444308]
ENSMUSG00000002820	62.0777	0.678769	0.305806	2.21961	0.0264452	0.0629831	Atg4d	autophagy related 4D, cysteine peptidase [Source:MGI Symbol;Acc:MGI:2444308]		ENSMUSG00000002825	110.802	0.063609	0.313821	0.202692	0.839376	0.929494	Qtrt1	queuine tRNA-ribosyltransferase catalytic subunit 1 [Source:MGI Symbol;Acc:MGI:1931441]
ENSMUSG00000002825	94.3749	0.0476208	0.235395	0.202301	0.839681	0.898061	Qtrt1	queuine tRNA-ribosyltransferase catalytic subunit 1 [Source:MGI Symbol;Acc:MGI:1931441]		ENSMUSG00000002831	32.1326	2.75604	0.635978	4.33354	1.47e-05	0.00038879	Plin4	perilipin 4 [Source:MGI Symbol;Acc:MGI:1929709]
ENSMUSG00000002831	12.4835	1.63016	0.60311	2.70292	0.00687332	0.0195895	Plin4	perilipin 4 [Source:MGI Symbol;Acc:MGI:1929709]		ENSMUSG00000002833	391.436	-0.302421	0.263272	-1.1487	0.250679	0.507208	Hdgfl2	HDGF like 2 [Source:MGI Symbol;Acc:MGI:1194492]
ENSMUSG00000002833	296.916	-0.647192	0.138396	-4.67637	2.92e-06	1.63e-05	Hdgfl2	HDGF like 2 [Source:MGI Symbol;Acc:MGI:1194492]		ENSMUSG00000002835	169.076	-1.65113	0.511445	-3.22836	0.00124503	0.0132438	Chaf1a	chromatin assembly factor 1, subunit A (p150) [Source:MGI Symbol;Acc:MGI:1351331]
ENSMUSG00000002835	207.907	-1.84998	0.185188	-9.98975	1.69e-23	3.91e-22	Chaf1a	chromatin assembly factor 1, subunit A (p150) [Source:MGI Symbol;Acc:MGI:1351331]		ENSMUSG00000002844	282.323	-0.545169	0.281218	-1.9386	0.0525498	0.193392	Adprh	ADP-ribosylarginine hydrolase [Source:MGI Symbol;Acc:MGI:1098234]
ENSMUSG00000002844	336.255	-0.310157	0.143104	-2.16736	0.0302073	0.0705715	Adprh	ADP-ribosylarginine hydrolase [Source:MGI Symbol;Acc:MGI:1098234]		ENSMUSG00000002845	305.146	-0.115339	0.26402	-0.436858	0.662215	0.838568	Tmem39a	transmembrane protein 39a [Source:MGI Symbol;Acc:MGI:1915096]
ENSMUSG00000002845	263.155	-0.441322	0.142949	-3.08726	0.0020201	0.00658517	Tmem39a	transmembrane protein 39a [Source:MGI Symbol;Acc:MGI:1915096]		ENSMUSG00000002846	89.3164	0.0799523	0.349011	0.229083	0.818805	0.920705	Timmdc1	translocase of inner mitochondrial membrane domain containing 1 [Source:MGI Symbol;Acc:MGI:1922139]
ENSMUSG00000002846	103.784	-0.0940376	0.211302	-0.445039	0.656292	0.763239	Timmdc1	translocase of inner mitochondrial membrane domain containing 1 [Source:MGI Symbol;Acc:MGI:1922139]		ENSMUSG00000002870	445.578	-1.62939	0.467362	-3.48636	0.000489642	0.00649988	Mcm2	minichromosome maintenance complex component 2 [Source:MGI Symbol;Acc:MGI:105380]
ENSMUSG00000002870	539.78	-1.66143	0.126657	-13.1176	2.61e-39	1.25e-37	Mcm2	minichromosome maintenance complex component 2 [Source:MGI Symbol;Acc:MGI:105380]		ENSMUSG00000002871	81.5621	0.919272	0.375161	2.45034	0.0142721	0.0798395	Tpra1	transmembrane protein, adipocyte asscociated 1 [Source:MGI Symbol;Acc:MGI:1345190]
ENSMUSG00000002871	53.2755	0.672374	0.299961	2.24154	0.0249911	0.0600298	Tpra1	transmembrane protein, adipocyte asscociated 1 [Source:MGI Symbol;Acc:MGI:1345190]		ENSMUSG00000002881	171.035	-0.784002	0.318111	-2.46456	0.0137182	0.077548	Nab1	Ngfi-A binding protein 1 [Source:MGI Symbol;Acc:MGI:107564]
ENSMUSG00000002881	233.818	-1.69478	0.178345	-9.50282	2.04e-21	4.21e-20	Nab1	Ngfi-A binding protein 1 [Source:MGI Symbol;Acc:MGI:107564]		ENSMUSG00000002885	77.2696	0.547598	0.385316	1.42117	0.155268	0.382489	Adgre5	adhesion G protein-coupled receptor E5 [Source:MGI Symbol;Acc:MGI:1347095]
ENSMUSG00000002885	85.5414	-0.526161	0.258513	-2.03534	0.0418169	0.0928132	Adgre5	adhesion G protein-coupled receptor E5 [Source:MGI Symbol;Acc:MGI:1347095]		ENSMUSG00000002897	54.0079	0.221882	0.440204	0.504044	0.614231	0.809233	Il17ra	interleukin 17 receptor A [Source:MGI Symbol;Acc:MGI:107399]
ENSMUSG00000002897	54.0199	-0.870291	0.313026	-2.78025	0.00543166	0.0159217	Il17ra	interleukin 17 receptor A [Source:MGI Symbol;Acc:MGI:107399]		ENSMUSG00000002900	38.1071	-1.48106	0.469855	-3.15217	0.0016206	0.0161231	Lamb1	laminin B1 [Source:MGI Symbol;Acc:MGI:96743]
ENSMUSG00000002900	73.6247	-3.44005	0.338148	-10.1732	2.61e-24	6.35e-23	Lamb1	laminin B1 [Source:MGI Symbol;Acc:MGI:96743]		ENSMUSG00000002908	9.57623	-0.0101498	0.758056	-0.0133892	0.989317	0.996575	Kcnn1	potassium intermediate/small conductance calcium-activated channel, subfamily N, member 1 [Source:MGI Symbol;Acc:MGI:1933993]
ENSMUSG00000002908	18.7596	1.26321	0.502384	2.51443	0.0119226	0.0317075	Kcnn1	potassium intermediate/small conductance calcium-activated channel, subfamily N, member 1 [Source:MGI Symbol;Acc:MGI:1933993]		ENSMUSG00000002910	21.7264	0.704022	0.558344	1.26091	0.20734	0.454998	Arrdc2	arrestin domain containing 2 [Source:MGI Symbol;Acc:MGI:1918057]
ENSMUSG00000002910	22.7851	0.462435	0.444673	1.03994	0.298366	0.437861	Arrdc2	arrestin domain containing 2 [Source:MGI Symbol;Acc:MGI:1918057]		ENSMUSG00000002944	34.1908	5.80689	0.905132	6.41552	1.4e-10	1.55e-08	Cd36	CD36 molecule [Source:MGI Symbol;Acc:MGI:107899]
ENSMUSG00000002944	5.13451	0.8203	1.09869	0.746619	0.455294	0.5946	Cd36	CD36 molecule [Source:MGI Symbol;Acc:MGI:107899]		ENSMUSG00000002948	270.182	-0.0147109	0.26589	-0.0553271	0.955878	0.983372	Map2k7	mitogen-activated protein kinase kinase 7 [Source:MGI Symbol;Acc:MGI:1346871]
ENSMUSG00000002948	302.465	0.249492	0.151931	1.64214	0.100561	0.190014	Map2k7	mitogen-activated protein kinase kinase 7 [Source:MGI Symbol;Acc:MGI:1346871]		ENSMUSG00000002949	255.017	0.123589	0.264464	0.467318	0.640272	0.826559	Timm44	translocase of inner mitochondrial membrane 44 [Source:MGI Symbol;Acc:MGI:1343262]
ENSMUSG00000002949	245.406	-0.284681	0.145788	-1.9527	0.0508546	0.108997	Timm44	translocase of inner mitochondrial membrane 44 [Source:MGI Symbol;Acc:MGI:1343262]		ENSMUSG00000002957	614.556	-0.350363	0.257505	-1.36061	0.173637	0.408279	Ap2a2	adaptor-related protein complex 2, alpha 2 subunit [Source:MGI Symbol;Acc:MGI:101920]
ENSMUSG00000002957	603.348	-0.409011	0.119583	-3.42031	0.000625501	0.00228568	Ap2a2	adaptor-related protein complex 2, alpha 2 subunit [Source:MGI Symbol;Acc:MGI:101920]		ENSMUSG00000002963	35.5959	-0.186508	0.467534	-0.39892	0.689952	0.853468	Pnkp	polynucleotide kinase 3'- phosphatase [Source:MGI Symbol;Acc:MGI:1891698]
ENSMUSG00000002963	43.1631	-0.209324	0.340207	-0.615284	0.538367	0.668057	Pnkp	polynucleotide kinase 3'- phosphatase [Source:MGI Symbol;Acc:MGI:1891698]		ENSMUSG00000002968	603.75	0.491007	0.240546	2.04122	0.041229	0.1657	Med25	mediator complex subunit 25 [Source:MGI Symbol;Acc:MGI:1922863]
ENSMUSG00000002968	521.809	0.600249	0.116899	5.13476	2.82e-07	1.82e-06	Med25	mediator complex subunit 25 [Source:MGI Symbol;Acc:MGI:1922863]		ENSMUSG00000002980	9.60215	1.91511	0.888538	2.15535	0.0311347	0.137303	Bcam	basal cell adhesion molecule [Source:MGI Symbol;Acc:MGI:1929940]
ENSMUSG00000002980	9.56992	0.654056	0.689396	0.948737	0.342754	0.485754	Bcam	basal cell adhesion molecule [Source:MGI Symbol;Acc:MGI:1929940]		ENSMUSG00000002981	845.866	-0.113124	0.240593	-0.470189	0.63822	0.825325	Clptm1	cleft lip and palate associated transmembrane protein 1 [Source:MGI Symbol;Acc:MGI:1927155]
ENSMUSG00000002981	765.698	-0.153613	0.0960853	-1.59872	0.109884	0.203995	Clptm1	cleft lip and palate associated transmembrane protein 1 [Source:MGI Symbol;Acc:MGI:1927155]		ENSMUSG00000002983	24.7555	1.07231	0.556873	1.92559	0.054156	0.197296	Relb	avian reticuloendotheliosis viral (v-rel) oncogene related B [Source:MGI Symbol;Acc:MGI:103289]
ENSMUSG00000002983	21.1875	0.00569404	0.490545	0.0116076	0.990739	0.995162	Relb	avian reticuloendotheliosis viral (v-rel) oncogene related B [Source:MGI Symbol;Acc:MGI:103289]		ENSMUSG00000002984	186.538	-0.496231	0.473818	-1.0473	0.29496	0.556814	Tomm40	translocase of outer mitochondrial membrane 40 [Source:MGI Symbol;Acc:MGI:1858259]
ENSMUSG00000002984	181.252	-1.28162	0.170903	-7.49911	6.43e-14	7.94e-13	Tomm40	translocase of outer mitochondrial membrane 40 [Source:MGI Symbol;Acc:MGI:1858259]		ENSMUSG00000002985	6689.31	1.0852	0.458551	2.36658	0.0179535	0.0938069	Apoe	apolipoprotein E [Source:MGI Symbol;Acc:MGI:88057]
ENSMUSG00000002985	6066.85	2.26446	0.0984258	23.0068	3.99e-117	1.74e-114	Apoe	apolipoprotein E [Source:MGI Symbol;Acc:MGI:88057]		ENSMUSG00000002996	237.539	0.15197	0.443138	0.34294	0.731644	0.876156	Hbp1	high mobility group box transcription factor 1 [Source:MGI Symbol;Acc:MGI:894659]
ENSMUSG00000002996	226.763	1.47278	0.164081	8.97596	2.81e-19	5.09e-18	Hbp1	high mobility group box transcription factor 1 [Source:MGI Symbol;Acc:MGI:894659]		ENSMUSG00000002997	112.791	-0.521749	0.373147	-1.39824	0.162041	0.392137	Prkar2b	protein kinase, cAMP dependent regulatory, type II beta [Source:MGI Symbol;Acc:MGI:97760]
ENSMUSG00000002997	137.122	-0.921259	0.187932	-4.90207	9.48e-07	5.72e-06	Prkar2b	protein kinase, cAMP dependent regulatory, type II beta [Source:MGI Symbol;Acc:MGI:97760]		ENSMUSG00000003031	533.912	0.483447	0.302132	1.60012	0.109572	0.308233	Cdkn1b	cyclin-dependent kinase inhibitor 1B [Source:MGI Symbol;Acc:MGI:104565]
ENSMUSG00000003031	632.179	0.832799	0.120161	6.93067	4.19e-12	4.46e-11	Cdkn1b	cyclin-dependent kinase inhibitor 1B [Source:MGI Symbol;Acc:MGI:104565]		ENSMUSG00000003032	27.7692	1.44509	0.53183	2.7172	0.00658359	0.0455524	Klf4	Kruppel-like factor 4 (gut) [Source:MGI Symbol;Acc:MGI:1342287]
ENSMUSG00000003032	29.7239	-1.34856	0.39057	-3.45279	0.000554815	0.00204912	Klf4	Kruppel-like factor 4 (gut) [Source:MGI Symbol;Acc:MGI:1342287]		ENSMUSG00000003033	343.947	0.15562	0.272347	0.571401	0.567728	0.779388	Ap1m1	adaptor-related protein complex AP-1, mu subunit 1 [Source:MGI Symbol;Acc:MGI:102776]
ENSMUSG00000003033	347.391	-0.406454	0.136832	-2.97046	0.00297354	0.0093165	Ap1m1	adaptor-related protein complex AP-1, mu subunit 1 [Source:MGI Symbol;Acc:MGI:102776]		ENSMUSG00000003037	293.627	-0.207289	0.265744	-0.780033	0.435372	0.684036	Rab8a	RAB8A, member RAS oncogene family [Source:MGI Symbol;Acc:MGI:96960]
ENSMUSG00000003037	298.315	-0.0639967	0.137259	-0.466247	0.641039	0.75126	Rab8a	RAB8A, member RAS oncogene family [Source:MGI Symbol;Acc:MGI:96960]		ENSMUSG00000003038	156.834	-0.469508	0.303839	-1.54525	0.122285	0.330207	Hmgn2	high mobility group nucleosomal binding domain 2 [Source:MGI Symbol;Acc:MGI:96136]
ENSMUSG00000003038	209.516	-0.15259	0.1579	-0.966372	0.333858	0.476624	Hmgn2	high mobility group nucleosomal binding domain 2 [Source:MGI Symbol;Acc:MGI:96136]		ENSMUSG00000003039	564.503	0.533806	0.268699	1.98663	0.046963	0.18003	Fam32a	family with sequence similarity 32, member A [Source:MGI Symbol;Acc:MGI:1915172]
ENSMUSG00000003039	488.05	0.676187	0.112981	5.98494	2.16e-09	1.78e-08	Fam32a	family with sequence similarity 32, member A [Source:MGI Symbol;Acc:MGI:1915172]		ENSMUSG00000003062	196.487	-0.24257	0.316512	-0.766384	0.443448	0.690612	Stard3nl	STARD3 N-terminal like [Source:MGI Symbol;Acc:MGI:1923455]
ENSMUSG00000003062	180.631	-0.145569	0.165995	-0.876947	0.380515	0.523886	Stard3nl	STARD3 N-terminal like [Source:MGI Symbol;Acc:MGI:1923455]		ENSMUSG00000003068	468.687	0.485514	0.27237	1.78256	0.0746587	0.243894	Stk11	serine/threonine kinase 11 [Source:MGI Symbol;Acc:MGI:1341870]
ENSMUSG00000003068	419.876	0.189149	0.14086	1.34282	0.179331	0.29891	Stk11	serine/threonine kinase 11 [Source:MGI Symbol;Acc:MGI:1341870]		ENSMUSG00000003070	33.6944	-0.569993	0.610354	-0.933874	0.350369	0.61076	Efna2	ephrin A2 [Source:MGI Symbol;Acc:MGI:102707]
ENSMUSG00000003070	27.2424	-0.0953318	0.394256	-0.241802	0.808934	0.876098	Efna2	ephrin A2 [Source:MGI Symbol;Acc:MGI:102707]		ENSMUSG00000003072	794.838	-0.062499	0.287698	-0.217238	0.828023	0.924761	Atp5d	ATP synthase, H+ transporting, mitochondrial F1 complex, delta subunit [Source:MGI Symbol;Acc:MGI:1913293]
ENSMUSG00000003072	873.6	-0.50465	0.105144	-4.79961	1.59e-06	9.25e-06	Atp5d	ATP synthase, H+ transporting, mitochondrial F1 complex, delta subunit [Source:MGI Symbol;Acc:MGI:1913293]		ENSMUSG00000003099	238.977	-0.31475	0.369355	-0.852162	0.394124	0.649611	Ppp5c	protein phosphatase 5, catalytic subunit [Source:MGI Symbol;Acc:MGI:102666]
ENSMUSG00000003099	258.224	-0.861074	0.157828	-5.45578	4.88e-08	3.47e-07	Ppp5c	protein phosphatase 5, catalytic subunit [Source:MGI Symbol;Acc:MGI:102666]		ENSMUSG00000003119	759.487	-0.282984	0.234928	-1.20456	0.228373	0.481323	Cdk12	cyclin-dependent kinase 12 [Source:MGI Symbol;Acc:MGI:1098802]
ENSMUSG00000003119	689.301	-0.126285	0.105227	-1.20012	0.230092	0.361374	Cdk12	cyclin-dependent kinase 12 [Source:MGI Symbol;Acc:MGI:1098802]		ENSMUSG00000003123	59.9124	0.435339	0.447334	0.973186	0.330461	0.592769	Lipe	lipase, hormone sensitive [Source:MGI Symbol;Acc:MGI:96790]
ENSMUSG00000003123	43.1734	0.437652	0.360485	1.21407	0.224723	0.354921	Lipe	lipase, hormone sensitive [Source:MGI Symbol;Acc:MGI:96790]		ENSMUSG00000003131	1320.69	-0.236997	0.26841	-0.882964	0.377256	0.634312	Pafah1b2	platelet-activating factor acetylhydrolase, isoform 1b, subunit 2 [Source:MGI Symbol;Acc:MGI:108415]
ENSMUSG00000003131	1330.36	-0.277023	0.0954825	-2.9013	0.00371621	0.0113515	Pafah1b2	platelet-activating factor acetylhydrolase, isoform 1b, subunit 2 [Source:MGI Symbol;Acc:MGI:108415]		ENSMUSG00000003134	100.397	-0.191575	0.319505	-0.5996	0.548773	0.767092	Tbc1d8	TBC1 domain family, member 8 [Source:MGI Symbol;Acc:MGI:1927225]
ENSMUSG00000003134	105.194	-0.445931	0.237012	-1.88147	0.0599082	0.124492	Tbc1d8	TBC1 domain family, member 8 [Source:MGI Symbol;Acc:MGI:1927225]		ENSMUSG00000003135	162.349	-0.0640636	0.304604	-0.210317	0.83342	0.927071	Cnot11	CCR4-NOT transcription complex, subunit 11 [Source:MGI Symbol;Acc:MGI:106580]
ENSMUSG00000003135	192.919	-0.387436	0.186738	-2.07475	0.0380098	0.0857853	Cnot11	CCR4-NOT transcription complex, subunit 11 [Source:MGI Symbol;Acc:MGI:106580]		ENSMUSG00000003153	105.446	-0.547692	0.340023	-1.61075	0.107235	0.303689	Slc2a3	solute carrier family 2 (facilitated glucose transporter), member 3 [Source:MGI Symbol;Acc:MGI:95757]
ENSMUSG00000003153	130.518	0.310771	0.221232	1.40473	0.160101	0.273995	Slc2a3	solute carrier family 2 (facilitated glucose transporter), member 3 [Source:MGI Symbol;Acc:MGI:95757]		ENSMUSG00000003154	364.569	0.272182	0.257628	1.05649	0.290745	0.552345	Foxj2	forkhead box J2 [Source:MGI Symbol;Acc:MGI:1926805]
ENSMUSG00000003154	297.874	0.396642	0.153217	2.58876	0.00963227	0.0263101	Foxj2	forkhead box J2 [Source:MGI Symbol;Acc:MGI:1926805]		ENSMUSG00000003161	424.696	-0.0795106	0.293617	-0.270797	0.786547	0.906865	Sri	sorcin [Source:MGI Symbol;Acc:MGI:98419]
ENSMUSG00000003161	460.033	-0.0281113	0.127774	-0.220007	0.825865	0.888676	Sri	sorcin [Source:MGI Symbol;Acc:MGI:98419]		ENSMUSG00000003166	274.001	0.222206	0.260455	0.853145	0.393579	0.648996	Dgcr2	DiGeorge syndrome critical region gene 2 [Source:MGI Symbol;Acc:MGI:892866]
ENSMUSG00000003166	239.488	-0.0590875	0.155609	-0.379719	0.704154	0.800718	Dgcr2	DiGeorge syndrome critical region gene 2 [Source:MGI Symbol;Acc:MGI:892866]		ENSMUSG00000003184	187.967	0.346393	0.310476	1.11569	0.264556	0.523189	Irf3	interferon regulatory factor 3 [Source:MGI Symbol;Acc:MGI:1859179]
ENSMUSG00000003184	163.267	-0.401185	0.17542	-2.28699	0.0221961	0.0543798	Irf3	interferon regulatory factor 3 [Source:MGI Symbol;Acc:MGI:1859179]		ENSMUSG00000003190	23.435	-0.160197	0.55255	-0.289924	0.771875	0.898733	Bcl2l12	BCL2-like 12 (proline rich) [Source:MGI Symbol;Acc:MGI:1922986]
ENSMUSG00000003190	20.614	-1.17636	0.508174	-2.31487	0.0206198	0.0509891	Bcl2l12	BCL2-like 12 (proline rich) [Source:MGI Symbol;Acc:MGI:1922986]		ENSMUSG00000003198	17.7292	-0.69235	0.606285	-1.14195	0.253473	0.510024	Zfp959	zinc finger protein 959 [Source:MGI Symbol;Acc:MGI:2385058]
ENSMUSG00000003198	22.2249	-0.0431677	0.454706	-0.0949353	0.924366	0.952508	Zfp959	zinc finger protein 959 [Source:MGI Symbol;Acc:MGI:2385058]		ENSMUSG00000003199	279.193	-0.176256	0.294986	-0.597508	0.550168	0.7678	Mpnd	MPN domain containing [Source:MGI Symbol;Acc:MGI:1915297]
ENSMUSG00000003199	343.251	-0.442138	0.144291	-3.06421	0.00218249	0.00706505	Mpnd	MPN domain containing [Source:MGI Symbol;Acc:MGI:1915297]		ENSMUSG00000003200	231.532	-0.117169	0.311945	-0.375608	0.707209	0.863196	Sh3gl1	SH3-domain GRB2-like 1 [Source:MGI Symbol;Acc:MGI:700010]
ENSMUSG00000003200	254.916	-0.519423	0.145014	-3.58188	0.000341129	0.00131512	Sh3gl1	SH3-domain GRB2-like 1 [Source:MGI Symbol;Acc:MGI:700010]		ENSMUSG00000003208	46.3572	-0.558088	0.427495	-1.30548	0.191729	0.43442	Yju2	YJU2 splicing factor [Source:MGI Symbol;Acc:MGI:1920136]
ENSMUSG00000003208	50.6735	-0.304294	0.310337	-0.980527	0.326826	0.468578	Yju2	YJU2 splicing factor [Source:MGI Symbol;Acc:MGI:1920136]		ENSMUSG00000003226	1503.49	-0.458087	0.247524	-1.85068	0.064216	0.221355	Ranbp2	RAN binding protein 2 [Source:MGI Symbol;Acc:MGI:894323]
ENSMUSG00000003226	1486.45	-0.577334	0.0899968	-6.41505	1.41e-10	1.3e-09	Ranbp2	RAN binding protein 2 [Source:MGI Symbol;Acc:MGI:894323]		ENSMUSG00000003227	4.28671	0.854066	1.04466	0.817557	0.41361	0.666559	Edar	ectodysplasin-A receptor [Source:MGI Symbol;Acc:MGI:1343498]
ENSMUSG00000003227	13.9945	2.24501	0.625557	3.58881	0.00033219	0.00128381	Edar	ectodysplasin-A receptor [Source:MGI Symbol;Acc:MGI:1343498]		ENSMUSG00000003228	52.3958	-0.51445	0.437223	-1.17663	0.239343	0.494696	Grk5	G protein-coupled receptor kinase 5 [Source:MGI Symbol;Acc:MGI:109161]
ENSMUSG00000003228	55.6318	-0.839482	0.287787	-2.91703	0.00353383	0.0108805	Grk5	G protein-coupled receptor kinase 5 [Source:MGI Symbol;Acc:MGI:109161]		ENSMUSG00000003233	964.58	-0.0930277	0.265962	-0.349778	0.726505	0.873506	Dvl3	dishevelled segment polarity protein 3 [Source:MGI Symbol;Acc:MGI:108100]
ENSMUSG00000003233	1012.06	0.250305	0.0932231	2.68501	0.00725269	0.0205109	Dvl3	dishevelled segment polarity protein 3 [Source:MGI Symbol;Acc:MGI:108100]		ENSMUSG00000003234	230.847	-0.0673054	0.277285	-0.24273	0.808215	0.917231	Abcf3	ATP-binding cassette, sub-family F (GCN20), member 3 [Source:MGI Symbol;Acc:MGI:1351656]
ENSMUSG00000003234	232.113	0.0419451	0.180853	0.23193	0.816593	0.882122	Abcf3	ATP-binding cassette, sub-family F (GCN20), member 3 [Source:MGI Symbol;Acc:MGI:1351656]		ENSMUSG00000003235	247.302	-0.70402	0.285203	-2.46849	0.0135685	0.076994	Eif2b5	eukaryotic translation initiation factor 2B, subunit 5 epsilon [Source:MGI Symbol;Acc:MGI:2446176]
ENSMUSG00000003235	240.708	-0.598413	0.162566	-3.68105	0.000232274	0.000925615	Eif2b5	eukaryotic translation initiation factor 2B, subunit 5 epsilon [Source:MGI Symbol;Acc:MGI:2446176]		ENSMUSG00000003269	189.268	-0.321741	0.292971	-1.0982	0.272116	0.531366	Cyth2	cytohesin 2 [Source:MGI Symbol;Acc:MGI:1334255]
ENSMUSG00000003269	211.9	-0.228934	0.175834	-1.30199	0.19292	0.31575	Cyth2	cytohesin 2 [Source:MGI Symbol;Acc:MGI:1334255]		ENSMUSG00000003271	4.4853	0.79562	1.04439	0.761804	0.446177	0.692854	Sult2b1	sulfotransferase family, cytosolic, 2B, member 1 [Source:MGI Symbol;Acc:MGI:1926342]
ENSMUSG00000003271	3.07306	0.820837	1.23767	0.663212	0.507195	0.640366	Sult2b1	sulfotransferase family, cytosolic, 2B, member 1 [Source:MGI Symbol;Acc:MGI:1926342]		ENSMUSG00000003273	50.8397	0.751199	0.439756	1.70822	0.0875963	0.268133	Car11	carbonic anhydrase 11 [Source:MGI Symbol;Acc:MGI:1336193]
ENSMUSG00000003273	35.6307	1.6686	0.376714	4.42935	9.45e-06	4.9e-05	Car11	carbonic anhydrase 11 [Source:MGI Symbol;Acc:MGI:1336193]		ENSMUSG00000003279	407.23	0.215317	0.411112	0.523742	0.600458	0.80037	Dlgap1	DLG associated protein 1 [Source:MGI Symbol;Acc:MGI:1346065]
ENSMUSG00000003279	476.299	1.61476	0.117064	13.7939	2.78e-43	1.54e-41	Dlgap1	DLG associated protein 1 [Source:MGI Symbol;Acc:MGI:1346065]		ENSMUSG00000003282	29.2608	1.29514	0.610718	2.12068	0.0339487	0.145717	Plag1	pleiomorphic adenoma gene 1 [Source:MGI Symbol;Acc:MGI:1891916]
ENSMUSG00000003282	36.0847	2.354	0.383502	6.13818	8.35e-10	7.15e-09	Plag1	pleiomorphic adenoma gene 1 [Source:MGI Symbol;Acc:MGI:1891916]		ENSMUSG00000003299	269.299	-0.294501	0.328022	-0.897807	0.369288	0.627874	Mrpl4	mitochondrial ribosomal protein L4 [Source:MGI Symbol;Acc:MGI:2137210]
ENSMUSG00000003299	245.208	-0.364369	0.157539	-2.31289	0.0207287	0.0512398	Mrpl4	mitochondrial ribosomal protein L4 [Source:MGI Symbol;Acc:MGI:2137210]		ENSMUSG00000003308	130.537	0.274198	0.321232	0.853584	0.393336	0.648924	Keap1	kelch-like ECH-associated protein 1 [Source:MGI Symbol;Acc:MGI:1858732]
ENSMUSG00000003308	95.8667	-0.273451	0.215971	-1.26615	0.20546	0.331426	Keap1	kelch-like ECH-associated protein 1 [Source:MGI Symbol;Acc:MGI:1858732]		ENSMUSG00000003316	1572.87	-0.272364	0.241754	-1.12662	0.259905	0.517746	Glg1	golgi apparatus protein 1 [Source:MGI Symbol;Acc:MGI:104967]
ENSMUSG00000003316	1720.12	-0.455365	0.0887388	-5.13152	2.87e-07	1.85e-06	Glg1	golgi apparatus protein 1 [Source:MGI Symbol;Acc:MGI:104967]		ENSMUSG00000003344	164.328	-0.00161268	0.270378	-0.00596453	0.995241	0.999171	Btbd2	BTB (POZ) domain containing 2 [Source:MGI Symbol;Acc:MGI:1933831]
ENSMUSG00000003344	142.371	0.238639	0.193358	1.23419	0.217134	0.345681	Btbd2	BTB (POZ) domain containing 2 [Source:MGI Symbol;Acc:MGI:1933831]		ENSMUSG00000003345	352.092	-0.4156	0.293439	-1.41631	0.156686	0.38422	Csnk1g2	casein kinase 1, gamma 2 [Source:MGI Symbol;Acc:MGI:1920014]
ENSMUSG00000003345	373.467	-0.889498	0.146648	-6.06555	1.32e-09	1.1e-08	Csnk1g2	casein kinase 1, gamma 2 [Source:MGI Symbol;Acc:MGI:1920014]		ENSMUSG00000003346	137.732	-0.274432	0.350627	-0.782689	0.43381	0.682494	Abhd17a	abhydrolase domain containing 17A [Source:MGI Symbol;Acc:MGI:106388]
ENSMUSG00000003346	126.497	-0.891348	0.194535	-4.58194	4.61e-06	2.5e-05	Abhd17a	abhydrolase domain containing 17A [Source:MGI Symbol;Acc:MGI:106388]		ENSMUSG00000003348	33.5461	0.163895	0.474622	0.345318	0.729855	0.875304	Mob3a	MOB kinase activator 3A [Source:MGI Symbol;Acc:MGI:3050117]
ENSMUSG00000003348	32.7097	-0.426018	0.382841	-1.11278	0.265802	0.402299	Mob3a	MOB kinase activator 3A [Source:MGI Symbol;Acc:MGI:3050117]		ENSMUSG00000003352	73.8108	-0.0827195	0.361104	-0.229074	0.818812	0.920705	Cacnb3	calcium channel, voltage-dependent, beta 3 subunit [Source:MGI Symbol;Acc:MGI:103307]
ENSMUSG00000003352	58.1905	1.22068	0.291879	4.18216	2.89e-05	0.000137398	Cacnb3	calcium channel, voltage-dependent, beta 3 subunit [Source:MGI Symbol;Acc:MGI:103307]		ENSMUSG00000003354	48.1601	2.86352	0.456693	6.27012	3.61e-10	3.59e-08	Ccdc65	coiled-coil domain containing 65 [Source:MGI Symbol;Acc:MGI:2146001]
ENSMUSG00000003354	25.259	1.96052	0.440515	4.45051	8.57e-06	4.48e-05	Ccdc65	coiled-coil domain containing 65 [Source:MGI Symbol;Acc:MGI:2146001]		ENSMUSG00000003355	17.8161	-3.3576	0.857853	-3.91395	9.08e-05	0.00168294	Fkbp11	FK506 binding protein 11 [Source:MGI Symbol;Acc:MGI:1913370]
ENSMUSG00000003355	19.673	-1.71259	0.524745	-3.26366	0.00109984	0.00380971	Fkbp11	FK506 binding protein 11 [Source:MGI Symbol;Acc:MGI:1913370]		ENSMUSG00000003360	456.45	-0.301336	0.252819	-1.1919	0.2333	0.487295	Ddx23	DEAD box helicase 23 [Source:MGI Symbol;Acc:MGI:1921601]
ENSMUSG00000003360	444.006	-0.611989	0.139205	-4.39631	1.1e-05	5.64e-05	Ddx23	DEAD box helicase 23 [Source:MGI Symbol;Acc:MGI:1921601]		ENSMUSG00000003363	395.183	0.980362	0.285509	3.43373	0.000595343	0.00757281	Pld3	phospholipase D family, member 3 [Source:MGI Symbol;Acc:MGI:1333782]
ENSMUSG00000003363	361.735	0.615021	0.129303	4.75642	1.97e-06	1.13e-05	Pld3	phospholipase D family, member 3 [Source:MGI Symbol;Acc:MGI:1333782]		ENSMUSG00000003378	429.477	0.56466	0.274649	2.05593	0.0397888	0.161151	Grik5	glutamate receptor, ionotropic, kainate 5 (gamma 2) [Source:MGI Symbol;Acc:MGI:95818]
ENSMUSG00000003378	334.752	0.334778	0.134663	2.48605	0.012917	0.0340381	Grik5	glutamate receptor, ionotropic, kainate 5 (gamma 2) [Source:MGI Symbol;Acc:MGI:95818]		ENSMUSG00000003380	127.572	1.00649	0.343054	2.93392	0.00334715	0.0276426	Rabac1	Rab acceptor 1 (prenylated) [Source:MGI Symbol;Acc:MGI:1201692]
ENSMUSG00000003380	108.03	1.0409	0.20973	4.96306	6.94e-07	4.26e-06	Rabac1	Rab acceptor 1 (prenylated) [Source:MGI Symbol;Acc:MGI:1201692]		ENSMUSG00000003382	135.603	0.0348912	0.317284	0.109968	0.912434	0.963711	Etv3	ets variant 3 [Source:MGI Symbol;Acc:MGI:1350926]
ENSMUSG00000003382	132.963	0.0334801	0.189831	0.176367	0.860005	0.911183	Etv3	ets variant 3 [Source:MGI Symbol;Acc:MGI:1350926]		ENSMUSG00000003402	345.521	-0.045844	0.258216	-0.177541	0.859083	0.939156	Prkcsh	protein kinase C substrate 80K-H [Source:MGI Symbol;Acc:MGI:107877]
ENSMUSG00000003402	358.916	-0.370276	0.128249	-2.88717	0.00388723	0.0118228	Prkcsh	protein kinase C substrate 80K-H [Source:MGI Symbol;Acc:MGI:107877]		ENSMUSG00000003410	300.96	0.181986	0.290078	0.62737	0.530417	0.755449	Elavl3	ELAV like RNA binding protein 3 [Source:MGI Symbol;Acc:MGI:109157]
ENSMUSG00000003410	295.249	1.21888	0.148047	8.23306	1.82e-16	2.74e-15	Elavl3	ELAV like RNA binding protein 3 [Source:MGI Symbol;Acc:MGI:109157]		ENSMUSG00000003411	43.6932	-0.72752	0.456476	-1.59378	0.110986	0.310666	Rab3b	RAB3B, member RAS oncogene family [Source:MGI Symbol;Acc:MGI:1917158]
ENSMUSG00000003411	178.219	-3.39138	0.223471	-15.1759	5.1e-52	3.93e-50	Rab3b	RAB3B, member RAS oncogene family [Source:MGI Symbol;Acc:MGI:1917158]		ENSMUSG00000003420	30.0773	2.18677	0.566346	3.8612	0.000112833	0.00199317	Fcgrt	Fc fragment of IgG receptor and transporter [Source:MGI Symbol;Acc:MGI:103017]
ENSMUSG00000003420	25.4028	2.20809	0.468049	4.71765	2.39e-06	1.35e-05	Fcgrt	Fc fragment of IgG receptor and transporter [Source:MGI Symbol;Acc:MGI:103017]		ENSMUSG00000003421	129.88	0.0968374	0.311857	0.310519	0.756167	0.890043	Nosip	nitric oxide synthase interacting protein [Source:MGI Symbol;Acc:MGI:1913644]
ENSMUSG00000003421	125.976	0.0263706	0.197306	0.133653	0.893677	0.933192	Nosip	nitric oxide synthase interacting protein [Source:MGI Symbol;Acc:MGI:1913644]		ENSMUSG00000003423	117.445	0.218667	0.293469	0.74511	0.456205	0.702325	Pih1d1	PIH1 domain containing 1 [Source:MGI Symbol;Acc:MGI:1916095]
ENSMUSG00000003423	109.801	-0.521042	0.207003	-2.51708	0.0118332	0.0314984	Pih1d1	PIH1 domain containing 1 [Source:MGI Symbol;Acc:MGI:1916095]		ENSMUSG00000003429	330.805	-0.859958	0.307122	-2.80005	0.00510941	0.0375336	Rps11	ribosomal protein S11 [Source:MGI Symbol;Acc:MGI:1351329]
ENSMUSG00000003429	349.056	-0.593429	0.124744	-4.75718	1.96e-06	1.13e-05	Rps11	ribosomal protein S11 [Source:MGI Symbol;Acc:MGI:1351329]		ENSMUSG00000003435	459.689	-0.0972505	0.240946	-0.40362	0.686492	0.851294	Supt5	suppressor of Ty 5, DSIF elongation factor subunit [Source:MGI Symbol;Acc:MGI:1202400]
ENSMUSG00000003435	434.278	-0.110508	0.129236	-0.855085	0.392504	0.535518	Supt5	suppressor of Ty 5, DSIF elongation factor subunit [Source:MGI Symbol;Acc:MGI:1202400]		ENSMUSG00000003436	56.5152	-0.942624	0.533601	-1.76653	0.0773067	0.248876	Dll3	delta like canonical Notch ligand 3 [Source:MGI Symbol;Acc:MGI:1096877]
ENSMUSG00000003436	88.1187	1.79377	0.243371	7.37051	1.7e-13	2.03e-12	Dll3	delta like canonical Notch ligand 3 [Source:MGI Symbol;Acc:MGI:1096877]		ENSMUSG00000003437	460.366	-0.0280886	0.259888	-0.10808	0.913932	0.964052	Paf1	Paf1, RNA polymerase II complex component [Source:MGI Symbol;Acc:MGI:1923988]
ENSMUSG00000003437	490.907	-0.0985004	0.123208	-0.799467	0.42402	0.565605	Paf1	Paf1, RNA polymerase II complex component [Source:MGI Symbol;Acc:MGI:1923988]		ENSMUSG00000003438	123.48	-0.787947	0.362408	-2.1742	0.0296903	0.133118	Timm50	translocase of inner mitochondrial membrane 50 [Source:MGI Symbol;Acc:MGI:1913775]
ENSMUSG00000003438	133.92	-0.903971	0.202355	-4.46726	7.92e-06	4.16e-05	Timm50	translocase of inner mitochondrial membrane 50 [Source:MGI Symbol;Acc:MGI:1913775]		ENSMUSG00000003444	21.8117	-0.189336	0.519203	-0.364666	0.715361	0.868104	Med29	mediator complex subunit 29 [Source:MGI Symbol;Acc:MGI:1914474]
ENSMUSG00000003444	14.8898	-0.00947641	0.589137	-0.0160852	0.987166	0.993588	Med29	mediator complex subunit 29 [Source:MGI Symbol;Acc:MGI:1914474]		ENSMUSG00000003452	485.553	-0.0451647	0.229648	-0.196669	0.844086	0.931421	Bicd1	BICD cargo adaptor 1 [Source:MGI Symbol;Acc:MGI:1101760]
ENSMUSG00000003452	471.722	-0.138246	0.132853	-1.04059	0.298066	0.437547	Bicd1	BICD cargo adaptor 1 [Source:MGI Symbol;Acc:MGI:1101760]		ENSMUSG00000003458	419.097	0.0556902	0.250583	0.222243	0.824125	0.923138	Ncstn	nicastrin [Source:MGI Symbol;Acc:MGI:1891700]
ENSMUSG00000003458	449.084	-0.28909	0.127575	-2.26604	0.0234492	0.0569	Ncstn	nicastrin [Source:MGI Symbol;Acc:MGI:1891700]		ENSMUSG00000003464	440.412	-0.0375913	0.256188	-0.146734	0.883342	0.950558	Pex19	peroxisomal biogenesis factor 19 [Source:MGI Symbol;Acc:MGI:1334458]
ENSMUSG00000003464	427.592	0.114386	0.117445	0.973955	0.330079	0.472283	Pex19	peroxisomal biogenesis factor 19 [Source:MGI Symbol;Acc:MGI:1334458]		ENSMUSG00000003469	5.27805	4.0771	1.34648	3.02797	0.00246203	0.0220359	Phyhip	phytanoyl-CoA hydroxylase interacting protein [Source:MGI Symbol;Acc:MGI:1860417]
ENSMUSG00000003469	2.12463	-0.945586	1.4682	-0.644045	0.519546	0.65222	Phyhip	phytanoyl-CoA hydroxylase interacting protein [Source:MGI Symbol;Acc:MGI:1860417]		ENSMUSG00000003484	1.49496	0.649967	1.92702	0.337292	0.735897	NA	Cyp4f18	cytochrome P450, family 4, subfamily f, polypeptide 18 [Source:MGI Symbol;Acc:MGI:1919304]
ENSMUSG00000003484	2.3963	0.252855	1.50178	0.16837	0.866292	0.915109	Cyp4f18	cytochrome P450, family 4, subfamily f, polypeptide 18 [Source:MGI Symbol;Acc:MGI:1919304]		ENSMUSG00000003500	25.4102	-0.080044	0.64256	-0.124571	0.900864	0.958648	Impdh1	inosine monophosphate dehydrogenase 1 [Source:MGI Symbol;Acc:MGI:96567]
ENSMUSG00000003500	32.8131	0.0405928	0.364766	0.111284	0.911391	0.944464	Impdh1	inosine monophosphate dehydrogenase 1 [Source:MGI Symbol;Acc:MGI:96567]		ENSMUSG00000003518	237.305	0.726603	0.367217	1.97868	0.0478523	0.182368	Dusp3	dual specificity phosphatase 3 (vaccinia virus phosphatase VH1-related) [Source:MGI Symbol;Acc:MGI:1919599]
ENSMUSG00000003518	156.91	0.413211	0.174962	2.36172	0.0181905	0.0458682	Dusp3	dual specificity phosphatase 3 (vaccinia virus phosphatase VH1-related) [Source:MGI Symbol;Acc:MGI:1919599]		ENSMUSG00000003526	75.7841	1.66763	0.394174	4.23071	2.33e-05	0.000572894	Prodh	proline dehydrogenase [Source:MGI Symbol;Acc:MGI:97770]
ENSMUSG00000003526	52.1822	1.15905	0.301265	3.84729	0.000119433	0.000504516	Prodh	proline dehydrogenase [Source:MGI Symbol;Acc:MGI:97770]		ENSMUSG00000003527	157.14	-0.029103	0.304936	-0.0954396	0.923966	0.96843	Ess2	ess-2 splicing factor [Source:MGI Symbol;Acc:MGI:107854]
ENSMUSG00000003527	156.796	0.0253809	0.190483	0.133245	0.894	0.933244	Ess2	ess-2 splicing factor [Source:MGI Symbol;Acc:MGI:107854]		ENSMUSG00000003528	199.348	-0.142903	0.316986	-0.450816	0.652122	0.833813	Slc25a1	solute carrier family 25 (mitochondrial carrier, citrate transporter), member 1 [Source:MGI Symbol;Acc:MGI:1345283]
ENSMUSG00000003528	218.833	-0.927175	0.171707	-5.39975	6.67e-08	4.67e-07	Slc25a1	solute carrier family 25 (mitochondrial carrier, citrate transporter), member 1 [Source:MGI Symbol;Acc:MGI:1345283]		ENSMUSG00000003531	95.4852	0.41705	0.3297	1.26494	0.205893	0.452879	Dgcr6	DiGeorge syndrome critical region gene 6 [Source:MGI Symbol;Acc:MGI:1202877]
ENSMUSG00000003531	68.5414	0.190303	0.296797	0.641188	0.521401	0.653963	Dgcr6	DiGeorge syndrome critical region gene 6 [Source:MGI Symbol;Acc:MGI:1202877]		ENSMUSG00000003534	898.471	0.629494	0.263579	2.38826	0.0169284	0.0900662	Ddr1	discoidin domain receptor family, member 1 [Source:MGI Symbol;Acc:MGI:99216]
ENSMUSG00000003534	717.803	0.34155	0.112616	3.03287	0.00242238	0.00776169	Ddr1	discoidin domain receptor family, member 1 [Source:MGI Symbol;Acc:MGI:99216]		ENSMUSG00000003541	98.2192	1.00353	0.549738	1.82547	0.0679309	0.229614	Ier3	immediate early response 3 [Source:MGI Symbol;Acc:MGI:104814]
ENSMUSG00000003541	70.6299	-1.12034	0.257348	-4.35339	1.34e-05	6.76e-05	Ier3	immediate early response 3 [Source:MGI Symbol;Acc:MGI:104814]		ENSMUSG00000003545	16.3976	2.81425	0.789006	3.56683	0.00036132	0.00511288	Fosb	FBJ osteosarcoma oncogene B [Source:MGI Symbol;Acc:MGI:95575]
ENSMUSG00000003545	3.48051	0.688652	1.09035	0.631587	0.527657	0.659652	Fosb	FBJ osteosarcoma oncogene B [Source:MGI Symbol;Acc:MGI:95575]		ENSMUSG00000003546	79.8293	-0.0306103	0.410415	-0.0745838	0.940546	0.976248	Klc4	kinesin light chain 4 [Source:MGI Symbol;Acc:MGI:1922014]
ENSMUSG00000003546	78.0557	1.06245	0.289019	3.67604	0.000236882	0.000942878	Klc4	kinesin light chain 4 [Source:MGI Symbol;Acc:MGI:1922014]		ENSMUSG00000003549	82.6983	-0.60541	0.330969	-1.82921	0.0673687	0.228238	Ercc1	excision repair cross-complementing rodent repair deficiency, complementation group 1 [Source:MGI Symbol;Acc:MGI:95412]
ENSMUSG00000003549	85.0931	0.0239386	0.249303	0.0960221	0.923503	0.951933	Ercc1	excision repair cross-complementing rodent repair deficiency, complementation group 1 [Source:MGI Symbol;Acc:MGI:95412]		ENSMUSG00000003555	2.13167	1.43909	1.61308	0.892142	0.372317	NA	Cyp17a1	cytochrome P450, family 17, subfamily a, polypeptide 1 [Source:MGI Symbol;Acc:MGI:88586]
ENSMUSG00000003559	30.6062	0.488675	0.377096	1.29589	0.195013	0.318366	As3mt	arsenite methyltransferase [Source:MGI Symbol;Acc:MGI:1929882]		ENSMUSG00000003559	12.8753	0.714961	0.689199	1.03738	0.299559	0.561259	As3mt	arsenite methyltransferase [Source:MGI Symbol;Acc:MGI:1929882]
ENSMUSG00000003573	29.0391	0.498688	0.393859	1.26616	0.205456	0.331426	Homer3	homer scaffolding protein 3 [Source:MGI Symbol;Acc:MGI:1347359]		ENSMUSG00000003573	35.3871	0.0386391	0.430194	0.0898179	0.928432	0.970171	Homer3	homer scaffolding protein 3 [Source:MGI Symbol;Acc:MGI:1347359]
ENSMUSG00000003575	440.603	0.688324	0.12497	5.50792	3.63e-08	2.63e-07	Crtc1	CREB regulated transcription coactivator 1 [Source:MGI Symbol;Acc:MGI:2142523]		ENSMUSG00000003575	418.754	0.208165	0.278376	0.747785	0.45459	0.700875	Crtc1	CREB regulated transcription coactivator 1 [Source:MGI Symbol;Acc:MGI:2142523]
ENSMUSG00000003581	59.4395	0.736643	0.274235	2.68617	0.00722763	0.0204457	Rnf215	ring finger protein 215 [Source:MGI Symbol;Acc:MGI:1918923]		ENSMUSG00000003581	77.8039	0.201716	0.363958	0.554228	0.579423	0.786769	Rnf215	ring finger protein 215 [Source:MGI Symbol;Acc:MGI:1918923]
ENSMUSG00000003585	37.5575	-0.971878	0.344794	-2.81872	0.00482157	0.0143199	Sec14l2	SEC14-like lipid binding 2 [Source:MGI Symbol;Acc:MGI:1915065]		ENSMUSG00000003585	28.3245	-1.03587	0.502089	-2.06311	0.0391018	0.159636	Sec14l2	SEC14-like lipid binding 2 [Source:MGI Symbol;Acc:MGI:1915065]
ENSMUSG00000003604	25.4461	-1.11364	0.49189	-2.264	0.0235743	0.057157	Aven	apoptosis, caspase activation inhibitor [Source:MGI Symbol;Acc:MGI:1921518]		ENSMUSG00000003604	22.1917	-0.574311	0.502559	-1.14277	0.253133	0.509651	Aven	apoptosis, caspase activation inhibitor [Source:MGI Symbol;Acc:MGI:1921518]
ENSMUSG00000003617	107.711	-1.09394	0.223171	-4.9018	9.5e-07	5.72e-06	Cp	ceruloplasmin [Source:MGI Symbol;Acc:MGI:88476]		ENSMUSG00000003617	461.412	1.73391	1.05598	1.64198	NA	NA	Cp	ceruloplasmin [Source:MGI Symbol;Acc:MGI:88476]
ENSMUSG00000003623	601.024	-0.0174987	0.102105	-0.171379	0.863925	0.913681	Crot	carnitine O-octanoyltransferase [Source:MGI Symbol;Acc:MGI:1921364]		ENSMUSG00000003623	687.671	0.106109	0.321777	0.32976	0.741581	0.880991	Crot	carnitine O-octanoyltransferase [Source:MGI Symbol;Acc:MGI:1921364]
ENSMUSG00000003644	129.844	-1.27981	0.218567	-5.85547	4.76e-09	3.77e-08	Rps6ka1	ribosomal protein S6 kinase polypeptide 1 [Source:MGI Symbol;Acc:MGI:104558]		ENSMUSG00000003644	170.5	-0.470251	0.469798	-1.00096	0.316844	0.579561	Rps6ka1	ribosomal protein S6 kinase polypeptide 1 [Source:MGI Symbol;Acc:MGI:104558]
ENSMUSG00000003660	1734.01	-0.369104	0.0878183	-4.20304	2.63e-05	0.000126221	Snrnp200	small nuclear ribonucleoprotein 200 (U5) [Source:MGI Symbol;Acc:MGI:2444401]		ENSMUSG00000003657	2.73806	-0.352013	1.68124	-0.209377	0.834154	NA	Calb2	calbindin 2 [Source:MGI Symbol;Acc:MGI:101914]
ENSMUSG00000003662	203.695	0.165424	0.163113	1.01417	0.3105	0.451078	Ciao1	cytosolic iron-sulfur protein assembly 1 [Source:MGI Symbol;Acc:MGI:1346998]		ENSMUSG00000003660	1819.38	-0.34666	0.221035	-1.56835	0.1168	0.321393	Snrnp200	small nuclear ribonucleoprotein 200 (U5) [Source:MGI Symbol;Acc:MGI:2444401]
ENSMUSG00000003665	29.121	1.1564	0.404217	2.86084	0.00422527	0.0127205	Has1	hyaluronan synthase 1 [Source:MGI Symbol;Acc:MGI:106590]		ENSMUSG00000003662	222.12	0.267608	0.272095	0.983507	0.325358	0.587988	Ciao1	cytosolic iron-sulfur protein assembly 1 [Source:MGI Symbol;Acc:MGI:1346998]
ENSMUSG00000003680	120.544	0.000250738	0.220272	0.00113831	0.999092	0.999416	Taf6l	TATA-box binding protein associated factor 6 like [Source:MGI Symbol;Acc:MGI:2444957]		ENSMUSG00000003665	32.6363	1.19457	0.575487	2.07575	0.0379172	0.15688	Has1	hyaluronan synthase 1 [Source:MGI Symbol;Acc:MGI:106590]
ENSMUSG00000003721	202.75	0.070335	0.184086	0.382076	0.702405	0.799385	Insig2	insulin induced gene 2 [Source:MGI Symbol;Acc:MGI:1920249]		ENSMUSG00000003680	119.607	0.10482	0.306189	0.342339	0.732096	0.876363	Taf6l	TATA-box binding protein associated factor 6 like [Source:MGI Symbol;Acc:MGI:2444957]
ENSMUSG00000003731	419.048	-0.577551	0.129667	-4.45409	8.42e-06	4.41e-05	Kpna6	karyopherin (importin) alpha 6 [Source:MGI Symbol;Acc:MGI:1100836]		ENSMUSG00000003721	188.173	0.0907964	0.354309	0.256263	0.797748	0.911481	Insig2	insulin induced gene 2 [Source:MGI Symbol;Acc:MGI:1920249]
ENSMUSG00000003746	168.448	1.91907	0.198584	9.66376	4.3e-22	9.2e-21	Man1a	mannosidase 1, alpha [Source:MGI Symbol;Acc:MGI:104677]		ENSMUSG00000003731	446.777	-0.132271	0.290901	-0.454695	0.649329	0.831881	Kpna6	karyopherin (importin) alpha 6 [Source:MGI Symbol;Acc:MGI:1100836]
ENSMUSG00000003752	20.6914	0.956184	0.478989	1.99626	0.045906	0.100173	Itpkc	inositol 1,4,5-trisphosphate 3-kinase C [Source:MGI Symbol;Acc:MGI:2442554]		ENSMUSG00000003746	273.272	1.91671	0.296637	6.46147	1.04e-10	1.2e-08	Man1a	mannosidase 1, alpha [Source:MGI Symbol;Acc:MGI:104677]
ENSMUSG00000003762	89.7563	1.3033	0.227176	5.73698	9.64e-09	7.43e-08	Coq8b	coenzyme Q8B [Source:MGI Symbol;Acc:MGI:1924139]		ENSMUSG00000003752	21.3019	0.543638	0.59302	0.916729	0.359285	0.618574	Itpkc	inositol 1,4,5-trisphosphate 3-kinase C [Source:MGI Symbol;Acc:MGI:2442554]
ENSMUSG00000003778	780.827	-0.18825	0.101049	-1.86295	0.0624688	0.128845	Brd8	bromodomain containing 8 [Source:MGI Symbol;Acc:MGI:1925906]		ENSMUSG00000003762	112.076	1.60691	0.396345	4.05433	5.03e-05	0.00104172	Coq8b	coenzyme Q8B [Source:MGI Symbol;Acc:MGI:1924139]
ENSMUSG00000003779	123.081	-2.26552	0.226763	-9.99071	1.67e-23	3.87e-22	Kif20a	kinesin family member 20A [Source:MGI Symbol;Acc:MGI:1201682]		ENSMUSG00000003778	815.652	-0.115671	0.267337	-0.432678	0.665249	0.840181	Brd8	bromodomain containing 8 [Source:MGI Symbol;Acc:MGI:1925906]
ENSMUSG00000003808	157.538	-0.427929	0.180642	-2.36894	0.0178391	0.0450933	Farsa	phenylalanyl-tRNA synthetase, alpha subunit [Source:MGI Symbol;Acc:MGI:1913840]		ENSMUSG00000003779	83.9319	-1.72878	0.517391	-3.34134	0.000833751	0.00984025	Kif20a	kinesin family member 20A [Source:MGI Symbol;Acc:MGI:1201682]
ENSMUSG00000003809	144.169	-0.117024	0.209783	-0.55783	0.57696	0.700173	Gcdh	glutaryl-Coenzyme A dehydrogenase [Source:MGI Symbol;Acc:MGI:104541]		ENSMUSG00000003808	149.923	-0.319676	0.383197	-0.834235	0.404149	0.65769	Farsa	phenylalanyl-tRNA synthetase, alpha subunit [Source:MGI Symbol;Acc:MGI:1913840]
ENSMUSG00000003810	521.605	-0.96697	0.119277	-8.10695	5.19e-16	7.55e-15	Mast2	microtubule associated serine/threonine kinase 2 [Source:MGI Symbol;Acc:MGI:894676]		ENSMUSG00000003809	181.31	0.246977	0.29102	0.848661	0.39607	0.65122	Gcdh	glutaryl-Coenzyme A dehydrogenase [Source:MGI Symbol;Acc:MGI:104541]
ENSMUSG00000003812	21.4383	1.20187	0.459845	2.61364	0.00895825	0.0246665	Dnase2a	deoxyribonuclease II alpha [Source:MGI Symbol;Acc:MGI:1329019]		ENSMUSG00000003810	570.409	-0.265935	0.299554	-0.88777	0.374664	0.632167	Mast2	microtubule associated serine/threonine kinase 2 [Source:MGI Symbol;Acc:MGI:894676]
ENSMUSG00000003813	142.241	-1.13935	0.189706	-6.00587	1.9e-09	1.57e-08	Rad23a	RAD23 homolog A, nucleotide excision repair protein [Source:MGI Symbol;Acc:MGI:105126]		ENSMUSG00000003812	26.2701	1.13627	0.522052	2.17655	0.0295143	0.132455	Dnase2a	deoxyribonuclease II alpha [Source:MGI Symbol;Acc:MGI:1329019]
ENSMUSG00000003814	799.076	-0.396729	0.10564	-3.75548	0.00017301	0.000707912	Calr	calreticulin [Source:MGI Symbol;Acc:MGI:88252]		ENSMUSG00000003813	144.34	-0.503797	0.367134	-1.37224	0.169987	0.403224	Rad23a	RAD23 homolog A, nucleotide excision repair protein [Source:MGI Symbol;Acc:MGI:105126]
ENSMUSG00000003824	94.9024	-1.74808	0.236019	-7.40652	1.3e-13	1.56e-12	Syce2	synaptonemal complex central element protein 2 [Source:MGI Symbol;Acc:MGI:1919096]		ENSMUSG00000003814	771.845	-0.679524	0.354955	-1.91439	0.0555699	0.200583	Calr	calreticulin [Source:MGI Symbol;Acc:MGI:88252]
ENSMUSG00000003847	1024.43	0.692056	0.0950121	7.28387	3.24e-13	3.76e-12	Nfat5	nuclear factor of activated T cells 5 [Source:MGI Symbol;Acc:MGI:1859333]		ENSMUSG00000003824	86.3206	-0.260552	0.406638	-0.640747	0.521687	0.74941	Syce2	synaptonemal complex central element protein 2 [Source:MGI Symbol;Acc:MGI:1919096]
ENSMUSG00000003848	167.555	-0.940455	0.176406	-5.33119	9.76e-08	6.71e-07	Nob1	NIN1/RPN12 binding protein 1 homolog [Source:MGI Symbol;Acc:MGI:1914869]		ENSMUSG00000003847	1309.66	0.418045	0.266281	1.56994	0.116429	0.320747	Nfat5	nuclear factor of activated T cells 5 [Source:MGI Symbol;Acc:MGI:1859333]
ENSMUSG00000003849	61.0716	0.207976	0.280595	0.741198	0.458574	0.597268	Nqo1	NAD(P)H dehydrogenase, quinone 1 [Source:MGI Symbol;Acc:MGI:103187]		ENSMUSG00000003848	159.377	-0.75176	0.357865	-2.10068	0.0356688	0.15043	Nob1	NIN1/RPN12 binding protein 1 homolog [Source:MGI Symbol;Acc:MGI:1914869]
ENSMUSG00000003863	31.181	1.00026	0.462223	2.16401	0.0304637	0.0710957	Ppfia3	protein tyrosine phosphatase, receptor type, f polypeptide (PTPRF), interacting protein (liprin), alpha 3 [Source:MGI Symbol;Acc:MGI:1924037]		ENSMUSG00000003849	85.1649	0.759464	0.530083	1.43273	0.151936	0.377356	Nqo1	NAD(P)H dehydrogenase, quinone 1 [Source:MGI Symbol;Acc:MGI:103187]
ENSMUSG00000003865	164.848	-0.646313	0.184668	-3.49986	0.000465497	0.00174625	Gys1	glycogen synthase 1, muscle [Source:MGI Symbol;Acc:MGI:101805]		ENSMUSG00000003863	24.1962	-0.511642	0.50227	-1.01866	0.308365	0.571	Ppfia3	protein tyrosine phosphatase, receptor type, f polypeptide (PTPRF), interacting protein (liprin), alpha 3 [Source:MGI Symbol;Acc:MGI:1924037]
ENSMUSG00000003868	755.704	-1.2469	0.105694	-11.7972	4.03e-32	1.42e-30	Ruvbl2	RuvB-like protein 2 [Source:MGI Symbol;Acc:MGI:1342299]		ENSMUSG00000003865	164.586	-0.542583	0.328328	-1.65256	0.0984198	0.288697	Gys1	glycogen synthase 1, muscle [Source:MGI Symbol;Acc:MGI:101805]
ENSMUSG00000003872	1.28962	-0.518929	1.7811	-0.291353	0.770781	NA	Lin7b	lin-7 homolog B (C. elegans) [Source:MGI Symbol;Acc:MGI:1330858]		ENSMUSG00000003868	794.925	-0.746512	0.319829	-2.3341	0.0195907	0.100207	Ruvbl2	RuvB-like protein 2 [Source:MGI Symbol;Acc:MGI:1342299]
ENSMUSG00000003873	248.909	-0.384902	0.149525	-2.57416	0.0100483	0.0272972	Bax	BCL2-associated X protein [Source:MGI Symbol;Acc:MGI:99702]		ENSMUSG00000003873	289.471	0.281821	0.364286	0.773628	0.439151	0.687096	Bax	BCL2-associated X protein [Source:MGI Symbol;Acc:MGI:99702]
ENSMUSG00000003923	319.434	-0.820704	0.137442	-5.97128	2.35e-09	1.93e-08	Tfam	transcription factor A, mitochondrial [Source:MGI Symbol;Acc:MGI:107810]		ENSMUSG00000003923	300.423	-0.760002	0.27507	-2.76294	0.00572836	0.0410543	Tfam	transcription factor A, mitochondrial [Source:MGI Symbol;Acc:MGI:107810]
ENSMUSG00000003929	283.39	-0.146397	0.157954	-0.926833	0.354013	0.497421	Zfp81	zinc finger protein 81 [Source:MGI Symbol;Acc:MGI:1890752]		ENSMUSG00000003929	321.456	-0.201104	0.290148	-0.693107	0.488243	0.726571	Zfp81	zinc finger protein 81 [Source:MGI Symbol;Acc:MGI:1890752]
ENSMUSG00000003934	73.28	1.89377	0.279082	6.78571	1.16e-11	1.18e-10	Efnb3	ephrin B3 [Source:MGI Symbol;Acc:MGI:109196]		ENSMUSG00000003934	117.32	1.3858	0.367795	3.76787	0.000164647	0.00273631	Efnb3	ephrin B3 [Source:MGI Symbol;Acc:MGI:109196]
ENSMUSG00000003948	92.8941	0.759894	0.230438	3.2976	0.00097515	0.00341594	Mmd	monocyte to macrophage differentiation-associated [Source:MGI Symbol;Acc:MGI:1914718]		ENSMUSG00000003948	130.438	0.887861	0.311741	2.84807	0.00439853	0.0336184	Mmd	monocyte to macrophage differentiation-associated [Source:MGI Symbol;Acc:MGI:1914718]
ENSMUSG00000003949	198.197	-0.724818	0.177698	-4.07893	4.52e-05	0.000207752	Hlf	hepatic leukemia factor [Source:MGI Symbol;Acc:MGI:96108]		ENSMUSG00000003949	137.379	-0.561873	0.350172	-1.60456	0.10859	0.306374	Hlf	hepatic leukemia factor [Source:MGI Symbol;Acc:MGI:96108]
ENSMUSG00000003955	143.154	-0.664991	0.183813	-3.61775	0.000297174	0.0011603	Fam162a	family with sequence similarity 162, member A [Source:MGI Symbol;Acc:MGI:1917436]		ENSMUSG00000003955	150.352	-0.625472	0.321277	-1.94683	0.0515554	0.190843	Fam162a	family with sequence similarity 162, member A [Source:MGI Symbol;Acc:MGI:1917436]
ENSMUSG00000003970	1865.1	-0.587374	0.0879915	-6.67535	2.47e-11	2.45e-10	Rpl8	ribosomal protein L8 [Source:MGI Symbol;Acc:MGI:1350927]		ENSMUSG00000003970	1662.23	-0.518801	0.291243	-1.78133	0.074858	0.2442	Rpl8	ribosomal protein L8 [Source:MGI Symbol;Acc:MGI:1350927]
ENSMUSG00000003974	338.576	-1.93435	0.17846	-10.8391	2.25e-27	6.28e-26	Grm3	glutamate receptor, metabotropic 3 [Source:MGI Symbol;Acc:MGI:1351340]		ENSMUSG00000003974	178.558	-1.69348	0.400994	-4.2232	2.41e-05	0.000587725	Grm3	glutamate receptor, metabotropic 3 [Source:MGI Symbol;Acc:MGI:1351340]
ENSMUSG00000003992	314.518	0.37625	0.138524	2.71612	0.00660512	0.0189226	Ssbp2	single-stranded DNA binding protein 2 [Source:MGI Symbol;Acc:MGI:1914220]		ENSMUSG00000003992	277.272	0.188409	0.279059	0.675158	0.499575	0.734149	Ssbp2	single-stranded DNA binding protein 2 [Source:MGI Symbol;Acc:MGI:1914220]
ENSMUSG00000004018	59.4955	-0.515023	0.300641	-1.71308	0.0866972	0.168995	Fancl	Fanconi anemia, complementation group L [Source:MGI Symbol;Acc:MGI:1914280]		ENSMUSG00000004018	58.4351	-0.873734	0.41774	-2.09157	0.0364768	0.152599	Fancl	Fanconi anemia, complementation group L [Source:MGI Symbol;Acc:MGI:1914280]
ENSMUSG00000004031	145.16	0.757778	0.197877	3.82955	0.000128378	0.000538856	Brinp2	bone morphogenic protein/retinoic acid inducible neural-specific 2 [Source:MGI Symbol;Acc:MGI:2443333]		ENSMUSG00000004031	129.651	-1.16361	0.457431	-2.54379	0.0109656	0.0661843	Brinp2	bone morphogenic protein/retinoic acid inducible neural-specific 2 [Source:MGI Symbol;Acc:MGI:2443333]
ENSMUSG00000004032	369.65	-0.276251	0.134356	-2.05611	0.0397717	0.0891142	Gstm5	glutathione S-transferase, mu 5 [Source:MGI Symbol;Acc:MGI:1309466]		ENSMUSG00000004032	387.063	-0.0601006	0.257028	-0.233829	0.815118	0.919438	Gstm5	glutathione S-transferase, mu 5 [Source:MGI Symbol;Acc:MGI:1309466]
ENSMUSG00000004035	85.0819	-1.02717	0.245758	-4.17961	2.92e-05	0.000138851	Gstm7	glutathione S-transferase, mu 7 [Source:MGI Symbol;Acc:MGI:1915562]		ENSMUSG00000004035	120.565	0.852718	0.359667	2.37085	0.0177472	0.0931861	Gstm7	glutathione S-transferase, mu 7 [Source:MGI Symbol;Acc:MGI:1915562]
ENSMUSG00000004040	924.254	0.314098	0.110589	2.84023	0.00450803	0.0134905	Stat3	signal transducer and activator of transcription 3 [Source:MGI Symbol;Acc:MGI:103038]		ENSMUSG00000004038	2.06528	1.90851	1.65285	1.15468	0.248221	NA	Gstm3	glutathione S-transferase, mu 3 [Source:MGI Symbol;Acc:MGI:106026]
ENSMUSG00000004043	7.52299	0.640583	0.766218	0.836032	0.403137	0.545662	Stat5a	signal transducer and activator of transcription 5A [Source:MGI Symbol;Acc:MGI:103036]		ENSMUSG00000004040	995.937	0.459498	0.307791	1.49289	0.135466	0.351326	Stat3	signal transducer and activator of transcription 3 [Source:MGI Symbol;Acc:MGI:103038]
ENSMUSG00000004044	200.345	-1.27447	0.176857	-7.2062	5.75e-13	6.53e-12	Cavin1	caveolae associated 1 [Source:MGI Symbol;Acc:MGI:1277968]		ENSMUSG00000004043	3.47501	-0.201361	1.32523	-0.151944	0.879231	0.94894	Stat5a	signal transducer and activator of transcription 5A [Source:MGI Symbol;Acc:MGI:103036]
ENSMUSG00000004054	162.156	-0.37752	0.185587	-2.03419	0.0419321	0.0929982	Map3k11	mitogen-activated protein kinase kinase kinase 11 [Source:MGI Symbol;Acc:MGI:1346880]		ENSMUSG00000004044	303.343	0.0219843	0.446767	0.0492075	0.960754	0.985855	Cavin1	caveolae associated 1 [Source:MGI Symbol;Acc:MGI:1277968]
ENSMUSG00000004056	174.692	-0.202492	0.176742	-1.14569	0.251923	0.38656	Akt2	thymoma viral proto-oncogene 2 [Source:MGI Symbol;Acc:MGI:104874]		ENSMUSG00000004054	159.375	0.0115508	0.322007	0.0358712	0.971385	0.990496	Map3k11	mitogen-activated protein kinase kinase kinase 11 [Source:MGI Symbol;Acc:MGI:1346880]
ENSMUSG00000004069	237.207	-0.770467	0.152734	-5.04451	4.55e-07	2.86e-06	Dnaja3	DnaJ heat shock protein family (Hsp40) member A3 [Source:MGI Symbol;Acc:MGI:1933786]		ENSMUSG00000004056	182.317	0.400435	0.299967	1.33493	0.181899	0.42035	Akt2	thymoma viral proto-oncogene 2 [Source:MGI Symbol;Acc:MGI:104874]
ENSMUSG00000004070	85.8818	-0.187219	0.23234	-0.805798	0.420359	0.562209	Hmox2	heme oxygenase 2 [Source:MGI Symbol;Acc:MGI:109373]		ENSMUSG00000004069	214.478	-0.51505	0.300086	-1.71634	0.0860994	0.265713	Dnaja3	DnaJ heat shock protein family (Hsp40) member A3 [Source:MGI Symbol;Acc:MGI:1933786]
ENSMUSG00000004071	537.218	0.216162	0.116779	1.85103	0.0641651	0.131688	Cdip1	cell death inducing Trp53 target 1 [Source:MGI Symbol;Acc:MGI:1913876]		ENSMUSG00000004070	92.3014	-0.40274	0.375009	-1.07395	0.282846	0.543573	Hmox2	heme oxygenase 2 [Source:MGI Symbol;Acc:MGI:109373]
ENSMUSG00000004085	896.494	-0.561191	0.0940263	-5.96845	2.4e-09	1.96e-08	Map3k20	mitogen-activated protein kinase kinase kinase 20 [Source:MGI Symbol;Acc:MGI:2443258]		ENSMUSG00000004071	586.261	0.139699	0.248683	0.561755	0.574283	0.783219	Cdip1	cell death inducing Trp53 target 1 [Source:MGI Symbol;Acc:MGI:1913876]
ENSMUSG00000004096	453.205	-0.365609	0.116976	-3.1255	0.00177504	0.00585532	Cwc15	CWC15 spliceosome-associated protein [Source:MGI Symbol;Acc:MGI:1913320]		ENSMUSG00000004085	949.873	-0.104429	0.314957	-0.331565	0.740217	0.880441	Map3k20	mitogen-activated protein kinase kinase kinase 20 [Source:MGI Symbol;Acc:MGI:2443258]
ENSMUSG00000004098	47.6377	-1.86428	0.339773	-5.48684	4.09e-08	2.93e-07	Col5a3	collagen, type V, alpha 3 [Source:MGI Symbol;Acc:MGI:1858212]		ENSMUSG00000004096	489.02	-0.175653	0.259392	-0.677173	0.498296	0.733093	Cwc15	CWC15 spliceosome-associated protein [Source:MGI Symbol;Acc:MGI:1913320]
ENSMUSG00000004099	1454.51	-1.7137	0.103749	-16.5177	2.73e-61	2.93e-59	Dnmt1	DNA methyltransferase (cytosine-5) 1 [Source:MGI Symbol;Acc:MGI:94912]		ENSMUSG00000004098	54.1219	0.349194	0.56322	0.619995	0.535261	0.758172	Col5a3	collagen, type V, alpha 3 [Source:MGI Symbol;Acc:MGI:1858212]
ENSMUSG00000004100	101.719	-1.73065	0.256196	-6.75518	1.43e-11	1.45e-10	Ppan	peter pan homolog [Source:MGI Symbol;Acc:MGI:2178445]		ENSMUSG00000004099	1152.73	-1.34249	0.402447	-3.33582	0.000850491	0.0099877	Dnmt1	DNA methyltransferase (cytosine-5) 1 [Source:MGI Symbol;Acc:MGI:94912]
ENSMUSG00000004105	76.5111	0.85279	0.247295	3.44847	0.000563772	0.00207874	Angptl2	angiopoietin-like 2 [Source:MGI Symbol;Acc:MGI:1347002]		ENSMUSG00000004100	131.734	-0.555683	0.42772	-1.29918	0.193883	0.436987	Ppan	peter pan homolog [Source:MGI Symbol;Acc:MGI:2178445]
ENSMUSG00000004110	52.1724	2.15367	0.359912	5.98387	2.18e-09	1.79e-08	Cacna1e	calcium channel, voltage-dependent, R type, alpha 1E subunit [Source:MGI Symbol;Acc:MGI:106217]		ENSMUSG00000004105	85.143	0.597152	0.379547	1.57333	0.115643	0.319422	Angptl2	angiopoietin-like 2 [Source:MGI Symbol;Acc:MGI:1347002]
ENSMUSG00000004113	62.3675	0.132314	0.296773	0.445842	0.655711	0.762779	Cacna1b	calcium channel, voltage-dependent, N type, alpha 1B subunit [Source:MGI Symbol;Acc:MGI:88296]		ENSMUSG00000004110	64.0449	2.11939	0.418967	5.05861	4.22e-07	1.92e-05	Cacna1e	calcium channel, voltage-dependent, R type, alpha 1E subunit [Source:MGI Symbol;Acc:MGI:106217]
ENSMUSG00000004127	76.5167	-0.690373	0.250281	-2.75839	0.00580861	0.0169105	Trmt10a	tRNA methyltransferase 10A [Source:MGI Symbol;Acc:MGI:1920421]		ENSMUSG00000004113	56.6431	-0.639022	0.403635	-1.58317	0.113383	0.315544	Cacna1b	calcium channel, voltage-dependent, N type, alpha 1B subunit [Source:MGI Symbol;Acc:MGI:88296]
ENSMUSG00000004151	531.282	-0.793371	0.115632	-6.86115	6.83e-12	7.17e-11	Etv1	ets variant 1 [Source:MGI Symbol;Acc:MGI:99254]		ENSMUSG00000004127	93.8715	-0.0429926	0.381034	-0.112831	0.910164	0.963098	Trmt10a	tRNA methyltransferase 10A [Source:MGI Symbol;Acc:MGI:1920421]
ENSMUSG00000004187	20.5715	2.05219	0.49214	4.16993	3.05e-05	0.000144277	Kifc2	kinesin family member C2 [Source:MGI Symbol;Acc:MGI:109187]		ENSMUSG00000004151	379.032	-1.08723	0.262147	-4.1474	3.36e-05	0.000755814	Etv1	ets variant 1 [Source:MGI Symbol;Acc:MGI:99254]
ENSMUSG00000004207	1545.32	1.04328	0.0896872	11.6324	2.82e-31	9.47e-30	Psap	prosaposin [Source:MGI Symbol;Acc:MGI:97783]		ENSMUSG00000004187	44.1047	1.95913	0.510202	3.83991	0.000123077	0.00213998	Kifc2	kinesin family member C2 [Source:MGI Symbol;Acc:MGI:109187]
ENSMUSG00000004221	267.958	0.410736	0.144984	2.83297	0.0046118	0.0137708	Ikbkg	inhibitor of kappaB kinase gamma [Source:MGI Symbol;Acc:MGI:1338074]		ENSMUSG00000004207	1730.65	0.898732	0.28794	3.12125	0.00180086	0.0174457	Psap	prosaposin [Source:MGI Symbol;Acc:MGI:97783]
ENSMUSG00000004233	123.723	-0.181412	0.212786	-0.852554	0.393907	0.536716	Wars2	tryptophanyl tRNA synthetase 2 (mitochondrial) [Source:MGI Symbol;Acc:MGI:1917810]		ENSMUSG00000004221	342.133	0.390209	0.295349	1.32118	0.186442	0.427122	Ikbkg	inhibitor of kappaB kinase gamma [Source:MGI Symbol;Acc:MGI:1338074]
ENSMUSG00000004263	72.6367	0.424756	0.275338	1.54267	0.122911	0.222669	Atn1	atrophin 1 [Source:MGI Symbol;Acc:MGI:104725]		ENSMUSG00000004233	128.921	0.432726	0.326265	1.3263	0.184739	0.424656	Wars2	tryptophanyl tRNA synthetase 2 (mitochondrial) [Source:MGI Symbol;Acc:MGI:1917810]
ENSMUSG00000004264	429.964	-0.947347	0.128218	-7.38856	1.48e-13	1.78e-12	Phb2	prohibitin 2 [Source:MGI Symbol;Acc:MGI:102520]		ENSMUSG00000004263	109.498	0.324314	0.380652	0.851995	0.394217	0.649681	Atn1	atrophin 1 [Source:MGI Symbol;Acc:MGI:104725]
ENSMUSG00000004266	3.89651	1.4529	1.11057	1.30825	0.190788	0.313012	Ptpn6	protein tyrosine phosphatase, non-receptor type 6 [Source:MGI Symbol;Acc:MGI:96055]		ENSMUSG00000004264	443.011	-0.956982	0.322366	-2.96862	0.00299145	0.0254567	Phb2	prohibitin 2 [Source:MGI Symbol;Acc:MGI:102520]
ENSMUSG00000004267	51.0862	1.58693	0.321144	4.94149	7.75e-07	4.74e-06	Eno2	enolase 2, gamma neuronal [Source:MGI Symbol;Acc:MGI:95394]		ENSMUSG00000004266	8.66506	1.19419	0.867375	1.37679	0.168578	0.401196	Ptpn6	protein tyrosine phosphatase, non-receptor type 6 [Source:MGI Symbol;Acc:MGI:96055]
ENSMUSG00000004268	293.951	-0.550997	0.13739	-4.01045	6.06e-05	0.000271288	Emg1	EMG1 N1-specific pseudouridine methyltransferase [Source:MGI Symbol;Acc:MGI:1315195]		ENSMUSG00000004267	99.5726	2.06081	0.335565	6.1413	8.18e-10	7.62e-08	Eno2	enolase 2, gamma neuronal [Source:MGI Symbol;Acc:MGI:95394]
ENSMUSG00000004270	323.462	-0.43523	0.15651	-2.78084	0.00542187	0.0159021	Lpcat3	lysophosphatidylcholine acyltransferase 3 [Source:MGI Symbol;Acc:MGI:1315211]		ENSMUSG00000004268	322.886	-0.375909	0.315305	-1.19221	0.233179	0.487098	Emg1	EMG1 N1-specific pseudouridine methyltransferase [Source:MGI Symbol;Acc:MGI:1315195]
ENSMUSG00000004285	72.276	0.871271	0.260603	3.34329	0.000827908	0.00293684	Atp6v1f	ATPase, H+ transporting, lysosomal V1 subunit F [Source:MGI Symbol;Acc:MGI:1913394]		ENSMUSG00000004270	324.034	-0.38166	0.316298	-1.20665	0.227568	0.480282	Lpcat3	lysophosphatidylcholine acyltransferase 3 [Source:MGI Symbol;Acc:MGI:1315211]
ENSMUSG00000004317	202.729	-1.36243	0.163507	-8.33256	7.91e-17	1.21e-15	Clcn5	chloride channel, voltage-sensitive 5 [Source:MGI Symbol;Acc:MGI:99486]		ENSMUSG00000004285	73.4363	0.54696	0.358485	1.52575	0.127071	0.338372	Atp6v1f	ATPase, H+ transporting, lysosomal V1 subunit F [Source:MGI Symbol;Acc:MGI:1913394]
ENSMUSG00000004319	940.38	0.282919	0.0914579	3.09343	0.00197855	0.006459	Clcn3	chloride channel, voltage-sensitive 3 [Source:MGI Symbol;Acc:MGI:103555]		ENSMUSG00000004317	174.785	-0.825152	0.292958	-2.81662	0.00485314	0.0360308	Clcn5	chloride channel, voltage-sensitive 5 [Source:MGI Symbol;Acc:MGI:99486]
ENSMUSG00000004328	26.7133	1.51651	0.444029	3.41533	0.000637051	0.00232341	Hif3a	hypoxia inducible factor 3, alpha subunit [Source:MGI Symbol;Acc:MGI:1859778]		ENSMUSG00000004319	924	-0.293086	0.252894	-1.15893	0.246486	0.50229	Clcn3	chloride channel, voltage-sensitive 3 [Source:MGI Symbol;Acc:MGI:103555]
ENSMUSG00000004347	231.531	0.285814	0.151363	1.88827	0.0589893	0.122982	Pde1c	phosphodiesterase 1C [Source:MGI Symbol;Acc:MGI:108413]		ENSMUSG00000004328	23.7628	3.63566	0.656557	5.53745	3.07e-08	1.89e-06	Hif3a	hypoxia inducible factor 3, alpha subunit [Source:MGI Symbol;Acc:MGI:1859778]
ENSMUSG00000004356	486.462	-1.31901	0.131172	-10.0556	8.68e-24	2.04e-22	Utp20	UTP20 small subunit processome component [Source:MGI Symbol;Acc:MGI:1917933]		ENSMUSG00000004347	159.304	-0.632838	0.535825	-1.18105	0.237581	0.493118	Pde1c	phosphodiesterase 1C [Source:MGI Symbol;Acc:MGI:108413]
ENSMUSG00000004360	265.647	0.246633	0.138724	1.77786	0.0754261	0.150698	9330159F19Rik	RIKEN cDNA 9330159F19 gene [Source:MGI Symbol;Acc:MGI:3036239]		ENSMUSG00000004356	542.205	-0.904458	0.369668	-2.44668	0.0144181	0.0803457	Utp20	UTP20 small subunit processome component [Source:MGI Symbol;Acc:MGI:1917933]
ENSMUSG00000004364	1848.54	-0.654732	0.097698	-6.70159	2.06e-11	2.06e-10	Cul3	cullin 3 [Source:MGI Symbol;Acc:MGI:1347360]		ENSMUSG00000004360	239.584	-0.318471	0.343506	-0.927118	0.353865	0.614148	9330159F19Rik	RIKEN cDNA 9330159F19 gene [Source:MGI Symbol;Acc:MGI:3036239]
ENSMUSG00000004383	306.164	-0.0276308	0.141483	-0.195294	0.845163	0.901637	Large1	LARGE xylosyl- and glucuronyltransferase 1 [Source:MGI Symbol;Acc:MGI:1342270]		ENSMUSG00000004364	1746.4	-0.720916	0.238517	-3.0225	0.00250698	0.022342	Cul3	cullin 3 [Source:MGI Symbol;Acc:MGI:1347360]
ENSMUSG00000004393	134.406	-1.06804	0.194007	-5.50515	3.69e-08	2.66e-07	Ddx56	DEAD box helicase 56 [Source:MGI Symbol;Acc:MGI:1277172]		ENSMUSG00000004383	341.47	-0.328034	0.239382	-1.37034	0.170581	0.40397	Large1	LARGE xylosyl- and glucuronyltransferase 1 [Source:MGI Symbol;Acc:MGI:1342270]
ENSMUSG00000004394	454.381	0.0120874	0.114805	0.105287	0.916148	0.947764	Tmed4	transmembrane p24 trafficking protein 4 [Source:MGI Symbol;Acc:MGI:1915070]		ENSMUSG00000004393	129	-0.626927	0.377481	-1.66082	0.0967505	0.286145	Ddx56	DEAD box helicase 56 [Source:MGI Symbol;Acc:MGI:1277172]
ENSMUSG00000004415	40.8217	-0.12235	0.357205	-0.34252	0.731959	0.82266	Col26a1	collagen, type XXVI, alpha 1 [Source:MGI Symbol;Acc:MGI:2155345]		ENSMUSG00000004394	442.105	-0.18963	0.251974	-0.752579	0.451703	0.69805	Tmed4	transmembrane p24 trafficking protein 4 [Source:MGI Symbol;Acc:MGI:1915070]
ENSMUSG00000004446	41.5989	-0.110225	0.35624	-0.309412	0.757008	0.839003	Bid	BH3 interacting domain death agonist [Source:MGI Symbol;Acc:MGI:108093]		ENSMUSG00000004415	38.299	-0.29677	0.457529	-0.648636	0.516574	0.745595	Col26a1	collagen, type XXVI, alpha 1 [Source:MGI Symbol;Acc:MGI:2155345]
ENSMUSG00000004451	274.783	-0.787799	0.14437	-5.45682	4.85e-08	3.45e-07	Ralb	v-ral simian leukemia viral oncogene B [Source:MGI Symbol;Acc:MGI:1927244]		ENSMUSG00000004446	55.6668	0.597052	0.391599	1.52465	0.127346	0.338671	Bid	BH3 interacting domain death agonist [Source:MGI Symbol;Acc:MGI:108093]
ENSMUSG00000004455	61.4024	-0.273399	0.274763	-0.995038	0.319718	0.461489	Ppp1cc	protein phosphatase 1 catalytic subunit gamma [Source:MGI Symbol;Acc:MGI:104872]		ENSMUSG00000004451	202.915	-0.417461	0.303449	-1.37572	0.168908	0.401742	Ralb	v-ral simian leukemia viral oncogene B [Source:MGI Symbol;Acc:MGI:1927244]
ENSMUSG00000004460	462.773	-0.668942	0.124123	-5.38934	7.07e-08	4.94e-07	Dnajb11	DnaJ heat shock protein family (Hsp40) member B11 [Source:MGI Symbol;Acc:MGI:1915088]		ENSMUSG00000004455	55.6771	-0.530374	0.356106	-1.48937	0.136389	0.352652	Ppp1cc	protein phosphatase 1 catalytic subunit gamma [Source:MGI Symbol;Acc:MGI:104872]
ENSMUSG00000004462	159.618	0.0849627	0.174048	0.488156	0.625439	0.73885	Tbccd1	TBCC domain containing 1 [Source:MGI Symbol;Acc:MGI:1917823]		ENSMUSG00000004460	480.867	-0.427359	0.331925	-1.28752	0.197914	0.442018	Dnajb11	DnaJ heat shock protein family (Hsp40) member B11 [Source:MGI Symbol;Acc:MGI:1915088]
ENSMUSG00000004473	14.2188	1.39623	0.600135	2.32653	0.0199902	0.049612	Clec11a	C-type lectin domain family 11, member a [Source:MGI Symbol;Acc:MGI:1298219]		ENSMUSG00000004462	182.792	0.224657	0.305515	0.735339	0.462133	0.706379	Tbccd1	TBCC domain containing 1 [Source:MGI Symbol;Acc:MGI:1917823]
ENSMUSG00000004500	70.1246	0.206394	0.289989	0.711729	0.476633	0.613931	Zfp324	zinc finger protein 324 [Source:MGI Symbol;Acc:MGI:2444641]		ENSMUSG00000004473	11.6286	0.136732	0.713298	0.19169	0.847985	0.933458	Clec11a	C-type lectin domain family 11, member a [Source:MGI Symbol;Acc:MGI:1298219]
ENSMUSG00000004508	309.618	-0.388334	0.130429	-2.97735	0.00290755	0.00913441	Gab2	growth factor receptor bound protein 2-associated protein 2 [Source:MGI Symbol;Acc:MGI:1333854]		ENSMUSG00000004500	83.6083	-0.0417191	0.331781	-0.125743	0.899936	0.958257	Zfp324	zinc finger protein 324 [Source:MGI Symbol;Acc:MGI:2444641]
ENSMUSG00000004530	946.749	-0.173056	0.0962837	-1.79735	0.0722794	0.145247	Coro1c	coronin, actin binding protein 1C [Source:MGI Symbol;Acc:MGI:1345964]		ENSMUSG00000004508	340.865	-0.225186	0.289885	-0.776811	0.43727	0.685876	Gab2	growth factor receptor bound protein 2-associated protein 2 [Source:MGI Symbol;Acc:MGI:1333854]
ENSMUSG00000004535	1472.47	-0.0413656	0.0840517	-0.492145	0.622617	0.736721	Tax1bp1	Tax1 (human T cell leukemia virus type I) binding protein 1 [Source:MGI Symbol;Acc:MGI:1289308]		ENSMUSG00000004530	671.974	-0.833881	0.255056	-3.26941	0.00107772	0.0118986	Coro1c	coronin, actin binding protein 1C [Source:MGI Symbol;Acc:MGI:1345964]
ENSMUSG00000004558	5479.28	2.20907	0.0865962	25.51	1.53e-143	1.16e-140	Ndrg2	N-myc downstream regulated gene 2 [Source:MGI Symbol;Acc:MGI:1352498]		ENSMUSG00000004535	1685.38	-0.250992	0.283934	-0.883981	0.376707	0.633792	Tax1bp1	Tax1 (human T cell leukemia virus type I) binding protein 1 [Source:MGI Symbol;Acc:MGI:1289308]
ENSMUSG00000004561	60.3445	0.403063	0.286384	1.40742	0.159303	0.272941	Mettl17	methyltransferase like 17 [Source:MGI Symbol;Acc:MGI:1098577]		ENSMUSG00000004558	5738.01	0.603463	0.436003	1.38408	0.166334	0.398174	Ndrg2	N-myc downstream regulated gene 2 [Source:MGI Symbol;Acc:MGI:1352498]
ENSMUSG00000004562	356.113	-0.327123	0.141556	-2.3109	0.0208381	0.0514669	Arhgef40	Rho guanine nucleotide exchange factor (GEF) 40 [Source:MGI Symbol;Acc:MGI:2685515]		ENSMUSG00000004561	73.6045	0.461179	0.411753	1.12004	0.262698	0.521377	Mettl17	methyltransferase like 17 [Source:MGI Symbol;Acc:MGI:1098577]
ENSMUSG00000004565	123.787	0.841872	0.231472	3.63704	0.00027579	0.00108363	Pnpla6	patatin-like phospholipase domain containing 6 [Source:MGI Symbol;Acc:MGI:1354723]		ENSMUSG00000004562	367.381	-0.309784	0.241639	-1.28201	0.19984	0.444606	Arhgef40	Rho guanine nucleotide exchange factor (GEF) 40 [Source:MGI Symbol;Acc:MGI:2685515]
ENSMUSG00000004567	227.285	0.369492	0.157023	2.3531	0.0186174	0.0467376	Mcoln1	mucolipin 1 [Source:MGI Symbol;Acc:MGI:1890498]		ENSMUSG00000004565	140.822	0.413994	0.375554	1.10236	0.270307	0.529386	Pnpla6	patatin-like phospholipase domain containing 6 [Source:MGI Symbol;Acc:MGI:1354723]
ENSMUSG00000004568	269.271	0.935344	0.153287	6.10193	1.05e-09	8.88e-09	Arhgef18	rho/rac guanine nucleotide exchange factor (GEF) 18 [Source:MGI Symbol;Acc:MGI:2142567]		ENSMUSG00000004567	235.205	0.165733	0.272684	0.607783	0.543332	0.763383	Mcoln1	mucolipin 1 [Source:MGI Symbol;Acc:MGI:1890498]
ENSMUSG00000004591	670.73	-0.415507	0.101471	-4.09484	4.22e-05	0.000195171	Pkn2	protein kinase N2 [Source:MGI Symbol;Acc:MGI:109211]		ENSMUSG00000004568	370.556	0.621627	0.310693	2.00078	0.0454163	0.176023	Arhgef18	rho/rac guanine nucleotide exchange factor (GEF) 18 [Source:MGI Symbol;Acc:MGI:2142567]
ENSMUSG00000004610	71.4469	0.245067	0.262489	0.933629	0.350495	0.493902	Etfb	electron transferring flavoprotein, beta polypeptide [Source:MGI Symbol;Acc:MGI:106098]		ENSMUSG00000004591	690.703	-0.449485	0.257345	-1.74662	0.080703	0.254633	Pkn2	protein kinase N2 [Source:MGI Symbol;Acc:MGI:109211]
ENSMUSG00000004626	10.5652	2.91341	0.854474	3.4096	0.000650587	0.00236856	Stxbp2	syntaxin binding protein 2 [Source:MGI Symbol;Acc:MGI:107370]		ENSMUSG00000004609	4.13503	3.08557	1.50664	2.04798	0.0405615	0.163646	Cd33	CD33 antigen [Source:MGI Symbol;Acc:MGI:99440]
ENSMUSG00000004631	260.754	0.404255	0.138897	2.91047	0.00360886	0.0110652	Sgce	sarcoglycan, epsilon [Source:MGI Symbol;Acc:MGI:1329042]		ENSMUSG00000004610	77.8482	-0.00770113	0.374005	-0.020591	0.983572	0.994948	Etfb	electron transferring flavoprotein, beta polypeptide [Source:MGI Symbol;Acc:MGI:106098]
ENSMUSG00000004633	182.984	-0.66288	0.163982	-4.0424	5.29e-05	0.000239453	Chn2	chimerin 2 [Source:MGI Symbol;Acc:MGI:1917243]		ENSMUSG00000004626	30.1937	3.07906	0.610546	5.04312	4.58e-07	2.05e-05	Stxbp2	syntaxin binding protein 2 [Source:MGI Symbol;Acc:MGI:107370]
ENSMUSG00000004637	112.457	0.076791	0.223809	0.34311	0.731516	0.822373	Wwox	WW domain-containing oxidoreductase [Source:MGI Symbol;Acc:MGI:1931237]		ENSMUSG00000004631	372.225	0.415361	0.276412	1.50269	0.132919	0.347847	Sgce	sarcoglycan, epsilon [Source:MGI Symbol;Acc:MGI:1329042]
ENSMUSG00000004642	208.023	-0.808019	0.163738	-4.93481	8.02e-07	4.89e-06	Slbp	stem-loop binding protein [Source:MGI Symbol;Acc:MGI:108402]		ENSMUSG00000004633	129.201	-0.562201	0.390168	-1.44092	0.149608	0.374029	Chn2	chimerin 2 [Source:MGI Symbol;Acc:MGI:1917243]
ENSMUSG00000004661	27.1103	0.896014	0.397228	2.25567	0.0240914	0.0582136	Arid3b	AT rich interactive domain 3B (BRIGHT-like) [Source:MGI Symbol;Acc:MGI:1930768]		ENSMUSG00000004637	106.621	0.0931019	0.335661	0.277369	0.781497	0.90448	Wwox	WW domain-containing oxidoreductase [Source:MGI Symbol;Acc:MGI:1931237]
ENSMUSG00000004665	122.828	-1.12649	0.249703	-4.51132	6.44e-06	3.43e-05	Cnn2	calponin 2 [Source:MGI Symbol;Acc:MGI:105093]		ENSMUSG00000004642	199.622	-0.526878	0.406016	-1.29768	0.194397	0.437396	Slbp	stem-loop binding protein [Source:MGI Symbol;Acc:MGI:108402]
ENSMUSG00000004667	176.88	-0.477192	0.202938	-2.35142	0.018702	0.0468929	Polr2e	polymerase (RNA) II (DNA directed) polypeptide E [Source:MGI Symbol;Acc:MGI:1913670]		ENSMUSG00000004661	31.8213	0.214891	0.54278	0.395908	0.692173	0.854508	Arid3b	AT rich interactive domain 3B (BRIGHT-like) [Source:MGI Symbol;Acc:MGI:1930768]
ENSMUSG00000004668	18.9087	1.73742	0.521546	3.33128	0.000864474	0.00305701	Abca13	ATP-binding cassette, sub-family A (ABC1), member 13 [Source:MGI Symbol;Acc:MGI:2388707]		ENSMUSG00000004665	217.842	-0.400581	0.384084	-1.04295	0.296971	0.55886	Cnn2	calponin 2 [Source:MGI Symbol;Acc:MGI:105093]
ENSMUSG00000004677	582.43	-0.636661	0.111454	-5.7123	1.11e-08	8.55e-08	Myo9b	myosin IXb [Source:MGI Symbol;Acc:MGI:106624]		ENSMUSG00000004667	207.198	0.024263	0.390584	0.0621197	0.950468	0.981261	Polr2e	polymerase (RNA) II (DNA directed) polypeptide E [Source:MGI Symbol;Acc:MGI:1913670]
ENSMUSG00000004698	328.418	0.138936	0.150843	0.921062	0.357018	0.500475	Hdac9	histone deacetylase 9 [Source:MGI Symbol;Acc:MGI:1931221]		ENSMUSG00000004668	22.0733	1.58021	0.682328	2.31591	0.0205629	0.103547	Abca13	ATP-binding cassette, sub-family A (ABC1), member 13 [Source:MGI Symbol;Acc:MGI:2388707]
ENSMUSG00000004730	14.9214	3.35196	0.775578	4.32189	1.55e-05	7.71e-05	Adgre1	adhesion G protein-coupled receptor E1 [Source:MGI Symbol;Acc:MGI:106912]		ENSMUSG00000004677	568.952	-0.0967809	0.254435	-0.380376	0.703666	0.860845	Myo9b	myosin IXb [Source:MGI Symbol;Acc:MGI:106624]
ENSMUSG00000004748	11.2799	-1.48038	0.699583	-2.11609	0.0343375	0.0786598	Mtfp1	mitochondrial fission process 1 [Source:MGI Symbol;Acc:MGI:1916686]		ENSMUSG00000004698	236.548	1.1164	0.314555	3.54913	0.0003865	0.00539408	Hdac9	histone deacetylase 9 [Source:MGI Symbol;Acc:MGI:1931221]
ENSMUSG00000004768	363.918	0.161295	0.125495	1.28527	0.198699	0.322973	Rab23	RAB23, member RAS oncogene family [Source:MGI Symbol;Acc:MGI:99833]		ENSMUSG00000004730	34.8684	5.82334	1.01313	5.74786	9.04e-09	6.44e-07	Adgre1	adhesion G protein-coupled receptor E1 [Source:MGI Symbol;Acc:MGI:106912]
ENSMUSG00000004771	312.839	-0.194364	0.138557	-1.40278	0.160683	0.274692	Rab11a	RAB11A, member RAS oncogene family [Source:MGI Symbol;Acc:MGI:1858202]		ENSMUSG00000004748	10.2328	-0.776288	0.773009	-1.00424	0.315262	0.578411	Mtfp1	mitochondrial fission process 1 [Source:MGI Symbol;Acc:MGI:1916686]
ENSMUSG00000004788	207.405	-0.31171	0.168608	-1.84873	0.064497	0.132282	Eif2b2	eukaryotic translation initiation factor 2B, subunit 2 beta [Source:MGI Symbol;Acc:MGI:2145118]		ENSMUSG00000004768	391.715	-0.0670633	0.27676	-0.242316	0.808535	0.917263	Rab23	RAB23, member RAS oncogene family [Source:MGI Symbol;Acc:MGI:99833]
ENSMUSG00000004789	908.616	-0.631731	0.0994621	-6.35147	2.13e-10	1.94e-09	Dlst	dihydrolipoamide S-succinyltransferase (E2 component of 2-oxo-glutarate complex) [Source:MGI Symbol;Acc:MGI:1926170]		ENSMUSG00000004771	319.096	0.0685391	0.253763	0.270091	0.78709	0.906965	Rab11a	RAB11A, member RAS oncogene family [Source:MGI Symbol;Acc:MGI:1858202]
ENSMUSG00000004791	3.29788	0.163309	1.21705	0.134184	0.893257	0.932944	Pgf	placental growth factor [Source:MGI Symbol;Acc:MGI:105095]		ENSMUSG00000004788	177.853	-0.264544	0.312643	-0.846154	0.397467	0.65243	Eif2b2	eukaryotic translation initiation factor 2B, subunit 2 beta [Source:MGI Symbol;Acc:MGI:2145118]
ENSMUSG00000004798	586.047	0.675902	0.111884	6.0411	1.53e-09	1.28e-08	Ulk2	unc-51 like kinase 2 [Source:MGI Symbol;Acc:MGI:1352758]		ENSMUSG00000004789	851.276	-0.756753	0.273311	-2.76884	0.00562569	0.0405037	Dlst	dihydrolipoamide S-succinyltransferase (E2 component of 2-oxo-glutarate complex) [Source:MGI Symbol;Acc:MGI:1926170]
ENSMUSG00000004815	39.8371	0.402626	0.389967	1.03246	0.301855	0.441684	Dgkq	diacylglycerol kinase, theta [Source:MGI Symbol;Acc:MGI:102918]		ENSMUSG00000004791	2.16387	0.874574	1.75648	0.497914	0.618545	NA	Pgf	placental growth factor [Source:MGI Symbol;Acc:MGI:105095]
ENSMUSG00000004842	1.13467	-0.22708	1.99004	-0.114109	0.909152	NA	Pou1f1	POU domain, class 1, transcription factor 1 [Source:MGI Symbol;Acc:MGI:97588]		ENSMUSG00000004798	632.896	0.225454	0.300009	0.751491	0.452357	0.698559	Ulk2	unc-51 like kinase 2 [Source:MGI Symbol;Acc:MGI:1352758]
ENSMUSG00000004843	186.952	-0.0695409	0.179114	-0.38825	0.697831	0.796083	Chmp2b	charged multivesicular body protein 2B [Source:MGI Symbol;Acc:MGI:1916192]		ENSMUSG00000004815	39.497	0.213138	0.44901	0.474683	0.635013	0.822818	Dgkq	diacylglycerol kinase, theta [Source:MGI Symbol;Acc:MGI:102918]
ENSMUSG00000004846	204.892	-0.495496	0.17334	-2.85853	0.00425615	0.0127928	Plod3	procollagen-lysine, 2-oxoglutarate 5-dioxygenase 3 [Source:MGI Symbol;Acc:MGI:1347008]		ENSMUSG00000004842	2.74161	-0.0807809	1.55854	-0.0518311	0.958663	NA	Pou1f1	POU domain, class 1, transcription factor 1 [Source:MGI Symbol;Acc:MGI:97588]
ENSMUSG00000004849	127.93	0.0367424	0.198083	0.18549	0.852845	0.906881	Ap1s1	adaptor protein complex AP-1, sigma 1 [Source:MGI Symbol;Acc:MGI:1098244]		ENSMUSG00000004843	202.013	0.288184	0.333525	0.864056	0.387557	0.643239	Chmp2b	charged multivesicular body protein 2B [Source:MGI Symbol;Acc:MGI:1916192]
ENSMUSG00000004864	2.95273	0.906491	1.22306	0.741169	0.458591	0.597268	Mapk13	mitogen-activated protein kinase 13 [Source:MGI Symbol;Acc:MGI:1346864]		ENSMUSG00000004846	213.606	-0.164822	0.273129	-0.603457	0.546205	0.765607	Plod3	procollagen-lysine, 2-oxoglutarate 5-dioxygenase 3 [Source:MGI Symbol;Acc:MGI:1347008]
ENSMUSG00000004865	711.462	-0.402287	0.118335	-3.39954	0.000674981	0.00244779	Srpk1	serine/arginine-rich protein specific kinase 1 [Source:MGI Symbol;Acc:MGI:106908]		ENSMUSG00000004849	119.875	0.39188	0.421146	0.930508	0.352108	0.612559	Ap1s1	adaptor protein complex AP-1, sigma 1 [Source:MGI Symbol;Acc:MGI:1098244]
ENSMUSG00000004880	218.438	-1.29007	0.168753	-7.64476	2.09e-14	2.69e-13	Lbr	lamin B receptor [Source:MGI Symbol;Acc:MGI:2138281]		ENSMUSG00000004865	699.942	-0.678525	0.275123	-2.46626	0.0136534	0.0773339	Srpk1	serine/arginine-rich protein specific kinase 1 [Source:MGI Symbol;Acc:MGI:106908]
ENSMUSG00000004885	1.74669	2.2562	1.7929	1.25841	0.208244	NA	Crabp2	cellular retinoic acid binding protein II [Source:MGI Symbol;Acc:MGI:88491]		ENSMUSG00000004880	149.529	-1.04105	0.397594	-2.61837	0.00883519	0.0564402	Lbr	lamin B receptor [Source:MGI Symbol;Acc:MGI:2138281]
ENSMUSG00000004891	4076.99	-2.18926	0.0979521	-22.3503	1.2e-110	4.91e-108	Nes	nestin [Source:MGI Symbol;Acc:MGI:101784]		ENSMUSG00000004885	2.7331	0.637412	1.40274	0.454404	0.649538	NA	Crabp2	cellular retinoic acid binding protein II [Source:MGI Symbol;Acc:MGI:88491]
ENSMUSG00000004892	1331.03	0.313624	0.0822975	3.81086	0.000138485	0.000577728	Bcan	brevican [Source:MGI Symbol;Acc:MGI:1096385]		ENSMUSG00000004891	4112.96	-1.41377	0.383027	-3.69103	0.000223347	0.00350737	Nes	nestin [Source:MGI Symbol;Acc:MGI:101784]
ENSMUSG00000004895	106.304	0.000233446	0.255132	0.000915002	0.99927	0.999514	Prcc	papillary renal cell carcinoma (translocation-associated) [Source:MGI Symbol;Acc:MGI:2137738]		ENSMUSG00000004892	1069.99	-0.975393	0.299831	-3.25314	0.00114138	0.0124048	Bcan	brevican [Source:MGI Symbol;Acc:MGI:1096385]
ENSMUSG00000004896	94.7937	0.404509	0.227156	1.78075	0.0749528	0.14984	Rrnad1	ribosomal RNA adenine dimethylase domain containing 1 [Source:MGI Symbol;Acc:MGI:2387197]		ENSMUSG00000004895	111.157	0.0387447	0.296974	0.130465	0.896199	0.956443	Prcc	papillary renal cell carcinoma (translocation-associated) [Source:MGI Symbol;Acc:MGI:2137738]
ENSMUSG00000004897	690.521	-0.72189	0.104184	-6.92899	4.24e-12	4.51e-11	Hdgf	heparin binding growth factor [Source:MGI Symbol;Acc:MGI:1194494]		ENSMUSG00000004896	114.865	0.529788	0.329922	1.6058	0.108319	0.305838	Rrnad1	ribosomal RNA adenine dimethylase domain containing 1 [Source:MGI Symbol;Acc:MGI:2387197]
ENSMUSG00000004902	195.136	-1.41667	0.186104	-7.61224	2.69e-14	3.43e-13	Slc25a18	solute carrier family 25 (mitochondrial carrier), member 18 [Source:MGI Symbol;Acc:MGI:1919053]		ENSMUSG00000004897	827.997	-0.240922	0.324734	-0.741904	0.458145	0.703714	Hdgf	heparin binding growth factor [Source:MGI Symbol;Acc:MGI:1194494]
ENSMUSG00000004929	133.994	-0.878815	0.195809	-4.48812	7.19e-06	3.8e-05	Thop1	thimet oligopeptidase 1 [Source:MGI Symbol;Acc:MGI:1354165]		ENSMUSG00000004902	173.635	-0.348442	0.432554	-0.805545	0.420505	0.671616	Slc25a18	solute carrier family 25 (mitochondrial carrier), member 18 [Source:MGI Symbol;Acc:MGI:1919053]
ENSMUSG00000004931	46.9992	0.279097	0.31846	0.876397	0.380814	0.524116	Apba3	amyloid beta (A4) precursor protein-binding, family A, member 3 [Source:MGI Symbol;Acc:MGI:1888527]		ENSMUSG00000004929	139.161	-0.631759	0.403833	-1.56441	0.117722	0.323268	Thop1	thimet oligopeptidase 1 [Source:MGI Symbol;Acc:MGI:1354165]
ENSMUSG00000004933	25.4248	-0.0453202	0.429294	-0.105569	0.915924	0.94758	Matk	megakaryocyte-associated tyrosine kinase [Source:MGI Symbol;Acc:MGI:99259]		ENSMUSG00000004931	59.2127	0.995596	0.415406	2.39668	0.0165443	0.0884226	Apba3	amyloid beta (A4) precursor protein-binding, family A, member 3 [Source:MGI Symbol;Acc:MGI:1888527]
ENSMUSG00000004934	70.0188	0.277889	0.255448	1.08785	0.276661	0.414233	Pias4	protein inhibitor of activated STAT 4 [Source:MGI Symbol;Acc:MGI:2136940]		ENSMUSG00000004933	23.3449	-0.606506	0.556723	-1.08942	0.275968	0.536341	Matk	megakaryocyte-associated tyrosine kinase [Source:MGI Symbol;Acc:MGI:99259]
ENSMUSG00000004936	297.66	-0.734455	0.139829	-5.25253	1.5e-07	1.01e-06	Map2k1	mitogen-activated protein kinase kinase 1 [Source:MGI Symbol;Acc:MGI:1346866]		ENSMUSG00000004934	59.3124	0.131834	0.355429	0.370914	0.710701	0.865736	Pias4	protein inhibitor of activated STAT 4 [Source:MGI Symbol;Acc:MGI:2136940]
ENSMUSG00000004937	283.83	0.235657	0.139799	1.68569	0.0918556	0.177061	Sgta	small glutamine-rich tetratricopeptide repeat (TPR)-containing, alpha [Source:MGI Symbol;Acc:MGI:1098703]		ENSMUSG00000004936	313.323	0.00169873	0.278231	0.00610545	0.995129	0.999165	Map2k1	mitogen-activated protein kinase kinase 1 [Source:MGI Symbol;Acc:MGI:1346866]
ENSMUSG00000004945	115.003	0.0733615	0.219327	0.334485	0.738014	0.826768	Tmem242	transmembrane protein 242 [Source:MGI Symbol;Acc:MGI:1917794]		ENSMUSG00000004937	271.129	0.0235954	0.285606	0.0826154	0.934157	0.972945	Sgta	small glutamine-rich tetratricopeptide repeat (TPR)-containing, alpha [Source:MGI Symbol;Acc:MGI:1098703]
ENSMUSG00000004947	112.121	-0.0327881	0.208972	-0.156902	0.875322	0.920671	Dtx2	deltex 2, E3 ubiquitin ligase [Source:MGI Symbol;Acc:MGI:1921448]		ENSMUSG00000004939	1.35189	2.85575	2.12249	1.34547	0.178473	NA	Nmrk2	nicotinamide riboside kinase 2 [Source:MGI Symbol;Acc:MGI:1916814]
ENSMUSG00000004961	20.0437	2.58425	0.532694	4.85128	1.23e-06	7.25e-06	Syt5	synaptotagmin V [Source:MGI Symbol;Acc:MGI:1926368]		ENSMUSG00000004945	138.49	0.241241	0.314844	0.766224	0.443543	0.690645	Tmem242	transmembrane protein 242 [Source:MGI Symbol;Acc:MGI:1917794]
ENSMUSG00000004980	5342.57	-1.11841	0.070996	-15.7531	6.54e-56	5.7e-54	Hnrnpa2b1	heterogeneous nuclear ribonucleoprotein A2/B1 [Source:MGI Symbol;Acc:MGI:104819]		ENSMUSG00000004947	98.8026	0.18438	0.316552	0.582463	0.560255	0.774758	Dtx2	deltex 2, E3 ubiquitin ligase [Source:MGI Symbol;Acc:MGI:1921448]
ENSMUSG00000004988	10.1231	1.55286	0.752135	2.0646	0.0389609	0.0875465	Fxyd4	FXYD domain-containing ion transport regulator 4 [Source:MGI Symbol;Acc:MGI:1889005]		ENSMUSG00000004952	9.79002	2.49297	0.845762	2.9476	0.00320247	0.0268007	Rasa4	RAS p21 protein activator 4 [Source:MGI Symbol;Acc:MGI:1858600]
ENSMUSG00000004994	56.1028	-0.117234	0.339206	-0.345614	0.729633	0.820882	Ccdc130	coiled-coil domain containing 130 [Source:MGI Symbol;Acc:MGI:1914986]		ENSMUSG00000004961	26.5899	3.34758	0.658248	5.08559	3.66e-07	1.72e-05	Syt5	synaptotagmin V [Source:MGI Symbol;Acc:MGI:1926368]
ENSMUSG00000004996	77.9297	-0.744909	0.245087	-3.03937	0.00237076	0.0076167	Mri1	methylthioribose-1-phosphate isomerase 1 [Source:MGI Symbol;Acc:MGI:1915123]		ENSMUSG00000004980	4734.32	-0.857653	0.285085	-3.00841	0.00262615	0.0230976	Hnrnpa2b1	heterogeneous nuclear ribonucleoprotein A2/B1 [Source:MGI Symbol;Acc:MGI:104819]
ENSMUSG00000005034	1312.56	-0.286547	0.0979776	-2.92462	0.00344877	0.0106426	Prkacb	protein kinase, cAMP dependent, catalytic, beta [Source:MGI Symbol;Acc:MGI:97594]		ENSMUSG00000004988	20.0951	1.21923	0.622955	1.95718	0.0503269	0.187745	Fxyd4	FXYD domain-containing ion transport regulator 4 [Source:MGI Symbol;Acc:MGI:1889005]
ENSMUSG00000005043	28.9192	-0.475148	0.419857	-1.13169	0.257765	0.393273	Sgsh	N-sulfoglucosamine sulfohydrolase (sulfamidase) [Source:MGI Symbol;Acc:MGI:1350341]		ENSMUSG00000004994	67.2016	0.0607937	0.385077	0.157874	0.874556	0.946555	Ccdc130	coiled-coil domain containing 130 [Source:MGI Symbol;Acc:MGI:1914986]
ENSMUSG00000005045	37.9314	1.39619	0.371716	3.75606	0.000172609	0.000706551	Chd5	chromodomain helicase DNA binding protein 5 [Source:MGI Symbol;Acc:MGI:3036258]		ENSMUSG00000004996	70.9535	0.0159026	0.346713	0.0458668	0.963416	0.986542	Mri1	methylthioribose-1-phosphate isomerase 1 [Source:MGI Symbol;Acc:MGI:1915123]
ENSMUSG00000005054	151.04	0.426573	0.18094	2.35753	0.0183969	0.046269	Cstb	cystatin B [Source:MGI Symbol;Acc:MGI:109514]		ENSMUSG00000005034	1103.74	-0.055113	0.233079	-0.236456	0.813079	0.918522	Prkacb	protein kinase, cAMP dependent, catalytic, beta [Source:MGI Symbol;Acc:MGI:97594]
ENSMUSG00000005057	35.4247	-0.310409	0.380186	-0.816468	0.414232	0.556486	Sh2b2	SH2B adaptor protein 2 [Source:MGI Symbol;Acc:MGI:1345171]		ENSMUSG00000005043	45.2643	0.109816	0.420822	0.260956	0.794127	0.91056	Sgsh	N-sulfoglucosamine sulfohydrolase (sulfamidase) [Source:MGI Symbol;Acc:MGI:1350341]
ENSMUSG00000005069	112.612	0.378178	0.213502	1.7713	0.0765103	0.152418	Pex5	peroxisomal biogenesis factor 5 [Source:MGI Symbol;Acc:MGI:1098808]		ENSMUSG00000005045	103.794	2.15027	0.410665	5.23608	1.64e-07	8.27e-06	Chd5	chromodomain helicase DNA binding protein 5 [Source:MGI Symbol;Acc:MGI:3036258]
ENSMUSG00000005078	168.786	-0.0014254	0.170478	-0.00836123	0.993329	0.996248	Jkamp	JNK1/MAPK8-associated membrane protein [Source:MGI Symbol;Acc:MGI:1915057]		ENSMUSG00000005054	258.432	1.00248	0.328108	3.05534	0.00224802	0.0206504	Cstb	cystatin B [Source:MGI Symbol;Acc:MGI:109514]
ENSMUSG00000005087	633.874	-2.05134	0.115335	-17.786	9.07e-71	1.39e-68	Cd44	CD44 antigen [Source:MGI Symbol;Acc:MGI:88338]		ENSMUSG00000005057	56.0823	0.186526	0.423125	0.44083	0.659336	0.837266	Sh2b2	SH2B adaptor protein 2 [Source:MGI Symbol;Acc:MGI:1345171]
ENSMUSG00000005089	4439.92	0.926726	0.0955225	9.70166	2.97e-22	6.45e-21	Slc1a2	solute carrier family 1 (glial high affinity glutamate transporter), member 2 [Source:MGI Symbol;Acc:MGI:101931]		ENSMUSG00000005069	127.036	0.165692	0.306595	0.540426	0.588903	0.793349	Pex5	peroxisomal biogenesis factor 5 [Source:MGI Symbol;Acc:MGI:1098808]
ENSMUSG00000005102	205.554	-0.0798639	0.153522	-0.52021	0.602917	0.721029	Eif2ak4	eukaryotic translation initiation factor 2 alpha kinase 4 [Source:MGI Symbol;Acc:MGI:1353427]		ENSMUSG00000005078	159.133	-0.171775	0.286842	-0.598847	0.549275	0.767154	Jkamp	JNK1/MAPK8-associated membrane protein [Source:MGI Symbol;Acc:MGI:1915057]
ENSMUSG00000005103	709.697	-0.43164	0.115619	-3.7333	0.000188987	0.000765329	Wdr1	WD repeat domain 1 [Source:MGI Symbol;Acc:MGI:1337100]		ENSMUSG00000005087	687.467	-0.301069	0.504034	-0.597319	0.550295	0.7678	Cd44	CD44 antigen [Source:MGI Symbol;Acc:MGI:88338]
ENSMUSG00000005107	20.3078	-1.36762	0.542754	-2.51978	0.0117428	0.0312983	Slc2a9	solute carrier family 2 (facilitated glucose transporter), member 9 [Source:MGI Symbol;Acc:MGI:2152844]		ENSMUSG00000005089	4138.19	0.85485	0.457728	1.86759	0.0618187	0.215629	Slc1a2	solute carrier family 1 (glial high affinity glutamate transporter), member 2 [Source:MGI Symbol;Acc:MGI:101931]
ENSMUSG00000005124	7.69428	-1.04476	0.747559	-1.39756	0.162245	0.276675	Ccn4	cellular communication network factor 4 [Source:MGI Symbol;Acc:MGI:1197008]		ENSMUSG00000005102	230.907	0.298986	0.257269	1.16216	0.245172	0.501208	Eif2ak4	eukaryotic translation initiation factor 2 alpha kinase 4 [Source:MGI Symbol;Acc:MGI:1353427]
ENSMUSG00000005125	80.4297	0.907005	0.267527	3.39032	0.000698099	0.00251934	Ndrg1	N-myc downstream regulated gene 1 [Source:MGI Symbol;Acc:MGI:1341799]		ENSMUSG00000005103	725.25	-0.232401	0.274585	-0.846372	0.397345	0.652291	Wdr1	WD repeat domain 1 [Source:MGI Symbol;Acc:MGI:1337100]
ENSMUSG00000005131	10.3702	0.761364	0.647099	1.17658	0.239363	0.372103	4930550C14Rik	RIKEN cDNA 4930550C14 gene [Source:MGI Symbol;Acc:MGI:1922561]		ENSMUSG00000005107	18.6623	0.0348724	0.74989	0.0465033	0.962909	0.986452	Slc2a9	solute carrier family 2 (facilitated glucose transporter), member 9 [Source:MGI Symbol;Acc:MGI:2152844]
ENSMUSG00000005142	348.717	0.885631	0.133193	6.64922	2.95e-11	2.89e-10	Man2b1	mannosidase 2, alpha B1 [Source:MGI Symbol;Acc:MGI:107286]		ENSMUSG00000005124	10.0918	3.14718	0.933818	3.37023	0.000751044	0.00908058	Ccn4	cellular communication network factor 4 [Source:MGI Symbol;Acc:MGI:1197008]
ENSMUSG00000005148	28.96	-0.112831	0.439131	-0.256941	0.797224	0.868023	Klf5	Kruppel-like factor 5 [Source:MGI Symbol;Acc:MGI:1338056]		ENSMUSG00000005125	215.694	3.31601	0.377603	8.78173	1.61e-18	9.46e-16	Ndrg1	N-myc downstream regulated gene 1 [Source:MGI Symbol;Acc:MGI:1341799]
ENSMUSG00000005150	74.9923	0.302103	0.256907	1.17592	0.239626	0.372369	Wdr83	WD repeat domain containing 83 [Source:MGI Symbol;Acc:MGI:1915086]		ENSMUSG00000005131	12.5967	1.93261	0.732931	2.63682	0.00836862	0.0543455	4930550C14Rik	RIKEN cDNA 4930550C14 gene [Source:MGI Symbol;Acc:MGI:1922561]
ENSMUSG00000005161	832.282	0.143896	0.0989809	1.45377	0.146009	0.255057	Prdx2	peroxiredoxin 2 [Source:MGI Symbol;Acc:MGI:109486]		ENSMUSG00000005142	276.819	0.581487	0.370221	1.57065	0.116265	0.320574	Man2b1	mannosidase 2, alpha B1 [Source:MGI Symbol;Acc:MGI:107286]
ENSMUSG00000005198	1672.51	-0.6086	0.0888082	-6.85297	7.23e-12	7.58e-11	Polr2a	polymerase (RNA) II (DNA directed) polypeptide A [Source:MGI Symbol;Acc:MGI:98086]		ENSMUSG00000005148	26.2157	0.482471	0.605542	0.796759	0.425591	0.675837	Klf5	Kruppel-like factor 5 [Source:MGI Symbol;Acc:MGI:1338056]
ENSMUSG00000005204	173.578	0.0421878	0.169018	0.249605	0.802893	0.871736	Senp3	SUMO/sentrin specific peptidase 3 [Source:MGI Symbol;Acc:MGI:2158736]		ENSMUSG00000005150	72.7518	-0.242052	0.409233	-0.591477	0.554201	0.770933	Wdr83	WD repeat domain containing 83 [Source:MGI Symbol;Acc:MGI:1915086]
ENSMUSG00000005225	143.155	-0.217853	0.203703	-1.06946	0.284861	0.423361	Plekha8	pleckstrin homology domain containing, family A (phosphoinositide binding specific) member 8 [Source:MGI Symbol;Acc:MGI:2681164]		ENSMUSG00000005161	824.766	-0.26141	0.23085	-1.13238	0.257475	0.514704	Prdx2	peroxiredoxin 2 [Source:MGI Symbol;Acc:MGI:109486]
ENSMUSG00000005233	249.179	-2.37983	0.175502	-13.5601	6.9e-42	3.61e-40	Spc25	SPC25, NDC80 kinetochore complex component, homolog (S. cerevisiae) [Source:MGI Symbol;Acc:MGI:1913692]		ENSMUSG00000005198	1432.9	-0.432008	0.239394	-1.80459	0.0711389	0.236121	Polr2a	polymerase (RNA) II (DNA directed) polypeptide A [Source:MGI Symbol;Acc:MGI:98086]
ENSMUSG00000005237	52.0879	2.46583	0.340861	7.23411	4.69e-13	5.38e-12	Dnah2	dynein, axonemal, heavy chain 2 [Source:MGI Symbol;Acc:MGI:107731]		ENSMUSG00000005204	204.688	0.0126604	0.292619	0.0432658	0.96549	0.98767	Senp3	SUMO/sentrin specific peptidase 3 [Source:MGI Symbol;Acc:MGI:2158736]
ENSMUSG00000005262	321.188	0.0855578	0.131307	0.651586	0.514668	0.647406	Ufd1	ubiquitin recognition factor in ER-associated degradation 1 [Source:MGI Symbol;Acc:MGI:109353]		ENSMUSG00000005225	127.205	-0.306565	0.330741	-0.926903	0.353977	0.614148	Plekha8	pleckstrin homology domain containing, family A (phosphoinositide binding specific) member 8 [Source:MGI Symbol;Acc:MGI:2681164]
ENSMUSG00000005267	174.993	0.387331	0.174187	2.22365	0.0261718	0.0624154	Zfp287	zinc finger protein 287 [Source:MGI Symbol;Acc:MGI:2176561]		ENSMUSG00000005233	154.947	-1.50581	0.44435	-3.3888	0.000701998	0.0085981	Spc25	SPC25, NDC80 kinetochore complex component, homolog (S. cerevisiae) [Source:MGI Symbol;Acc:MGI:1913692]
ENSMUSG00000005299	217.883	-0.471705	0.193571	-2.43686	0.0148153	0.0384416	Letm1	leucine zipper-EF-hand containing transmembrane protein 1 [Source:MGI Symbol;Acc:MGI:1932557]		ENSMUSG00000005237	100.248	3.81475	0.38403	9.93346	2.98e-23	6.28e-20	Dnah2	dynein, axonemal, heavy chain 2 [Source:MGI Symbol;Acc:MGI:107731]
ENSMUSG00000005312	833.485	-0.726337	0.0981075	-7.40348	1.33e-13	1.6e-12	Ubqln1	ubiquilin 1 [Source:MGI Symbol;Acc:MGI:1860276]		ENSMUSG00000005262	391.964	-0.337215	0.247148	-1.36442	0.172434	0.40667	Ufd1	ubiquitin recognition factor in ER-associated degradation 1 [Source:MGI Symbol;Acc:MGI:109353]
ENSMUSG00000005338	583.127	3.37424	0.132009	25.5607	4.17e-144	3.29e-141	Cadm3	cell adhesion molecule 3 [Source:MGI Symbol;Acc:MGI:2137858]		ENSMUSG00000005267	192.381	0.205387	0.315925	0.650112	0.51562	0.745271	Zfp287	zinc finger protein 287 [Source:MGI Symbol;Acc:MGI:2176561]
ENSMUSG00000005354	232.741	-0.424026	0.154641	-2.74201	0.0061065	0.0176672	Txn2	thioredoxin 2 [Source:MGI Symbol;Acc:MGI:1929468]		ENSMUSG00000005299	273.756	-0.234713	0.265444	-0.884228	0.376573	0.633752	Letm1	leucine zipper-EF-hand containing transmembrane protein 1 [Source:MGI Symbol;Acc:MGI:1932557]
ENSMUSG00000005357	2.9059	-0.457252	1.24201	-0.368155	0.712757	0.807487	Slc1a6	solute carrier family 1 (high affinity aspartate/glutamate transporter), member 6 [Source:MGI Symbol;Acc:MGI:1096331]		ENSMUSG00000005312	776.036	-0.45855	0.263044	-1.74324	0.0812911	0.255912	Ubqln1	ubiquilin 1 [Source:MGI Symbol;Acc:MGI:1860276]
ENSMUSG00000005360	7658.39	0.100429	0.0730252	1.37527	0.169048	0.285895	Slc1a3	solute carrier family 1 (glial high affinity glutamate transporter), member 3 [Source:MGI Symbol;Acc:MGI:99917]		ENSMUSG00000005338	587.356	1.15348	0.420082	2.74585	0.00603552	0.0426065	Cadm3	cell adhesion molecule 3 [Source:MGI Symbol;Acc:MGI:2137858]
ENSMUSG00000005362	167.5	0.154687	0.181961	0.850111	0.395263	0.537941	Crbn	cereblon [Source:MGI Symbol;Acc:MGI:1913277]		ENSMUSG00000005354	276.041	-0.108866	0.329767	-0.33013	0.741302	0.880881	Txn2	thioredoxin 2 [Source:MGI Symbol;Acc:MGI:1929468]
ENSMUSG00000005370	555.131	-1.16908	0.111082	-10.5245	6.66e-26	1.74e-24	Msh6	mutS homolog 6 [Source:MGI Symbol;Acc:MGI:1343961]		ENSMUSG00000005357	9.15399	1.59248	1.0019	1.58946	0.111956	0.312774	Slc1a6	solute carrier family 1 (high affinity aspartate/glutamate transporter), member 6 [Source:MGI Symbol;Acc:MGI:1096331]
ENSMUSG00000005371	976.008	-0.0555019	0.104788	-0.52966	0.596348	0.71568	Fbxo11	F-box protein 11 [Source:MGI Symbol;Acc:MGI:2147134]		ENSMUSG00000005360	8213.14	-0.167463	0.294393	-0.568841	0.569464	0.780342	Slc1a3	solute carrier family 1 (glial high affinity glutamate transporter), member 3 [Source:MGI Symbol;Acc:MGI:99917]
ENSMUSG00000005373	19.771	2.84106	0.558201	5.08966	3.59e-07	2.28e-06	Mlxipl	MLX interacting protein-like [Source:MGI Symbol;Acc:MGI:1927999]		ENSMUSG00000005362	174.278	-0.0747978	0.365534	-0.204626	0.837865	0.928641	Crbn	cereblon [Source:MGI Symbol;Acc:MGI:1913277]
ENSMUSG00000005374	301.806	-0.0542935	0.15254	-0.355931	0.721892	0.814995	Tbl2	transducin (beta)-like 2 [Source:MGI Symbol;Acc:MGI:1351652]		ENSMUSG00000005370	576.785	-0.787996	0.374081	-2.10648	0.0351624	0.148989	Msh6	mutS homolog 6 [Source:MGI Symbol;Acc:MGI:1343961]
ENSMUSG00000005378	126.456	-0.664396	0.190146	-3.49414	0.000475584	0.00178181	Bud23	BUD23, rRNA methyltransferase and ribosome maturation factor [Source:MGI Symbol;Acc:MGI:1913388]		ENSMUSG00000005371	1177.58	-0.369073	0.263848	-1.39881	0.16187	0.392076	Fbxo11	F-box protein 11 [Source:MGI Symbol;Acc:MGI:2147134]
ENSMUSG00000005397	166.725	-0.179281	0.170839	-1.04941	0.293989	0.43327	Nid1	nidogen 1 [Source:MGI Symbol;Acc:MGI:97342]		ENSMUSG00000005373	21.8166	2.60948	0.766391	3.4049	0.000661894	0.00825196	Mlxipl	MLX interacting protein-like [Source:MGI Symbol;Acc:MGI:1927999]
ENSMUSG00000005410	391.048	-2.04193	0.141048	-14.4768	1.7e-47	1.11e-45	Mcm5	minichromosome maintenance complex component 5 [Source:MGI Symbol;Acc:MGI:103197]		ENSMUSG00000005374	273.422	-0.101457	0.275818	-0.367841	0.712992	0.867067	Tbl2	transducin (beta)-like 2 [Source:MGI Symbol;Acc:MGI:1351652]
ENSMUSG00000005413	384.793	0.749983	0.332131	2.2581	0.0239397	0.0579255	Hmox1	heme oxygenase 1 [Source:MGI Symbol;Acc:MGI:96163]		ENSMUSG00000005378	129.314	-0.645727	0.382924	-1.68631	0.0917369	0.277022	Bud23	BUD23, rRNA methyltransferase and ribosome maturation factor [Source:MGI Symbol;Acc:MGI:1913388]
ENSMUSG00000005417	1068.76	0.0505776	0.0942609	0.53657	0.591564	0.711692	Mprip	myosin phosphatase Rho interacting protein [Source:MGI Symbol;Acc:MGI:1349438]		ENSMUSG00000005397	270.083	1.21823	0.954141	1.27679	0.201678	0.447214	Nid1	nidogen 1 [Source:MGI Symbol;Acc:MGI:97342]
ENSMUSG00000005442	811.723	-0.028651	0.102955	-0.278287	0.780792	0.856698	Cic	capicua transcriptional repressor [Source:MGI Symbol;Acc:MGI:1918972]		ENSMUSG00000005410	331.474	-1.98011	0.899474	-2.20141	0.0277071	0.127166	Mcm5	minichromosome maintenance complex component 5 [Source:MGI Symbol;Acc:MGI:103197]
ENSMUSG00000005447	97.1516	0.363026	0.24064	1.50858	0.131406	0.234612	Pafah1b3	platelet-activating factor acetylhydrolase, isoform 1b, subunit 3 [Source:MGI Symbol;Acc:MGI:108414]		ENSMUSG00000005413	764.651	1.56691	0.403049	3.88765	0.000101221	0.00183235	Hmox1	heme oxygenase 1 [Source:MGI Symbol;Acc:MGI:96163]
ENSMUSG00000005465	2.22751	-3.40504	1.68831	-2.01683	0.0437134	0.0962089	Il27ra	interleukin 27 receptor, alpha [Source:MGI Symbol;Acc:MGI:1355318]		ENSMUSG00000005417	1226.3	0.173765	0.234019	0.742526	0.457769	0.703537	Mprip	myosin phosphatase Rho interacting protein [Source:MGI Symbol;Acc:MGI:1349438]
ENSMUSG00000005469	418.295	-0.431291	0.122356	-3.52488	0.000423669	0.00160019	Prkaca	protein kinase, cAMP dependent, catalytic, alpha [Source:MGI Symbol;Acc:MGI:97592]		ENSMUSG00000005442	823.186	0.413982	0.279891	1.47908	0.139118	0.356746	Cic	capicua transcriptional repressor [Source:MGI Symbol;Acc:MGI:1918972]
ENSMUSG00000005470	49.4728	-1.79965	0.33621	-5.35274	8.66e-08	5.99e-07	Asf1b	anti-silencing function 1B histone chaperone [Source:MGI Symbol;Acc:MGI:1914179]		ENSMUSG00000005447	99.15	0.160034	0.390641	0.409669	0.682049	0.848636	Pafah1b3	platelet-activating factor acetylhydrolase, isoform 1b, subunit 3 [Source:MGI Symbol;Acc:MGI:108414]
ENSMUSG00000005481	296.01	-2.14801	0.146523	-14.6598	1.17e-48	7.98e-47	Ddx39a	DEAD box helicase 39a [Source:MGI Symbol;Acc:MGI:1915528]		ENSMUSG00000005465	2.14849	-0.42219	1.44697	-0.291776	0.770458	NA	Il27ra	interleukin 27 receptor, alpha [Source:MGI Symbol;Acc:MGI:1355318]
ENSMUSG00000005483	310.791	-0.571072	0.139103	-4.1054	4.04e-05	0.000187181	Dnajb1	DnaJ heat shock protein family (Hsp40) member B1 [Source:MGI Symbol;Acc:MGI:1931874]		ENSMUSG00000005469	362.215	-0.0951934	0.338443	-0.281268	0.778505	0.902976	Prkaca	protein kinase, cAMP dependent, catalytic, alpha [Source:MGI Symbol;Acc:MGI:97592]
ENSMUSG00000005493	9.08768	-0.966128	0.733084	-1.3179	0.187538	0.309042	Msh4	mutS homolog 4 [Source:MGI Symbol;Acc:MGI:1860077]		ENSMUSG00000005470	38.7315	-1.52051	0.64621	-2.35297	0.0186241	0.0964689	Asf1b	anti-silencing function 1B histone chaperone [Source:MGI Symbol;Acc:MGI:1914179]
ENSMUSG00000005501	621.764	-0.321154	0.104816	-3.06399	0.00218409	0.0070691	Usp40	ubiquitin specific peptidase 40 [Source:MGI Symbol;Acc:MGI:2443184]		ENSMUSG00000005481	252.182	-1.58968	0.434583	-3.65795	0.000254241	0.00390134	Ddx39a	DEAD box helicase 39a [Source:MGI Symbol;Acc:MGI:1915528]
ENSMUSG00000005505	37.295	-0.153327	0.371102	-0.413168	0.679484	0.78167	Kbtbd4	kelch repeat and BTB (POZ) domain containing 4 [Source:MGI Symbol;Acc:MGI:1914386]		ENSMUSG00000005483	288.928	-0.545208	0.340844	-1.59958	0.109691	0.308425	Dnajb1	DnaJ heat shock protein family (Hsp40) member B1 [Source:MGI Symbol;Acc:MGI:1931874]
ENSMUSG00000005506	1356.7	-0.421958	0.0883065	-4.77833	1.77e-06	1.02e-05	Celf1	CUGBP, Elav-like family member 1 [Source:MGI Symbol;Acc:MGI:1342295]		ENSMUSG00000005493	7.29309	-0.77905	0.915547	-0.850913	0.394818	0.650184	Msh4	mutS homolog 4 [Source:MGI Symbol;Acc:MGI:1860077]
[truncated: 21,562 more rows]
