# Supplementary material for: Mitochondrial dysfunction compromises ciliary homeostasis in astrocytes
Source: J Cell Biol. 2022 Nov 16;222(1):e202203019. doi: 10.1083/jcb.202203019 (PMC9674092; doi:10.1083/jcb.202203019)
Supplement: Table S6 — shows RNA sequencing and proteomics TwKOastro vs. Control purified adult astrocytes. [file JCB_202203019_TableS6.xlsx]

## Sheet: RNAseq differential expression
Ensemble_id	ext_gene	log2(FC) TwKOatro/control	p-value	q-value	description
ENSMUSG00000038508	Gdf15	4.03423	9.64e-69	1.49e-64	growth differentiation factor 15 [Source:MGI Symbol;Acc:MGI:1346047]
ENSMUSG00000027313	Chac1	3.38496	8.78e-40	6.79e-36	ChaC
ENSMUSG00000052276	Ostn	3.97263	8.92e-34	4.6e-30	osteocrin [Source:MGI Symbol;Acc:MGI:2677164]
ENSMUSG00000039518	Cdsn	2.36033	1.54e-31	5.94e-28	corneodesmosin [Source:MGI Symbol;Acc:MGI:3505689]
ENSMUSG00000040010	Slc7a5	0.965636	4.38e-31	1.36e-27	solute carrier family 7 (cationic amino acid transporter
ENSMUSG00000041313	Slc7a1	1.22643	1.44e-30	3.72e-27	solute carrier family 7 (cationic amino acid transporter
ENSMUSG00000032715	Trib3	3.93935	5.5e-30	1.22e-26	tribbles pseudokinase 3 [Source:MGI Symbol;Acc:MGI:1345675]
ENSMUSG00000054136	Adm2	3.42724	9.42e-30	1.82e-26	adrenomedullin 2 [Source:MGI Symbol;Acc:MGI:2675256]
ENSMUSG00000029752	Asns	2.55616	4.45e-29	7.65e-26	asparagine synthetase [Source:MGI Symbol;Acc:MGI:1350929]
ENSMUSG00000064357	mt-Atp6	-1.34529	1.73e-27	2.68e-24	mitochondrially encoded ATP synthase 6 [Source:MGI Symbol;Acc:MGI:99927]
ENSMUSG00000064358	mt-Co3	-1.27076	2.52e-25	3.54e-22	mitochondrially encoded cytochrome c oxidase III [Source:MGI Symbol;Acc:MGI:102502]
ENSMUSG00000044288	Cnr1	-0.849662	6.11e-22	7.88e-19	cannabinoid receptor 1 (brain) [Source:MGI Symbol;Acc:MGI:104615]
ENSMUSG00000031297	Slc7a3	2.70914	1.41e-21	1.67e-18	solute carrier family 7 (cationic amino acid transporter
ENSMUSG00000064370	mt-Cytb	-1.19468	1.2e-19	1.33e-16	mitochondrially encoded cytochrome b [Source:MGI Symbol;Acc:MGI:102501]
ENSMUSG00000045246	Kcng4	-0.795252	4.55e-19	4.7e-16	potassium voltage-gated channel
ENSMUSG00000073418	C4b	0.795268	1.02e-17	9.9e-15	complement component 4B (Chido blood group) [Source:MGI Symbol;Acc:MGI:88228]
ENSMUSG00000096780	Tmem181b-ps	2.97091	2.49e-17	2.27e-14	transmembrane protein 181B
ENSMUSG00000039942	Ptger4	-0.936969	4.26e-17	3.66e-14	prostaglandin E receptor 4 (subtype EP4) [Source:MGI Symbol;Acc:MGI:104311]
ENSMUSG00000025140	Pycr1	2.03504	9.2e-17	7.49e-14	pyrroline-5-carboxylate reductase 1 [Source:MGI Symbol;Acc:MGI:2384795]
ENSMUSG00000040618	Pck2	0.820401	2.72e-16	2.1e-13	phosphoenolpyruvate carboxykinase 2 (mitochondrial) [Source:MGI Symbol;Acc:MGI:1860456]
ENSMUSG00000064368	mt-Nd6	-0.990511	3.25e-16	2.39e-13	mitochondrially encoded NADH dehydrogenase 6 [Source:MGI Symbol;Acc:MGI:102495]
ENSMUSG00000059588	Calcrl	1.19315	7.45e-16	5.24e-13	calcitonin receptor-like [Source:MGI Symbol;Acc:MGI:1926944]
ENSMUSG00000033854	Kcnk10	-0.779556	1e-15	6.55e-13	potassium channel
ENSMUSG00000074971	Fibin	1.73711	1.02e-15	6.55e-13	fin bud initiation factor homolog (zebrafish) [Source:MGI Symbol;Acc:MGI:1914856]
ENSMUSG00000027171	Prrg4	1.64069	1.44e-15	8.93e-13	proline rich Gla (G-carboxyglutamic acid) 4 (transmembrane) [Source:MGI Symbol;Acc:MGI:2442211]
ENSMUSG00000064351	mt-Co1	-0.941717	4.49e-15	2.67e-12	mitochondrially encoded cytochrome c oxidase I [Source:MGI Symbol;Acc:MGI:102504]
ENSMUSG00000064356	mt-Atp8	-1.28737	7.39e-15	4.23e-12	mitochondrially encoded ATP synthase 8 [Source:MGI Symbol;Acc:MGI:99926]
ENSMUSG00000064363	mt-Nd4	-1.02885	9.95e-15	5.5e-12	mitochondrially encoded NADH dehydrogenase 4 [Source:MGI Symbol;Acc:MGI:102498]
ENSMUSG00000001918	Slc1a5	1.91713	1.24e-14	6.59e-12	solute carrier family 1 (neutral amino acid transporter)
ENSMUSG00000064354	mt-Co2	-1.10186	1.58e-14	8.16e-12	mitochondrially encoded cytochrome c oxidase II [Source:MGI Symbol;Acc:MGI:102503]
ENSMUSG00000058740	Kcnt1	0.850669	2.88e-14	1.44e-11	potassium channel
ENSMUSG00000079484	Phyhd1	0.935782	7.01e-14	3.39e-11	phytanoyl-CoA dioxygenase domain containing 1 [Source:MGI Symbol;Acc:MGI:3612860]
ENSMUSG00000031026	Trim66	2.10047	1.09e-13	5.09e-11	tripartite motif-containing 66 [Source:MGI Symbol;Acc:MGI:2152406]
ENSMUSG00000023805	Synj2	1.25679	1.18e-13	5.35e-11	synaptojanin 2 [Source:MGI Symbol;Acc:MGI:1201671]
ENSMUSG00000026841	Fibcd1	3.20788	3.56e-13	1.57e-10	fibrinogen C domain containing 1 [Source:MGI Symbol;Acc:MGI:2138953]
ENSMUSG00000049336	Tenm2	2.14226	4.67e-13	2.01e-10	teneurin transmembrane protein 2 [Source:MGI Symbol;Acc:MGI:1345184]
ENSMUSG00000028893	Sesn2	0.635576	6.42e-13	2.68e-10	sestrin 2 [Source:MGI Symbol;Acc:MGI:2651874]
ENSMUSG00000002831	Plin4	1.16201	1.07e-12	4.35e-10	perilipin 4 [Source:MGI Symbol;Acc:MGI:1929709]
ENSMUSG00000019892	Lrriq1	2.05731	2.2e-12	8.75e-10	leucine-rich repeats and IQ motif containing 1 [Source:MGI Symbol;Acc:MGI:1922228]
ENSMUSG00000061533	Cep128	-0.6345	3.22e-12	1.24e-09	centrosomal protein 128 [Source:MGI Symbol;Acc:MGI:1922466]
ENSMUSG00000047250	Ptgs1	-0.814777	3.73e-12	1.41e-09	prostaglandin-endoperoxide synthase 1 [Source:MGI Symbol;Acc:MGI:97797]
ENSMUSG00000026456	Cyb5r1	0.886891	4.71e-12	1.7e-09	cytochrome b5 reductase 1 [Source:MGI Symbol;Acc:MGI:1919267]
ENSMUSG00000040945	Rcc2	0.627343	4.73e-12	1.7e-09	regulator of chromosome condensation 2 [Source:MGI Symbol;Acc:MGI:1919784]
ENSMUSG00000047842	Diras2	-0.608575	6.64e-12	2.34e-09	DIRAS family
ENSMUSG00000025422	Agap2	0.831835	7.6e-12	2.61e-09	ArfGAP with GTPase domain
ENSMUSG00000020427	Igfbp3	2.4554	1.2e-11	4.02e-09	insulin-like growth factor binding protein 3 [Source:MGI Symbol;Acc:MGI:96438]
ENSMUSG00000005413	Hmox1	0.657962	1.73e-11	5.71e-09	heme oxygenase 1 [Source:MGI Symbol;Acc:MGI:96163]
ENSMUSG00000020029	Nudt4	0.9605	2.03e-11	6.47e-09	nudix (nucleoside diphosphate linked moiety X)-type motif 4 [Source:MGI Symbol;Acc:MGI:1918457]
ENSMUSG00000038539	Atf5	0.787875	2.05e-11	6.47e-09	activating transcription factor 5 [Source:MGI Symbol;Acc:MGI:2141857]
ENSMUSG00000039037	St6galnac5	-0.547853	2.51e-11	7.78e-09	ST6 (alpha-N-acetyl-neuraminyl-2
ENSMUSG00000035835	Plppr3	1.44366	2.92e-11	8.67e-09	phospholipid phosphatase related 3 [Source:MGI Symbol;Acc:MGI:2388640]
ENSMUSG00000040860	Crocc	0.885612	2.93e-11	8.67e-09	ciliary rootlet coiled-coil
ENSMUSG00000039419	Cntnap2	-1.02109	2.97e-11	8.67e-09	contactin associated protein-like 2 [Source:MGI Symbol;Acc:MGI:1914047]
ENSMUSG00000048065	Cyb5r2	3.23046	3.24e-11	9.17e-09	cytochrome b5 reductase 2 [Source:MGI Symbol;Acc:MGI:2444415]
ENSMUSG00000031167	Rbm3	0.654571	3.26e-11	9.17e-09	RNA binding motif (RNP1
ENSMUSG00000069833	Ahnak	0.963257	3.95e-11	1.09e-08	AHNAK nucleoprotein (desmoyokin) [Source:MGI Symbol;Acc:MGI:1316648]
ENSMUSG00000028145	Them4	-0.571207	5.27e-11	1.43e-08	thioesterase superfamily member 4 [Source:MGI Symbol;Acc:MGI:1923028]
ENSMUSG00000023067	Cdkn1a	1.74762	6.37e-11	1.7e-08	cyclin-dependent kinase inhibitor 1A (P21) [Source:MGI Symbol;Acc:MGI:104556]
ENSMUSG00000041141	Pnmal1	-0.635568	6.81e-11	1.79e-08	PNMA-like 1 [Source:MGI Symbol;Acc:MGI:1918941]
ENSMUSG00000052727	Map1b	1.32309	7.72e-11	1.99e-08	microtubule-associated protein 1B [Source:MGI Symbol;Acc:MGI:1306778]
ENSMUSG00000064360	mt-Nd3	-1.37552	8.35e-11	2.12e-08	mitochondrially encoded NADH dehydrogenase 3 [Source:MGI Symbol;Acc:MGI:102499]
ENSMUSG00000038615	Nfe2l1	0.562104	1.3e-10	3.25e-08	nuclear factor
ENSMUSG00000029544	Cabp1	1.70286	1.39e-10	3.41e-08	calcium binding protein 1 [Source:MGI Symbol;Acc:MGI:1352750]
ENSMUSG00000028528	Dnajc6	1.26108	1.91e-10	4.61e-08	DnaJ heat shock protein family (Hsp40) member C6 [Source:MGI Symbol;Acc:MGI:1919935]
ENSMUSG00000029026	Trp73	1.14506	2.33e-10	5.56e-08	transformation related protein 73 [Source:MGI Symbol;Acc:MGI:1336991]
ENSMUSG00000064367	mt-Nd5	-0.896598	2.51e-10	5.89e-08	mitochondrially encoded NADH dehydrogenase 5 [Source:MGI Symbol;Acc:MGI:102496]
ENSMUSG00000024030	Abcg1	1.23877	3.08e-10	7.11e-08	ATP binding cassette subfamily G member 1 [Source:MGI Symbol;Acc:MGI:107704]
ENSMUSG00000028059	Arhgef2	0.637187	3.33e-10	7.57e-08	rho/rac guanine nucleotide exchange factor (GEF) 2 [Source:MGI Symbol;Acc:MGI:103264]
ENSMUSG00000047786	Lix1	-0.513343	3.47e-10	7.79e-08	limb and CNS expressed 1 [Source:MGI Symbol;Acc:MGI:1913893]
ENSMUSG00000055639	Dach1	-0.592565	3.54e-10	7.81e-08	dachshund family transcription factor 1 [Source:MGI Symbol;Acc:MGI:1277991]
ENSMUSG00000051262	Nat8f3	-0.52027	3.66e-10	7.97e-08	N-acetyltransferase 8 (GCN5-related) family member 3 [Source:MGI Symbol;Acc:MGI:2136449]
ENSMUSG00000027490	E2f1	-0.634763	6.3e-10	1.35e-07	E2F transcription factor 1 [Source:MGI Symbol;Acc:MGI:101941]
ENSMUSG00000030852	Tacc2	1.23015	9.61e-10	2.04e-07	transforming
ENSMUSG00000031283	Chrdl1	-0.590476	9.75e-10	2.04e-07	chordin-like 1 [Source:MGI Symbol;Acc:MGI:1933172]
ENSMUSG00000035126	Wdr78	0.91151	1.2e-09	2.47e-07	WD repeat domain 78 [Source:MGI Symbol;Acc:MGI:2385328]
ENSMUSG00000030785	Cox6a2	2.58558	1.24e-09	2.52e-07	cytochrome c oxidase subunit 6A2 [Source:MGI Symbol;Acc:MGI:104649]
ENSMUSG00000032172	Olfm2	0.879972	1.29e-09	2.59e-07	olfactomedin 2 [Source:MGI Symbol;Acc:MGI:3045350]
ENSMUSG00000064345	mt-Nd2	-0.875466	1.55e-09	3.07e-07	mitochondrially encoded NADH dehydrogenase 2 [Source:MGI Symbol;Acc:MGI:102500]
ENSMUSG00000020846	Rflnb	0.768866	1.8e-09	3.53e-07	refilin B [Source:MGI Symbol;Acc:MGI:1923816]
ENSMUSG00000044393	Dsg2	1.16277	2.17e-09	4.2e-07	desmoglein 2 [Source:MGI Symbol;Acc:MGI:1196466]
ENSMUSG00000035910	Dcdc2a	1.00565	2.22e-09	4.23e-07	doublecortin domain containing 2a [Source:MGI Symbol;Acc:MGI:2652818]
ENSMUSG00000004098	Col5a3	1.08434	2.35e-09	4.43e-07	collagen
ENSMUSG00000036295	Lrrn3	-0.524235	2.37e-09	4.43e-07	leucine rich repeat protein 3
ENSMUSG00000029822	Osbpl3	1.34341	2.6e-09	4.79e-07	oxysterol binding protein-like 3 [Source:MGI Symbol;Acc:MGI:1918970]
ENSMUSG00000037010	Apln	-0.72182	3.92e-09	7.05e-07	apelin [Source:MGI Symbol;Acc:MGI:1353624]
ENSMUSG00000101249	Gm29216	-0.969583	3.91e-09	7.05e-07	predicted gene 29216 [Source:MGI Symbol;Acc:MGI:5579922]
ENSMUSG00000006800	Sulf2	0.913791	4.05e-09	7.13e-07	sulfatase 2 [Source:MGI Symbol;Acc:MGI:1919293]
ENSMUSG00000020303	Stc2	1.42809	4.05e-09	7.13e-07	stanniocalcin 2 [Source:MGI Symbol;Acc:MGI:1316731]
ENSMUSG00000050505	Pcdh20	-0.61259	4.67e-09	8.12e-07	protocadherin 20 [Source:MGI Symbol;Acc:MGI:2443376]
ENSMUSG00000040219	Ttc12	0.723895	4.91e-09	8.44e-07	tetratricopeptide repeat domain 12 [Source:MGI Symbol;Acc:MGI:2444588]
ENSMUSG00000042567	Nek10	1.24711	5.5e-09	9.32e-07	NIMA (never in mitosis gene a)- related kinase 10 [Source:MGI Symbol;Acc:MGI:2685128]
ENSMUSG00000040675	Mthfd1l	0.881608	5.54e-09	9.32e-07	methylenetetrahydrofolate dehydrogenase (NADP+ dependent) 1-like [Source:MGI Symbol;Acc:MGI:1924836]
ENSMUSG00000022892	App	0.64946	5.8e-09	9.65e-07	amyloid beta (A4) precursor protein [Source:MGI Symbol;Acc:MGI:88059]
ENSMUSG00000020256	Aldh1l2	1.25781	6.26e-09	1.03e-06	aldehyde dehydrogenase 1 family
ENSMUSG00000083563	Gm13340	-1.13066	6.29e-09	1.03e-06	predicted gene 13340 [Source:MGI Symbol;Acc:MGI:3650227]
ENSMUSG00000026604	Ptpn14	0.967338	6.86e-09	1.11e-06	protein tyrosine phosphatase
ENSMUSG00000068699	Flnc	0.627326	7.34e-09	1.17e-06	filamin C
ENSMUSG00000059854	Hydin	1.33371	7.65e-09	1.21e-06	HYDIN
ENSMUSG00000068373	D430041D05Rik	1.38727	8.53e-09	1.33e-06	RIKEN cDNA D430041D05 gene [Source:MGI Symbol;Acc:MGI:2181743]
ENSMUSG00000029442	Wdr66	1.22159	1.03e-08	1.6e-06	WD repeat domain 66 [Source:MGI Symbol;Acc:MGI:1918495]
ENSMUSG00000060240	Cend1	-0.483689	1.11e-08	1.7e-06	cell cycle exit and neuronal differentiation 1 [Source:MGI Symbol;Acc:MGI:1929898]
ENSMUSG00000047976	Kcna1	2.386	1.17e-08	1.77e-06	potassium voltage-gated channel
ENSMUSG00000032514	Ttc21a	1.32049	1.19e-08	1.79e-06	tetratricopeptide repeat domain 21A [Source:MGI Symbol;Acc:MGI:1921302]
ENSMUSG00000070883	Ccdc173	-0.604956	1.3e-08	1.93e-06	coiled-coil domain containing 173 [Source:MGI Symbol;Acc:MGI:1923100]
ENSMUSG00000015484	Fam163a	-0.584635	1.46e-08	2.16e-06	family with sequence similarity 163
ENSMUSG00000002459	Rgs20	-0.465086	1.52e-08	2.18e-06	regulator of G-protein signaling 20 [Source:MGI Symbol;Acc:MGI:1929866]
ENSMUSG00000064289	Tank	-0.469932	1.52e-08	2.18e-06	TRAF family member-associated Nf-kappa B activator [Source:MGI Symbol;Acc:MGI:107676]
ENSMUSG00000047021	Cfap65	1.43069	1.51e-08	2.18e-06	cilia and flagella associated protein 65 [Source:MGI Symbol;Acc:MGI:2444274]
ENSMUSG00000078161	Erich3	1.29278	1.6e-08	2.27e-06	glutamate rich 3 [Source:MGI Symbol;Acc:MGI:1919095]
ENSMUSG00000052331	Ankrd44	0.79855	1.96e-08	2.76e-06	ankyrin repeat domain 44 [Source:MGI Symbol;Acc:MGI:3045243]
ENSMUSG00000065947	mt-Nd4l	-0.981309	1.99e-08	2.78e-06	mitochondrially encoded NADH dehydrogenase 4L [Source:MGI Symbol;Acc:MGI:102497]
ENSMUSG00000025969	Nrp2	0.628635	2.1e-08	2.9e-06	neuropilin 2 [Source:MGI Symbol;Acc:MGI:1100492]
ENSMUSG00000027562	Car2	-0.458037	2.13e-08	2.91e-06	carbonic anhydrase 2 [Source:MGI Symbol;Acc:MGI:88269]
ENSMUSG00000030235	Slco1c1	-0.473715	2.14e-08	2.91e-06	solute carrier organic anion transporter family
ENSMUSG00000026494	Kif26b	1.0849	2.62e-08	3.52e-06	kinesin family member 26B [Source:MGI Symbol;Acc:MGI:2447076]
ENSMUSG00000039735	Fnbp1l	0.576773	3.23e-08	4.31e-06	formin binding protein 1-like [Source:MGI Symbol;Acc:MGI:1925642]
ENSMUSG00000044117	Bmerb1	-0.595289	3.4e-08	4.49e-06	bMERB domain containing 1 [Source:MGI Symbol;Acc:MGI:1914504]
ENSMUSG00000060176	Kif27	1.16036	3.47e-08	4.55e-06	kinesin family member 27 [Source:MGI Symbol;Acc:MGI:1922300]
ENSMUSG00000067780	Pi15	1.29581	3.57e-08	4.64e-06	peptidase inhibitor 15 [Source:MGI Symbol;Acc:MGI:1934659]
ENSMUSG00000043259	Fam13c	-0.45007	3.72e-08	4.76e-06	family with sequence similarity 13
ENSMUSG00000034810	Scn7a	1.56609	3.71e-08	4.76e-06	sodium channel
ENSMUSG00000003974	Grm3	-0.534521	3.9e-08	4.86e-06	glutamate receptor
ENSMUSG00000022296	Baalc	-0.451521	3.88e-08	4.86e-06	brain and acute leukemia
ENSMUSG00000107249	Baalc	-0.451521	3.88e-08	4.86e-06	brain and acute leukemia
ENSMUSG00000066129	Kndc1	1.13541	4.07e-08	5.04e-06	kinase non-catalytic C-lobe domain (KIND) containing 1 [Source:MGI Symbol;Acc:MGI:1923734]
ENSMUSG00000005237	Dnah2	1.25561	4.25e-08	5.18e-06	dynein
ENSMUSG00000020000	Moxd1	1.02955	4.23e-08	5.18e-06	monooxygenase
ENSMUSG00000018537	Pcgf2	1.08443	4.4e-08	5.32e-06	polycomb group ring finger 2 [Source:MGI Symbol;Acc:MGI:99161]
ENSMUSG00000074591	Ankub1	0.923786	5.06e-08	6.06e-06	ankrin repeat and ubiquitin domain containing 1 [Source:MGI Symbol;Acc:MGI:2685256]
ENSMUSG00000057766	Ankrd29	-0.513106	5.16e-08	6.12e-06	ankyrin repeat domain 29 [Source:MGI Symbol;Acc:MGI:2687055]
ENSMUSG00000026676	Ccdc3	1.3133	5.18e-08	6.12e-06	coiled-coil domain containing 3 [Source:MGI Symbol;Acc:MGI:1921436]
ENSMUSG00000019889	Ptprk	0.824294	5.71e-08	6.7e-06	protein tyrosine phosphatase
ENSMUSG00000023011	Faim2	-0.686736	5.76e-08	6.7e-06	Fas apoptotic inhibitory molecule 2 [Source:MGI Symbol;Acc:MGI:1919643]
ENSMUSG00000032334	Loxl1	-0.457216	6.15e-08	7.05e-06	lysyl oxidase-like 1 [Source:MGI Symbol;Acc:MGI:106096]
ENSMUSG00000025407	Gli1	0.74845	6.15e-08	7.05e-06	GLI-Kruppel family member GLI1 [Source:MGI Symbol;Acc:MGI:95727]
ENSMUSG00000072663	Spef2	0.757002	6.38e-08	7.26e-06	sperm flagellar 2 [Source:MGI Symbol;Acc:MGI:2443727]
ENSMUSG00000029287	Tgfbr3	0.5833	6.61e-08	7.46e-06	transforming growth factor
ENSMUSG00000000247	Lhx2	-0.438653	7.41e-08	8.3e-06	LIM homeobox protein 2 [Source:MGI Symbol;Acc:MGI:96785]
ENSMUSG00000020183	Cpm	1.06219	7.52e-08	8.37e-06	carboxypeptidase M [Source:MGI Symbol;Acc:MGI:1917824]
ENSMUSG00000071550	Cfap44	1.28726	9.31e-08	1.03e-05	cilia and flagella associated protein 44 [Source:MGI Symbol;Acc:MGI:1277238]
ENSMUSG00000027188	Pamr1	-0.454822	1.03e-07	1.13e-05	peptidase domain containing associated with muscle regeneration 1 [Source:MGI Symbol;Acc:MGI:2445082]
ENSMUSG00000050967	Creg2	1.05441	1.12e-07	1.22e-05	cellular repressor of E1A-stimulated genes 2 [Source:MGI Symbol;Acc:MGI:1928333]
ENSMUSG00000030268	Bcat1	1.27514	1.15e-07	1.25e-05	branched chain aminotransferase 1
ENSMUSG00000036422	Pcdh8	-0.951584	1.22e-07	1.31e-05	protocadherin 8 [Source:MGI Symbol;Acc:MGI:1306800]
ENSMUSG00000020684	Rasl10b	-0.473705	1.4e-07	1.48e-05	RAS-like
ENSMUSG00000018339	Gpx3	0.97253	1.4e-07	1.48e-05	glutathione peroxidase 3 [Source:MGI Symbol;Acc:MGI:105102]
ENSMUSG00000075569	Rsph10b	0.96861	1.58e-07	1.65e-05	radial spoke head 10 homolog B (Chlamydomonas) [Source:MGI Symbol;Acc:MGI:1922386]
ENSMUSG00000028082	Sh3d19	0.672598	1.57e-07	1.65e-05	SH3 domain protein D19 [Source:MGI Symbol;Acc:MGI:1350923]
ENSMUSG00000000202	Btbd17	-0.426169	1.63e-07	1.69e-05	BTB (POZ) domain containing 17 [Source:MGI Symbol;Acc:MGI:1919264]
ENSMUSG00000012428	Steap4	1.40504	1.75e-07	1.79e-05	STEAP family member 4 [Source:MGI Symbol;Acc:MGI:1923560]
ENSMUSG00000025588	Nat1	-0.477586	1.75e-07	1.79e-05	N-acetyl transferase 1 [Source:MGI Symbol;Acc:MGI:97279]
ENSMUSG00000022443	Myh9	0.55103	1.8e-07	1.83e-05	myosin
ENSMUSG00000006204	Cdcp3	1.95116	2e-07	2.02e-05	CUB domain containing protein 3 [Source:MGI Symbol;Acc:MGI:1918645]
ENSMUSG00000044948	Cfap43	1.33612	2.04e-07	2.05e-05	cilia and flagella associated protein 43 [Source:MGI Symbol;Acc:MGI:1289258]
ENSMUSG00000025372	Baiap2	0.760905	2.18e-07	2.18e-05	brain-specific angiogenesis inhibitor 1-associated protein 2 [Source:MGI Symbol;Acc:MGI:2137336]
ENSMUSG00000115388	Eppk1	1.0693	2.23e-07	2.21e-05	epiplakin 1 [Source:MGI Symbol;Acc:MGI:2386306]
ENSMUSG00000018593	Sparc	0.743886	2.51e-07	2.47e-05	secreted acidic cysteine rich glycoprotein [Source:MGI Symbol;Acc:MGI:98373]
ENSMUSG00000066643	Wdr35	0.543218	2.65e-07	2.59e-05	WD repeat domain 35 [Source:MGI Symbol;Acc:MGI:1921932]
ENSMUSG00000036564	Ndrg4	-0.444435	2.67e-07	2.6e-05	N-myc downstream regulated gene 4 [Source:MGI Symbol;Acc:MGI:2384590]
ENSMUSG00000025007	Aldh18a1	0.734585	2.76e-07	2.67e-05	aldehyde dehydrogenase 18 family
ENSMUSG00000075510	Fam187a	2.08101	2.89e-07	2.78e-05	family with sequence similarity 187
ENSMUSG00000093930	Hmgcs1	-0.423231	2.91e-07	2.78e-05	3-hydroxy-3-methylglutaryl-Coenzyme A synthase 1 [Source:MGI Symbol;Acc:MGI:107592]
ENSMUSG00000040659	Efhd2	-0.453867	2.96e-07	2.81e-05	EF hand domain containing 2 [Source:MGI Symbol;Acc:MGI:106504]
ENSMUSG00000033350	Chst2	-0.434074	3.19e-07	3.01e-05	carbohydrate sulfotransferase 2 [Source:MGI Symbol;Acc:MGI:1891160]
ENSMUSG00000038756	Ttll6	1.6884	3.45e-07	3.24e-05	tubulin tyrosine ligase-like family
ENSMUSG00000030525	Chrna7	-0.97095	3.74e-07	3.48e-05	cholinergic receptor
ENSMUSG00000059003	Grin2a	1.92675	3.99e-07	3.7e-05	glutamate receptor
ENSMUSG00000029826	Zc3hav1	0.506876	4.09e-07	3.76e-05	zinc finger CCCH type
ENSMUSG00000039158	Akna	0.466258	4.13e-07	3.78e-05	AT-hook transcription factor [Source:MGI Symbol;Acc:MGI:2140340]
ENSMUSG00000036155	Mgat5	-0.451755	4.2e-07	3.82e-05	mannoside acetylglucosaminyltransferase 5 [Source:MGI Symbol;Acc:MGI:894701]
ENSMUSG00000045761	Togaram2	0.891898	4.3e-07	3.89e-05	TOG array regulator of axonemal microtubules 2 [Source:MGI Symbol;Acc:MGI:2443498]
ENSMUSG00000036962	Cfap221	1.22814	4.34e-07	3.9e-05	cilia and flagella associated protein 221 [Source:MGI Symbol;Acc:MGI:2684947]
ENSMUSG00000041757	Plekha6	0.992365	4.4e-07	3.91e-05	pleckstrin homology domain containing
ENSMUSG00000058258	Idi1	-0.494497	4.39e-07	3.91e-05	isopentenyl-diphosphate delta isomerase [Source:MGI Symbol;Acc:MGI:2442264]
ENSMUSG00000025658	Cnksr2	1.0991	4.71e-07	4.16e-05	connector enhancer of kinase suppressor of Ras 2 [Source:MGI Symbol;Acc:MGI:2661175]
ENSMUSG00000040138	Ndp	-0.412669	4.87e-07	4.28e-05	Norrie disease (pseudoglioma) (human) [Source:MGI Symbol;Acc:MGI:102570]
ENSMUSG00000035686	Thrsp	-0.527484	5.21e-07	4.55e-05	thyroid hormone responsive [Source:MGI Symbol;Acc:MGI:109126]
ENSMUSG00000050447	Lypd6	-0.449324	5.59e-07	4.86e-05	LY6/PLAUR domain containing 6 [Source:MGI Symbol;Acc:MGI:2443848]
ENSMUSG00000031963	Bmper	-0.529452	6.02e-07	5.21e-05	BMP-binding endothelial regulator [Source:MGI Symbol;Acc:MGI:1920480]
ENSMUSG00000032440	Tgfbr2	0.623729	6.54e-07	5.59e-05	transforming growth factor
ENSMUSG00000005667	Mthfd2	1.29579	6.53e-07	5.59e-05	methylenetetrahydrofolate dehydrogenase (NAD+ dependent)
ENSMUSG00000033161	Atp1a1	0.618391	6.8e-07	5.75e-05	ATPase
ENSMUSG00000050271	Prag1	1.13457	6.77e-07	5.75e-05	PEAK1 related kinase activating pseudokinase 1 [Source:MGI Symbol;Acc:MGI:1196223]
ENSMUSG00000021879	Dnah12	1.08798	7.17e-07	5.99e-05	dynein
ENSMUSG00000116451	Dnah12	1.08798	7.17e-07	5.99e-05	dynein
ENSMUSG00000020473	Aebp1	0.959796	8.03e-07	6.64e-05	AE binding protein 1 [Source:MGI Symbol;Acc:MGI:1197012]
ENSMUSG00000021061	Sptb	1.06043	7.99e-07	6.64e-05	spectrin beta
ENSMUSG00000052609	Plekhg3	0.709407	8.17e-07	6.73e-05	pleckstrin homology domain containing
ENSMUSG00000026546	Cfap45	1.05055	8.32e-07	6.81e-05	cilia and flagella associated protein 45 [Source:MGI Symbol;Acc:MGI:1919120]
ENSMUSG00000084989	Crocc2	1.28904	8.37e-07	6.82e-05	ciliary rootlet coiled-coil
ENSMUSG00000019852	Arfgef3	1.29921	8.67e-07	7.03e-05	ARFGEF family member 3 [Source:MGI Symbol;Acc:MGI:106387]
ENSMUSG00000021186	Fbln5	0.984923	9.21e-07	7.42e-05	fibulin 5 [Source:MGI Symbol;Acc:MGI:1346091]
ENSMUSG00000022840	Adcy5	0.779901	9.4e-07	7.5e-05	adenylate cyclase 5 [Source:MGI Symbol;Acc:MGI:99673]
ENSMUSG00000073565	Prr16	-0.594039	9.41e-07	7.5e-05	proline rich 16 [Source:MGI Symbol;Acc:MGI:1918623]
ENSMUSG00000022421	Nptxr	0.626062	9.72e-07	7.71e-05	neuronal pentraxin receptor [Source:MGI Symbol;Acc:MGI:1920590]
ENSMUSG00000001891	Ugp2	-0.398479	1.01e-06	8e-05	UDP-glucose pyrophosphorylase 2 [Source:MGI Symbol;Acc:MGI:2183447]
ENSMUSG00000058159	T2	1.06654	1.04e-06	8.14e-05	brachyury 2 [Source:MGI Symbol;Acc:MGI:104658]
ENSMUSG00000029304	Spp1	1.06499	1.04e-06	8.15e-05	secreted phosphoprotein 1 [Source:MGI Symbol;Acc:MGI:98389]
ENSMUSG00000024937	Ehbp1l1	0.672861	1.05e-06	8.16e-05	EH domain binding protein 1-like 1 [Source:MGI Symbol;Acc:MGI:3612340]
ENSMUSG00000033578	Tmem35a	-0.43418	1.09e-06	8.45e-05	transmembrane protein 35A [Source:MGI Symbol;Acc:MGI:1914814]
ENSMUSG00000020014	Cfap54	1.16562	1.19e-06	9.16e-05	cilia and flagella associated protein 54 [Source:MGI Symbol;Acc:MGI:1922208]
ENSMUSG00000051435	Fhad1	0.918541	1.21e-06	9.22e-05	forkhead-associated (FHA) phosphopeptide binding domain 1 [Source:MGI Symbol;Acc:MGI:1920323]
ENSMUSG00000116181	Fhad1	0.918541	1.21e-06	9.22e-05	forkhead-associated (FHA) phosphopeptide binding domain 1 [Source:MGI Symbol;Acc:MGI:1920323]
ENSMUSG00000033174	Mgll	-0.395853	1.29e-06	9.82e-05	monoglyceride lipase [Source:MGI Symbol;Acc:MGI:1346042]
ENSMUSG00000020799	Tekt1	0.964957	1.32e-06	9.97e-05	tektin 1 [Source:MGI Symbol;Acc:MGI:1333819]
ENSMUSG00000039633	Lonrf1	0.730743	1.44e-06	0.000108466	LON peptidase N-terminal domain and ring finger 1 [Source:MGI Symbol;Acc:MGI:3609241]
ENSMUSG00000021676	Iqgap2	0.840409	1.57e-06	0.000117065	IQ motif containing GTPase activating protein 2 [Source:MGI Symbol;Acc:MGI:2449975]
ENSMUSG00000019894	Slc6a15	1.13003	1.66e-06	0.000123411	solute carrier family 6 (neurotransmitter transporter)
ENSMUSG00000024747	Aldh1a7	-0.735404	1.67e-06	0.000123972	aldehyde dehydrogenase family 1
ENSMUSG00000046186	Cd109	1.11047	1.7e-06	0.00012458	CD109 antigen [Source:MGI Symbol;Acc:MGI:2445221]
ENSMUSG00000047773	Ankfn1	1.07765	1.7e-06	0.00012458	ankyrin-repeat and fibronectin type III domain containing 1 [Source:MGI Symbol;Acc:MGI:2686021]
ENSMUSG00000031351	Zfp185	0.879911	1.95e-06	0.000142391	zinc finger protein 185 [Source:MGI Symbol;Acc:MGI:108095]
ENSMUSG00000044952	Kctd21	-0.415119	1.99e-06	0.000144342	potassium channel tetramerisation domain containing 21 [Source:MGI Symbol;Acc:MGI:3643121]
ENSMUSG00000064341	mt-Nd1	-0.747416	2.01e-06	0.000145025	mitochondrially encoded NADH dehydrogenase 1 [Source:MGI Symbol;Acc:MGI:101787]
ENSMUSG00000035513	Ntng2	0.44354	2.08e-06	0.000149434	netrin G2 [Source:MGI Symbol;Acc:MGI:2159341]
ENSMUSG00000003617	Cp	0.868075	2.09e-06	0.000149789	ceruloplasmin [Source:MGI Symbol;Acc:MGI:88476]
ENSMUSG00000027894	Slc6a17	0.782456	2.11e-06	0.000150518	solute carrier family 6 (neurotransmitter transporter)
ENSMUSG00000040856	Dlk1	1.13927	2.16e-06	0.000152946	delta like non-canonical Notch ligand 1 [Source:MGI Symbol;Acc:MGI:94900]
ENSMUSG00000098411	Dlk1	1.13927	2.16e-06	0.000152946	delta like non-canonical Notch ligand 1 [Source:MGI Symbol;Acc:MGI:94900]
ENSMUSG00000030930	Chst15	0.651779	2.35e-06	0.000165003	carbohydrate sulfotransferase 15 [Source:MGI Symbol;Acc:MGI:1924840]
ENSMUSG00000031325	4930519F16Rik	1.60043	2.36e-06	0.000165144	RIKEN cDNA 4930519F16 gene [Source:MGI Symbol;Acc:MGI:1922356]
ENSMUSG00000031870	Pgr	-0.677507	2.38e-06	0.00016593	progesterone receptor [Source:MGI Symbol;Acc:MGI:97567]
ENSMUSG00000109572	Cfap99	1.42501	2.45e-06	0.000170155	cilia and flagella associated protein 99 [Source:MGI Symbol;Acc:MGI:5434801]
ENSMUSG00000102692	Dchs2	1.33306	2.53e-06	0.000174731	dachsous cadherin related 2 [Source:MGI Symbol;Acc:MGI:2685263]
ENSMUSG00000058454	Dhcr7	-0.383348	2.55e-06	0.000175415	7-dehydrocholesterol reductase [Source:MGI Symbol;Acc:MGI:1298378]
ENSMUSG00000034457	Eda2r	1.28733	2.6e-06	0.000177542	ectodysplasin A2 receptor [Source:MGI Symbol;Acc:MGI:2442860]
ENSMUSG00000043999	Gpr75	-0.749351	2.6e-06	0.000177542	G protein-coupled receptor 75 [Source:MGI Symbol;Acc:MGI:2441843]
ENSMUSG00000053153	Spag16	1.03578	2.62e-06	0.0001777	sperm associated antigen 16 [Source:MGI Symbol;Acc:MGI:1913972]
ENSMUSG00000052572	Dlg2	0.923657	2.87e-06	0.000192993	discs large MAGUK scaffold protein 2 [Source:MGI Symbol;Acc:MGI:1344351]
ENSMUSG00000034570	Inpp5j	0.700268	2.86e-06	0.000192993	inositol polyphosphate 5-phosphatase J [Source:MGI Symbol;Acc:MGI:2158663]
ENSMUSG00000021065	Fut8	-0.383024	2.9e-06	0.000194194	fucosyltransferase 8 [Source:MGI Symbol;Acc:MGI:1858901]
ENSMUSG00000027525	Phactr3	-0.382428	3.01e-06	0.000199014	phosphatase and actin regulator 3 [Source:MGI Symbol;Acc:MGI:1921439]
ENSMUSG00000048424	Ranbp3l	-0.585158	3.01e-06	0.000199014	RAN binding protein 3-like [Source:MGI Symbol;Acc:MGI:2444654]
ENSMUSG00000110746	Ranbp3l	-0.585158	3.01e-06	0.000199014	RAN binding protein 3-like [Source:MGI Symbol;Acc:MGI:2444654]
ENSMUSG00000032372	Plscr2	0.76601	3.39e-06	0.00022337	phospholipid scramblase 2 [Source:MGI Symbol;Acc:MGI:1270860]
ENSMUSG00000028551	Cdkn2c	-0.469779	3.59e-06	0.000235645	cyclin dependent kinase inhibitor 2C [Source:MGI Symbol;Acc:MGI:105388]
ENSMUSG00000057315	Arhgap24	-0.41554	3.83e-06	0.000249923	Rho GTPase activating protein 24 [Source:MGI Symbol;Acc:MGI:1922647]
ENSMUSG00000034463	Scara3	-0.390278	4.02e-06	0.000259216	scavenger receptor class A
ENSMUSG00000026576	Atp1b1	-0.377358	4.02e-06	0.000259216	ATPase
ENSMUSG00000024827	Gldc	-0.378387	4e-06	0.000259216	glycine decarboxylase [Source:MGI Symbol;Acc:MGI:1341155]
ENSMUSG00000108841	Frmpd2	1.02475	4.07e-06	0.000261292	FERM and PDZ domain containing 2 [Source:MGI Symbol;Acc:MGI:2685472]
ENSMUSG00000067276	Capn6	1.3027	4.18e-06	0.000267246	calpain 6 [Source:MGI Symbol;Acc:MGI:1100850]
ENSMUSG00000022805	Maats1	1.13267	4.28e-06	0.00027118	MYCBP-associated
ENSMUSG00000036103	Colec12	0.660643	4.28e-06	0.00027118	collectin sub-family member 12 [Source:MGI Symbol;Acc:MGI:2152907]
ENSMUSG00000091415	Ak9	1.20346	4.54e-06	0.000286611	adenylate kinase 9 [Source:MGI Symbol;Acc:MGI:2685080]
ENSMUSG00000019803	Nr2e1	-0.38886	4.67e-06	0.000293592	nuclear receptor subfamily 2
ENSMUSG00000030554	Synm	0.900994	4.93e-06	0.000309014	synemin
ENSMUSG00000096887	Gm20594	-0.669341	4.97e-06	0.000309843	predicted gene
ENSMUSG00000050677	Ccdc96	0.710947	5e-06	0.000310425	coiled-coil domain containing 96 [Source:MGI Symbol;Acc:MGI:1913967]
ENSMUSG00000037347	Chst7	-0.472559	5.35e-06	0.00033117	carbohydrate (N-acetylglucosamino) sulfotransferase 7 [Source:MGI Symbol;Acc:MGI:1891767]
ENSMUSG00000051627	H1f4	-0.80806	5.61e-06	0.000345754	H1.4 linker histone
ENSMUSG00000054934	Kcnmb4	1.11322	5.95e-06	0.000365329	potassium large conductance calcium-activated channel
ENSMUSG00000031906	Smpd3	-0.387852	6e-06	0.000367086	sphingomyelin phosphodiesterase 3
ENSMUSG00000052415	Tchh	1.58861	6.19e-06	0.000377019	trichohyalin [Source:MGI Symbol;Acc:MGI:2177944]
ENSMUSG00000028803	Nipal3	0.716038	6.3e-06	0.000381411	NIPA-like domain containing 3 [Source:MGI Symbol;Acc:MGI:1921802]
ENSMUSG00000049176	Frmpd4	1.00155	6.32e-06	0.000381411	FERM and PDZ domain containing 4 [Source:MGI Symbol;Acc:MGI:3042378]
ENSMUSG00000004891	Nes	0.847647	6.34e-06	0.000381411	nestin [Source:MGI Symbol;Acc:MGI:101784]
ENSMUSG00000020686	Gas2l2	1.13473	6.41e-06	0.000383476	growth arrest-specific 2 like 2 [Source:MGI Symbol;Acc:MGI:3652048]
ENSMUSG00000054871	Tmem158	1.07517	6.42e-06	0.000383476	transmembrane protein 158 [Source:MGI Symbol;Acc:MGI:1919559]
ENSMUSG00000085576	Dpy19l2	1.22526	6.56e-06	0.000390129	dpy-19-like 2 (C. elegans) [Source:MGI Symbol;Acc:MGI:2444662]
ENSMUSG00000040164	Kcns1	0.87126	6.7e-06	0.000397065	K+ voltage-gated channel
ENSMUSG00000024579	Pcyox1l	-0.402037	6.79e-06	0.000400975	prenylcysteine oxidase 1 like [Source:MGI Symbol;Acc:MGI:3606062]
ENSMUSG00000057280	Musk	1.11332	6.98e-06	0.000410507	muscle
ENSMUSG00000042734	Ttc9	0.96933	7.04e-06	0.000412376	tetratricopeptide repeat domain 9 [Source:MGI Symbol;Acc:MGI:1916730]
ENSMUSG00000010154	Spire2	1.38421	7.12e-06	0.000415842	spire type actin nucleation factor 2 [Source:MGI Symbol;Acc:MGI:2446256]
ENSMUSG00000031786	Drc7	1.12803	7.24e-06	0.000421062	dynein regulatory complex subunit 7 [Source:MGI Symbol;Acc:MGI:2685616]
ENSMUSG00000045092	S1pr1	-0.428601	7.46e-06	0.000432068	sphingosine-1-phosphate receptor 1 [Source:MGI Symbol;Acc:MGI:1096355]
ENSMUSG00000038843	Gcnt1	1.17226	7.65e-06	0.000441631	glucosaminyl (N-acetyl) transferase 1
ENSMUSG00000052957	Gas1	-0.378516	7.69e-06	0.000442383	growth arrest specific 1 [Source:MGI Symbol;Acc:MGI:95655]
ENSMUSG00000029155	Spata18	1.25786	7.98e-06	0.000455438	spermatogenesis associated 18 [Source:MGI Symbol;Acc:MGI:1920722]
ENSMUSG00000044390	Tigd3	0.954664	7.96e-06	0.000455438	tigger transposable element derived 3 [Source:MGI Symbol;Acc:MGI:2681860]
ENSMUSG00000040978	Gm11992	0.821033	8.19e-06	0.000466048	predicted gene 11992 [Source:MGI Symbol;Acc:MGI:3651127]
ENSMUSG00000021848	Otx2	0.731571	8.51e-06	0.000482523	orthodenticle homeobox 2 [Source:MGI Symbol;Acc:MGI:97451]
ENSMUSG00000026483	Fam129a	1.21873	9.35e-06	0.000528019	family with sequence similarity 129
ENSMUSG00000022456	Septin3	0.4804	9.4e-06	0.000528812	septin 3 [Source:MGI Symbol;Acc:MGI:1345148]
ENSMUSG00000022262	Dnah5	1.06517	9.91e-06	0.000553106	dynein
ENSMUSG00000079442	St6galnac4	-0.396607	9.89e-06	0.000553106	ST6 (alpha-N-acetyl-neuraminyl-2
ENSMUSG00000041323	Ak7	1.29308	9.97e-06	0.000553106	adenylate kinase 7 [Source:MGI Symbol;Acc:MGI:1926051]
ENSMUSG00000027867	Spag17	1.22963	9.94e-06	0.000553106	sperm associated antigen 17 [Source:MGI Symbol;Acc:MGI:1921612]
ENSMUSG00000036046	5031439G07Rik	0.360731	1.03e-05	0.000568082	RIKEN cDNA 5031439G07 gene [Source:MGI Symbol;Acc:MGI:2444899]
ENSMUSG00000000402	Egfl6	-0.399261	1.05e-05	0.000576727	EGF-like-domain
ENSMUSG00000018581	Dnah11	1.17008	1.05e-05	0.000576727	dynein
ENSMUSG00000020297	Nsg2	1.05069	1.07e-05	0.000583253	neuron specific gene family member 2 [Source:MGI Symbol;Acc:MGI:1202070]
ENSMUSG00000032537	Ephb1	-0.381362	1.08e-05	0.000586764	Eph receptor B1 [Source:MGI Symbol;Acc:MGI:1096337]
ENSMUSG00000051735	Rinl	-0.810005	1.13e-05	0.00060345	Ras and Rab interactor-like [Source:MGI Symbol;Acc:MGI:2444024]
ENSMUSG00000021363	Mak	1.09652	1.13e-05	0.00060345	male germ cell-associated kinase [Source:MGI Symbol;Acc:MGI:96913]
ENSMUSG00000020902	Ntn1	0.902876	1.13e-05	0.00060345	netrin 1 [Source:MGI Symbol;Acc:MGI:105088]
ENSMUSG00000031853	Map3k21	1.24216	1.13e-05	0.00060345	mitogen-activated protein kinase kinase kinase 21 [Source:MGI Symbol;Acc:MGI:2385307]
ENSMUSG00000050541	Adra1b	-0.385452	1.13e-05	0.00060345	adrenergic receptor
ENSMUSG00000086580	Gm15280	0.842123	1.23e-05	0.000654015	predicted gene 15280 [Source:MGI Symbol;Acc:MGI:3826554]
ENSMUSG00000001700	Gramd3	-0.356981	1.23e-05	0.000655403	GRAM domain containing 3 [Source:MGI Symbol;Acc:MGI:1914815]
ENSMUSG00000032038	St3gal4	-0.384332	1.25e-05	0.000663777	ST3 beta-galactoside alpha-2
ENSMUSG00000059325	Hopx	-0.532792	1.26e-05	0.000666606	HOP homeobox [Source:MGI Symbol;Acc:MGI:1916782]
ENSMUSG00000020176	Grb10	1.14161	1.28e-05	0.000673071	growth factor receptor bound protein 10 [Source:MGI Symbol;Acc:MGI:103232]
ENSMUSG00000058153	Sez6l	0.819758	1.3e-05	0.000679985	seizure related 6 homolog like [Source:MGI Symbol;Acc:MGI:1935121]
ENSMUSG00000038077	Kcna6	-0.385386	1.3e-05	0.000679985	potassium voltage-gated channel
ENSMUSG00000020932	Gfap	0.494291	1.31e-05	0.000681241	glial fibrillary acidic protein [Source:MGI Symbol;Acc:MGI:95697]
ENSMUSG00000028328	Tmod1	1.18677	1.33e-05	0.000692914	tropomodulin 1 [Source:MGI Symbol;Acc:MGI:98775]
ENSMUSG00000063229	Ldha	-0.359867	1.34e-05	0.000693214	lactate dehydrogenase A [Source:MGI Symbol;Acc:MGI:96759]
ENSMUSG00000032023	Jhy	1.29653	1.35e-05	0.000695974	junctional cadherin complex regulator [Source:MGI Symbol;Acc:MGI:1918239]
ENSMUSG00000022462	Slc38a2	0.572058	1.42e-05	0.000727829	solute carrier family 38
ENSMUSG00000036551	Akap14	1.25206	1.45e-05	0.000742058	A kinase (PRKA) anchor protein 14 [Source:MGI Symbol;Acc:MGI:3618288]
ENSMUSG00000041773	Enc1	0.775208	1.48e-05	0.000753798	ectodermal-neural cortex 1 [Source:MGI Symbol;Acc:MGI:109610]
ENSMUSG00000058743	Kcnj14	-0.534652	1.52e-05	0.000772288	potassium inwardly-rectifying channel
ENSMUSG00000027750	Postn	1.20759	1.52e-05	0.000772288	periostin
ENSMUSG00000000876	Pxmp4	-0.3681	1.53e-05	0.000775693	peroxisomal membrane protein 4 [Source:MGI Symbol;Acc:MGI:1891701]
ENSMUSG00000027544	Nfatc2	0.968472	1.55e-05	0.000781566	nuclear factor of activated T cells
ENSMUSG00000032489	Kif9	0.942527	1.58e-05	0.000796062	kinesin family member 9 [Source:MGI Symbol;Acc:MGI:1098237]
ENSMUSG00000056749	Nfil3	1.1458	1.6e-05	0.000802737	nuclear factor
ENSMUSG00000021536	Adcy2	-0.352211	1.63e-05	0.000810569	adenylate cyclase 2 [Source:MGI Symbol;Acc:MGI:99676]
ENSMUSG00000020467	Efemp1	-0.362782	1.63e-05	0.000810569	epidermal growth factor-containing fibulin-like extracellular matrix protein 1 [Source:MGI Symbol;Acc:MGI:1339998]
ENSMUSG00000041343	Ankrd42	0.718373	1.69e-05	0.000839542	ankyrin repeat domain 42 [Source:MGI Symbol;Acc:MGI:1921095]
ENSMUSG00000026904	Slc4a10	1.18639	1.71e-05	0.000846074	solute carrier family 4
ENSMUSG00000061171	Slc38a11	0.752622	1.73e-05	0.000850464	solute carrier family 38
ENSMUSG00000019767	Ccdc170	1.08085	1.75e-05	0.000857959	coiled-coil domain containing 170 [Source:MGI Symbol;Acc:MGI:2685067]
ENSMUSG00000043388	Tmem130	1.28934	1.77e-05	0.000866098	transmembrane protein 130 [Source:MGI Symbol;Acc:MGI:3607706]
ENSMUSG00000046192	Iqub	1.09514	1.79e-05	0.000872967	IQ motif and ubiquitin domain containing [Source:MGI Symbol;Acc:MGI:3041159]
ENSMUSG00000027962	Vcam1	-0.355919	1.84e-05	0.000888711	vascular cell adhesion molecule 1 [Source:MGI Symbol;Acc:MGI:98926]
ENSMUSG00000029601	Iqcd	0.995675	1.83e-05	0.000888711	IQ motif containing D [Source:MGI Symbol;Acc:MGI:1922982]
ENSMUSG00000024261	Syt4	1.34834	1.83e-05	0.000888711	synaptotagmin IV [Source:MGI Symbol;Acc:MGI:101759]
ENSMUSG00000049612	Omg	-0.395797	1.85e-05	0.000890983	oligodendrocyte myelin glycoprotein [Source:MGI Symbol;Acc:MGI:106586]
ENSMUSG00000075012	Fjx1	-0.408518	1.89e-05	0.000909155	four jointed box 1 [Source:MGI Symbol;Acc:MGI:1341907]
ENSMUSG00000022040	Ephx2	-0.349361	1.91e-05	0.000916231	epoxide hydrolase 2
ENSMUSG00000039963	Ccdc40	1.19584	2.02e-05	0.000966173	coiled-coil domain containing 40 [Source:MGI Symbol;Acc:MGI:2443893]
ENSMUSG00000024500	Ppp2r2b	-0.348472	2.06e-05	0.000980411	protein phosphatase 2
ENSMUSG00000021573	Tppp	0.99865	2.07e-05	0.000980411	tubulin polymerization promoting protein [Source:MGI Symbol;Acc:MGI:1920198]
ENSMUSG00000056752	Dnah9	1.18729	2.11e-05	0.0010003	dynein
ENSMUSG00000061751	Kalrn	-0.353461	2.14e-05	0.00101058	kalirin
ENSMUSG00000025789	St8sia2	0.978122	2.15e-05	0.00101103	ST8 alpha-N-acetyl-neuraminide alpha-2
ENSMUSG00000030605	Mfge8	-0.380985	2.22e-05	0.00104175	milk fat globule-EGF factor 8 protein [Source:MGI Symbol;Acc:MGI:102768]
ENSMUSG00000031538	Plat	0.706525	2.24e-05	0.00104803	plasminogen activator
ENSMUSG00000028159	Dapp1	-0.414183	2.26e-05	0.00105513	dual adaptor for phosphotyrosine and 3-phosphoinositides 1 [Source:MGI Symbol;Acc:MGI:1347063]
ENSMUSG00000028584	Lrrc38	-0.990878	2.3e-05	0.00106515	leucine rich repeat containing 38 [Source:MGI Symbol;Acc:MGI:2442845]
ENSMUSG00000097351	Lrrc38	-0.990878	2.3e-05	0.00106515	leucine rich repeat containing 38 [Source:MGI Symbol;Acc:MGI:2442845]
ENSMUSG00000028862	Map3k6	1.11502	2.32e-05	0.00107375	mitogen-activated protein kinase kinase kinase 6 [Source:MGI Symbol;Acc:MGI:1855691]
ENSMUSG00000021876	Rnase4	1.00783	2.34e-05	0.00107946	ribonuclease
ENSMUSG00000022146	Osmr	0.386411	2.49e-05	0.00114431	oncostatin M receptor [Source:MGI Symbol;Acc:MGI:1330819]
ENSMUSG00000026389	Steap3	-0.344586	2.54e-05	0.00116233	STEAP family member 3 [Source:MGI Symbol;Acc:MGI:1915678]
ENSMUSG00000029420	Rimbp2	0.816919	2.6e-05	0.00118588	RIMS binding protein 2 [Source:MGI Symbol;Acc:MGI:2443235]
ENSMUSG00000030231	Plekha5	0.512453	2.64e-05	0.0011999	pleckstrin homology domain containing
ENSMUSG00000019301	Hsd17b1	2.16513	2.66e-05	0.0012049	hydroxysteroid (17-beta) dehydrogenase 1 [Source:MGI Symbol;Acc:MGI:105077]
ENSMUSG00000027070	Lrp2	1.09301	2.69e-05	0.00121623	low density lipoprotein receptor-related protein 2 [Source:MGI Symbol;Acc:MGI:95794]
ENSMUSG00000033170	Card10	1.02572	2.7e-05	0.00121661	caspase recruitment domain family
ENSMUSG00000038302	Afg1l	-0.364573	2.76e-05	0.00124223	AFG1 like ATPase [Source:MGI Symbol;Acc:MGI:2148801]
ENSMUSG00000050994	Adgb	1.1533	2.8e-05	0.00125507	androglobin [Source:MGI Symbol;Acc:MGI:3605549]
ENSMUSG00000052861	Dnah6	1.2763	2.84e-05	0.00126705	dynein
ENSMUSG00000036856	Wnt4	0.769411	2.84e-05	0.00126705	wingless-type MMTV integration site family
ENSMUSG00000002900	Lamb1	0.739434	2.87e-05	0.00127424	laminin B1 [Source:MGI Symbol;Acc:MGI:96743]
ENSMUSG00000056174	Col8a2	1.06521	2.93e-05	0.00129775	collagen
ENSMUSG00000021743	Fezf2	-0.463443	2.96e-05	0.00131007	Fez family zinc finger 2 [Source:MGI Symbol;Acc:MGI:1859823]
ENSMUSG00000008206	Cers4	-0.442099	3.04e-05	0.00134001	ceramide synthase 4 [Source:MGI Symbol;Acc:MGI:1914510]
ENSMUSG00000036533	Cdc42ep3	1.19393	3.1e-05	0.00135715	CDC42 effector protein (Rho GTPase binding) 3 [Source:MGI Symbol;Acc:MGI:2384718]
ENSMUSG00000045515	Pou3f3	-0.353079	3.09e-05	0.00135715	POU domain
ENSMUSG00000020048	Hsp90b1	-0.340202	3.19e-05	0.00138214	heat shock protein 90
ENSMUSG00000037820	Tgm2	0.932518	3.17e-05	0.00138214	transglutaminase 2
ENSMUSG00000055692	Tmem191c	0.837424	3.18e-05	0.00138214	transmembrane protein 191C [Source:MGI Symbol;Acc:MGI:107238]
ENSMUSG00000040785	Ttc3	-0.383318	3.19e-05	0.00138214	tetratricopeptide repeat domain 3 [Source:MGI Symbol;Acc:MGI:1276539]
ENSMUSG00000026730	Pter	-0.517768	3.21e-05	0.00138557	phosphotriesterase related [Source:MGI Symbol;Acc:MGI:107372]
ENSMUSG00000021585	Cast	0.65188	3.26e-05	0.0014002	calpastatin [Source:MGI Symbol;Acc:MGI:1098236]
ENSMUSG00000024998	Plce1	0.810821	3.25e-05	0.0014002	phospholipase C
ENSMUSG00000050199	Lgr4	-0.440585	3.29e-05	0.00140851	leucine-rich repeat-containing G protein-coupled receptor 4 [Source:MGI Symbol;Acc:MGI:1891468]
ENSMUSG00000035769	Xylb	0.9647	3.32e-05	0.00142085	xylulokinase homolog (H. influenzae) [Source:MGI Symbol;Acc:MGI:2142985]
ENSMUSG00000026991	Pkp4	0.463053	3.38e-05	0.00144277	plakophilin 4 [Source:MGI Symbol;Acc:MGI:109281]
ENSMUSG00000042757	Tmem108	1.17525	3.45e-05	0.00146832	transmembrane protein 108 [Source:MGI Symbol;Acc:MGI:1932411]
ENSMUSG00000049538	Adamts16	-0.852667	3.48e-05	0.00147545	a disintegrin-like and metallopeptidase (reprolysin type) with thrombospondin type 1 motif
ENSMUSG00000028801	Stpg1	1.1862	3.5e-05	0.00148015	sperm tail PG rich repeat containing 1 [Source:MGI Symbol;Acc:MGI:1926056]
ENSMUSG00000099564	Gm28729	1.15513	3.53e-05	0.0014848	predicted gene 28729 [Source:MGI Symbol;Acc:MGI:5579435]
ENSMUSG00000009378	Slc16a12	0.760976	3.53e-05	0.0014848	solute carrier family 16 (monocarboxylic acid transporters)
ENSMUSG00000021273	Fdft1	-0.338786	3.55e-05	0.00148629	farnesyl diphosphate farnesyl transferase 1 [Source:MGI Symbol;Acc:MGI:102706]
ENSMUSG00000046637	Ttc34	0.981863	3.55e-05	0.00148629	tetratricopeptide repeat domain 34 [Source:MGI Symbol;Acc:MGI:2445205]
ENSMUSG00000061878	Sphk1	0.990147	3.62e-05	0.00150973	sphingosine kinase 1 [Source:MGI Symbol;Acc:MGI:1316649]
ENSMUSG00000053475	Tnfaip6	-0.433761	3.66e-05	0.00152083	tumor necrosis factor alpha induced protein 6 [Source:MGI Symbol;Acc:MGI:1195266]
ENSMUSG00000022388	Ttll8	0.677906	3.77e-05	0.00156583	tubulin tyrosine ligase-like family
ENSMUSG00000028747	Htr6	-0.362114	3.88e-05	0.0016053	5-hydroxytryptamine (serotonin) receptor 6 [Source:MGI Symbol;Acc:MGI:1196627]
ENSMUSG00000104318	Pcdha7	2.225	3.95e-05	0.00162805	protocadherin alpha 7 [Source:MGI Symbol;Acc:MGI:1298369]
ENSMUSG00000059173	Pde1a	0.970837	4.06e-05	0.00167007	phosphodiesterase 1A
ENSMUSG00000032224	Fam81a	0.71033	4.17e-05	0.00171022	family with sequence similarity 81
ENSMUSG00000058624	Gda	1.08012	4.2e-05	0.00171808	guanine deaminase [Source:MGI Symbol;Acc:MGI:95678]
ENSMUSG00000021497	Txndc15	-0.336606	4.21e-05	0.00172053	thioredoxin domain containing 15 [Source:MGI Symbol;Acc:MGI:1916922]
ENSMUSG00000014329	Bicc1	0.406733	4.24e-05	0.00172554	BicC family RNA binding protein 1 [Source:MGI Symbol;Acc:MGI:1933388]
ENSMUSG00000019178	Styxl1	1.08523	4.29e-05	0.00174149	serine/threonine/tyrosine interacting-like 1 [Source:MGI Symbol;Acc:MGI:1923821]
ENSMUSG00000002341	Ncan	-0.413718	4.31e-05	0.00174661	neurocan [Source:MGI Symbol;Acc:MGI:104694]
ENSMUSG00000048029	Eno4	1.04218	4.33e-05	0.0017473	enolase 4 [Source:MGI Symbol;Acc:MGI:2441717]
ENSMUSG00000047182	Irs3	1.12616	4.34e-05	0.0017473	insulin receptor substrate 3 [Source:MGI Symbol;Acc:MGI:1194882]
ENSMUSG00000015957	Wnt11	1.21544	4.38e-05	0.00175085	wingless-type MMTV integration site family
ENSMUSG00000031616	Ednra	-0.341469	4.37e-05	0.00175085	endothelin receptor type A [Source:MGI Symbol;Acc:MGI:105923]
ENSMUSG00000020407	Upp1	-0.436334	4.38e-05	0.00175085	uridine phosphorylase 1 [Source:MGI Symbol;Acc:MGI:1097668]
ENSMUSG00000026090	2010300C02Rik	0.995945	4.42e-05	0.00175944	RIKEN cDNA 2010300C02 gene [Source:MGI Symbol;Acc:MGI:1919347]
ENSMUSG00000003559	As3mt	-0.357632	4.43e-05	0.00175944	arsenic (+3 oxidation state) methyltransferase [Source:MGI Symbol;Acc:MGI:1929882]
ENSMUSG00000037428	Vgf	1.50072	4.42e-05	0.00175944	VGF nerve growth factor inducible [Source:MGI Symbol;Acc:MGI:1343180]
ENSMUSG00000020904	Cfap52	1.10208	4.51e-05	0.00178296	cilia and flagella associated protein 52 [Source:MGI Symbol;Acc:MGI:1919110]
ENSMUSG00000042842	Serpinb6b	1.07928	4.53e-05	0.00178685	serine (or cysteine) peptidase inhibitor
ENSMUSG00000056870	Gulp1	-0.379495	4.58e-05	0.00180402	GULP
ENSMUSG00000049571	Cfap46	0.885799	4.6e-05	0.00180536	cilia and flagella associated protein 46 [Source:MGI Symbol;Acc:MGI:2444387]
ENSMUSG00000002948	Map2k7	0.376877	4.63e-05	0.00181361	mitogen-activated protein kinase kinase 7 [Source:MGI Symbol;Acc:MGI:1346871]
ENSMUSG00000028194	Ddah1	-0.337675	4.65e-05	0.00181524	dimethylarginine dimethylaminohydrolase 1 [Source:MGI Symbol;Acc:MGI:1916469]
ENSMUSG00000027858	Tspan2	1.01105	4.66e-05	0.00181524	tetraspanin 2 [Source:MGI Symbol;Acc:MGI:1917997]
ENSMUSG00000028838	Extl1	0.478454	4.68e-05	0.00181854	exostosin-like glycosyltransferase 1 [Source:MGI Symbol;Acc:MGI:1888742]
ENSMUSG00000046573	Lyrm4	-0.52284	4.69e-05	0.00182031	LYR motif containing 4 [Source:MGI Symbol;Acc:MGI:2683538]
ENSMUSG00000040209	Zfp704	0.588518	4.74e-05	0.00182776	zinc finger protein 704 [Source:MGI Symbol;Acc:MGI:2180715]
ENSMUSG00000032262	Elovl4	-0.378389	4.74e-05	0.00182776	elongation of very long chain fatty acids (FEN1/Elo2
ENSMUSG00000094282	Cfap73	1.20054	4.75e-05	0.00182776	cilia and flagella associated protein 73 [Source:MGI Symbol;Acc:MGI:3779542]
ENSMUSG00000047907	Tshz2	0.522219	4.85e-05	0.00186025	teashirt zinc finger family member 2 [Source:MGI Symbol;Acc:MGI:2153084]
ENSMUSG00000020553	Pctp	-0.424292	4.9e-05	0.00187642	phosphatidylcholine transfer protein [Source:MGI Symbol;Acc:MGI:107375]
ENSMUSG00000059146	Ntrk3	0.397956	4.92e-05	0.0018767	neurotrophic tyrosine kinase
ENSMUSG00000018648	Dusp14	1.07892	4.92e-05	0.0018767	dual specificity phosphatase 14 [Source:MGI Symbol;Acc:MGI:1927168]
ENSMUSG00000053519	Kcnip1	1.10535	4.95e-05	0.00187779	Kv channel-interacting protein 1 [Source:MGI Symbol;Acc:MGI:1917607]
ENSMUSG00000068263	Efcc1	0.905678	4.96e-05	0.00187779	EF hand and coiled-coil domain containing 1 [Source:MGI Symbol;Acc:MGI:3611451]
ENSMUSG00000026807	Ak8	1.33107	4.96e-05	0.00187779	adenylate kinase 8 [Source:MGI Symbol;Acc:MGI:1916120]
ENSMUSG00000040147	Maob	-0.333312	4.99e-05	0.00188221	monoamine oxidase B [Source:MGI Symbol;Acc:MGI:96916]
ENSMUSG00000048038	Ccdc187	0.950137	5.03e-05	0.00189352	coiled-coil domain containing 187 [Source:MGI Symbol;Acc:MGI:3045295]
ENSMUSG00000028174	Rpe65	-0.440865	5.04e-05	0.00189358	retinal pigment epithelium 65 [Source:MGI Symbol;Acc:MGI:98001]
ENSMUSG00000026579	F5	1.13137	5.18e-05	0.00194186	coagulation factor V [Source:MGI Symbol;Acc:MGI:88382]
ENSMUSG00000021866	Anxa11	0.719258	5.21e-05	0.00194483	annexin A11 [Source:MGI Symbol;Acc:MGI:108481]
ENSMUSG00000022240	Ctnnd2	-0.34087	5.22e-05	0.00194483	catenin (cadherin associated protein)
ENSMUSG00000052920	Prkg1	1.12731	5.26e-05	0.00195795	protein kinase
ENSMUSG00000027546	Atp9a	0.867931	5.45e-05	0.0020188	ATPase
ENSMUSG00000063531	Sema3e	0.907894	5.44e-05	0.0020188	sema domain
ENSMUSG00000060534	Dcc	-0.824658	5.53e-05	0.00204054	deleted in colorectal carcinoma [Source:MGI Symbol;Acc:MGI:94869]
ENSMUSG00000024799	Tm7sf2	-0.34978	5.54e-05	0.00204204	transmembrane 7 superfamily member 2 [Source:MGI Symbol;Acc:MGI:1920416]
ENSMUSG00000058396	Gpr182	0.646239	5.58e-05	0.00205229	G protein-coupled receptor 182 [Source:MGI Symbol;Acc:MGI:109545]
ENSMUSG00000015879	Fam184b	-0.396261	5.74e-05	0.00210507	family with sequence similarity 184
ENSMUSG00000042978	Sbk1	-0.353335	5.77e-05	0.00211063	SH3-binding kinase 1 [Source:MGI Symbol;Acc:MGI:2135937]
ENSMUSG00000070498	Tmem132b	1.46763	5.83e-05	0.00212868	transmembrane protein 132B [Source:MGI Symbol;Acc:MGI:3609245]
ENSMUSG00000063239	Grm4	0.779485	5.91e-05	0.00215238	glutamate receptor
ENSMUSG00000041544	Disp3	-0.371435	6.01e-05	0.00217783	dispatched RND transporter family member 3 [Source:MGI Symbol;Acc:MGI:2444403]
ENSMUSG00000037738	Nek5	0.932587	6.02e-05	0.00217783	NIMA (never in mitosis gene a)-related expressed kinase 5 [Source:MGI Symbol;Acc:MGI:2142824]
ENSMUSG00000019982	Myb	1.13209	6.02e-05	0.00217783	myeloblastosis oncogene [Source:MGI Symbol;Acc:MGI:97249]
ENSMUSG00000073434	Wdr90	0.951397	6.04e-05	0.00217863	WD repeat domain 90 [Source:MGI Symbol;Acc:MGI:1921267]
ENSMUSG00000060924	Csmd1	0.556923	6.28e-05	0.00225971	CUB and Sushi multiple domains 1 [Source:MGI Symbol;Acc:MGI:2137383]
ENSMUSG00000008730	Hipk1	0.507614	6.31e-05	0.0022639	homeodomain interacting protein kinase 1 [Source:MGI Symbol;Acc:MGI:1314873]
ENSMUSG00000039552	Rsph4a	1.06635	6.4e-05	0.00229254	radial spoke head 4 homolog A (Chlamydomonas) [Source:MGI Symbol;Acc:MGI:3027894]
ENSMUSG00000053111	Fank1	1.10391	6.45e-05	0.00230372	fibronectin type 3 and ankyrin repeat domains 1 [Source:MGI Symbol;Acc:MGI:1914180]
ENSMUSG00000040606	Kazn	0.73985	6.64e-05	0.00236142	kazrin
ENSMUSG00000115905	Kazn	0.73985	6.64e-05	0.00236142	kazrin
ENSMUSG00000050663	Trhde	1.08409	6.68e-05	0.00237215	TRH-degrading enzyme [Source:MGI Symbol;Acc:MGI:2384311]
ENSMUSG00000033721	Vav3	-0.398712	6.7e-05	0.0023722	vav 3 oncogene [Source:MGI Symbol;Acc:MGI:1888518]
ENSMUSG00000046318	Ccbe1	1.1802	6.81e-05	0.00240464	collagen and calcium binding EGF domains 1 [Source:MGI Symbol;Acc:MGI:2445053]
ENSMUSG00000022759	Lrrc74b	1.17782	7.2e-05	0.00252307	leucine rich repeat containing 74B [Source:MGI Symbol;Acc:MGI:1921935]
ENSMUSG00000024164	C3	1.09191	7.19e-05	0.00252307	complement component 3 [Source:MGI Symbol;Acc:MGI:88227]
ENSMUSG00000110720	Gm46223	0.341327	7.21e-05	0.00252307	predicted gene
ENSMUSG00000029161	Cgref1	-0.596977	7.2e-05	0.00252307	cell growth regulator with EF hand domain 1 [Source:MGI Symbol;Acc:MGI:1915817]
ENSMUSG00000035860	Cdhr3	1.22382	7.44e-05	0.00259767	cadherin-related family member 3 [Source:MGI Symbol;Acc:MGI:1916014]
ENSMUSG00000017412	Cacnb4	0.584359	7.51e-05	0.00260543	calcium channel
ENSMUSG00000001520	Nrip2	1.01532	7.5e-05	0.00260543	nuclear receptor interacting protein 2 [Source:MGI Symbol;Acc:MGI:1891884]
ENSMUSG00000013367	Iglon5	-0.339315	7.49e-05	0.00260543	IgLON family member 5 [Source:MGI Symbol;Acc:MGI:2686277]
ENSMUSG00000074671	Tspyl3	-0.390933	7.58e-05	0.00261728	TSPY-like 3 [Source:MGI Symbol;Acc:MGI:2139328]
ENSMUSG00000020926	Adam11	0.773584	7.58e-05	0.00261728	a disintegrin and metallopeptidase domain 11 [Source:MGI Symbol;Acc:MGI:1098667]
ENSMUSG00000039372	Marchf4	1.25476	7.66e-05	0.00263808	membrane associated ring-CH-type finger 4 [Source:MGI Symbol;Acc:MGI:2683550]
ENSMUSG00000027805	Pfn2	-0.331718	7.69e-05	0.00264528	profilin 2 [Source:MGI Symbol;Acc:MGI:97550]
ENSMUSG00000027560	Dok5	-0.360656	7.84e-05	0.00268805	docking protein 5 [Source:MGI Symbol;Acc:MGI:1924079]
ENSMUSG00000028730	Cfap57	1.20792	7.92e-05	0.00271041	cilia and flagella associated protein 57 [Source:MGI Symbol;Acc:MGI:2686209]
ENSMUSG00000022865	Cxadr	0.883296	8.07e-05	0.00275521	coxsackie virus and adenovirus receptor [Source:MGI Symbol;Acc:MGI:1201679]
ENSMUSG00000006784	Ttc25	0.832122	8.08e-05	0.00275523	tetratricopeptide repeat domain 25 [Source:MGI Symbol;Acc:MGI:1921657]
ENSMUSG00000058388	Phtf1	0.413975	8.19e-05	0.00278403	putative homeodomain transcription factor 1 [Source:MGI Symbol;Acc:MGI:1332671]
ENSMUSG00000022836	Mylk	0.792301	8.22e-05	0.00279035	myosin
ENSMUSG00000033966	Cdkl4	1.10972	8.29e-05	0.0028076	cyclin-dependent kinase-like 4 [Source:MGI Symbol;Acc:MGI:3587025]
ENSMUSG00000004105	Angptl2	0.745023	8.36e-05	0.00282345	angiopoietin-like 2 [Source:MGI Symbol;Acc:MGI:1347002]
ENSMUSG00000036598	Ccdc113	1.1981	8.42e-05	0.00283673	coiled-coil domain containing 113 [Source:MGI Symbol;Acc:MGI:3606076]
ENSMUSG00000074818	Pdzd7	0.646345	8.44e-05	0.00283957	PDZ domain containing 7 [Source:MGI Symbol;Acc:MGI:3608325]
ENSMUSG00000035578	Iqcg	0.81952	8.52e-05	0.00285283	IQ motif containing G [Source:MGI Symbol;Acc:MGI:1916957]
ENSMUSG00000037254	Itih2	0.742329	8.52e-05	0.00285283	inter-alpha trypsin inhibitor
ENSMUSG00000042213	Zfand4	0.868449	8.54e-05	0.00285519	zinc finger
ENSMUSG00000028753	Vwa5b1	1.11444	8.62e-05	0.00287604	von Willebrand factor A domain containing 5B1 [Source:MGI Symbol;Acc:MGI:1922968]
ENSMUSG00000023169	Slc38a1	0.988319	8.69e-05	0.0028839	solute carrier family 38
ENSMUSG00000044177	Wfikkn2	0.680041	8.68e-05	0.0028839	WAP
ENSMUSG00000038637	Lrrc56	0.519844	8.81e-05	0.00292021	leucine rich repeat containing 56 [Source:MGI Symbol;Acc:MGI:1917802]
ENSMUSG00000044528	Tram1l1	-0.333876	8.86e-05	0.00292796	translocation associated membrane protein 1-like 1 [Source:MGI Symbol;Acc:MGI:2443503]
ENSMUSG00000016386	Mpped2	-0.524962	9.03e-05	0.00296262	metallophosphoesterase domain containing 2 [Source:MGI Symbol;Acc:MGI:1924265]
ENSMUSG00000056598	Drc3	0.771922	9.04e-05	0.00296262	dynein regulatory complex subunit 3 [Source:MGI Symbol;Acc:MGI:1921915]
ENSMUSG00000031604	Msmo1	-0.335346	9.01e-05	0.00296262	methylsterol monoxygenase 1 [Source:MGI Symbol;Acc:MGI:1913484]
ENSMUSG00000001225	Slc26a3	1.07982	8.99e-05	0.00296262	solute carrier family 26
ENSMUSG00000029231	Pdgfra	0.648823	9.07e-05	0.00296703	platelet derived growth factor receptor
ENSMUSG00000035095	Fam167a	0.70971	9.11e-05	0.00297338	family with sequence similarity 167
ENSMUSG00000071398	2410004P03Rik	1.19074	9.13e-05	0.00297338	RIKEN cDNA 2410004P03 gene [Source:MGI Symbol;Acc:MGI:1920917]
ENSMUSG00000061802	Armc4	0.964995	9.15e-05	0.00297511	armadillo repeat containing 4 [Source:MGI Symbol;Acc:MGI:1922184]
ENSMUSG00000048537	Phldb1	0.572117	9.26e-05	0.0029963	pleckstrin homology like domain
ENSMUSG00000027777	Schip1	-0.330216	9.24e-05	0.0029963	schwannomin interacting protein 1 [Source:MGI Symbol;Acc:MGI:1353557]
ENSMUSG00000048776	Pthlh	1.37404	9.34e-05	0.00301653	parathyroid hormone-like peptide [Source:MGI Symbol;Acc:MGI:97800]
ENSMUSG00000038855	Itpkb	0.318226	9.78e-05	0.00312735	inositol 1
ENSMUSG00000021615	Xrcc4	-0.399011	9.78e-05	0.00312735	X-ray repair complementing defective repair in Chinese hamster cells 4 [Source:MGI Symbol;Acc:MGI:1333799]
ENSMUSG00000039137	Whrn	0.518562	9.76e-05	0.00312735	whirlin [Source:MGI Symbol;Acc:MGI:2682003]
ENSMUSG00000039543	Cfap70	1.23442	9.7e-05	0.00312735	cilia and flagella associated protein 70 [Source:MGI Symbol;Acc:MGI:1923920]
ENSMUSG00000002083	Bbc3	1.19954	9.73e-05	0.00312735	BCL2 binding component 3 [Source:MGI Symbol;Acc:MGI:2181667]
ENSMUSG00000022783	Spag6l	1.07561	9.82e-05	0.00313295	sperm associated antigen 6-like [Source:MGI Symbol;Acc:MGI:1354388]
ENSMUSG00000029843	Slc13a4	0.559375	9.89e-05	0.00314802	solute carrier family 13 (sodium/sulfate symporters)
ENSMUSG00000002835	Chaf1a	0.679	0.000100585	0.00319378	chromatin assembly factor 1
ENSMUSG00000048497	Mmgt2	-0.403212	0.000100728	0.00319378	membrane magnesium transporter 2 [Source:MGI Symbol;Acc:MGI:2448491]
ENSMUSG00000053070	Cfap300	0.48876	0.000102888	0.00325561	cilia and flagella associated protein 300 [Source:MGI Symbol;Acc:MGI:3045346]
ENSMUSG00000031893	Tsnaxip1	1.09266	0.000103416	0.00326562	translin-associated factor X (Tsnax) interacting protein 1 [Source:MGI Symbol;Acc:MGI:1919486]
ENSMUSG00000042216	Sgsm1	1.04257	0.000104327	0.00328676	small G protein signaling modulator 1 [Source:MGI Symbol;Acc:MGI:107320]
ENSMUSG00000005125	Ndrg1	0.878455	0.00010451	0.00328676	N-myc downstream regulated gene 1 [Source:MGI Symbol;Acc:MGI:1341799]
ENSMUSG00000048520	Fbxl13	1.23555	0.000105535	0.00331227	F-box and leucine-rich repeat protein 13 [Source:MGI Symbol;Acc:MGI:2443416]
ENSMUSG00000030600	Lrfn1	-0.351449	0.000105809	0.00331414	leucine rich repeat and fibronectin type III domain containing 1 [Source:MGI Symbol;Acc:MGI:2136810]
ENSMUSG00000045136	Tubb2b	-0.33215	0.000106105	0.0033167	tubulin
ENSMUSG00000057455	Rit2	1.16951	0.000107323	0.00334801	Ras-like without CAAX 2 [Source:MGI Symbol;Acc:MGI:108054]
ENSMUSG00000032181	Scg3	-0.319085	0.000107891	0.00335896	secretogranin III [Source:MGI Symbol;Acc:MGI:103032]
ENSMUSG00000064061	Dzip3	-0.363291	0.000108384	0.00336753	DAZ interacting protein 3
ENSMUSG00000045655	Fam216b	1.07487	0.000110099	0.00340034	family with sequence similarity 216
ENSMUSG00000092192	Dnaaf4	0.673047	0.000109765	0.00340034	dynein axonemal assembly factor 4 [Source:MGI Symbol;Acc:MGI:1914935]
ENSMUSG00000022766	Serpind1	0.733581	0.00010999	0.00340034	serine (or cysteine) peptidase inhibitor
ENSMUSG00000007908	Hmgcll1	-0.555777	0.000110829	0.00341605	3-hydroxymethyl-3-methylglutaryl-Coenzyme A lyase-like 1 [Source:MGI Symbol;Acc:MGI:2446108]
ENSMUSG00000023411	Nfatc4	0.684294	0.000114629	0.00351916	nuclear factor of activated T cells
ENSMUSG00000031467	Agpat5	-0.323952	0.000114534	0.00351916	1-acylglycerol-3-phosphate O-acyltransferase 5 (lysophosphatidic acid acyltransferase
ENSMUSG00000060548	Tnfrsf19	-0.313743	0.000116275	0.00356261	tumor necrosis factor receptor superfamily
ENSMUSG00000029053	Prkcz	0.789254	0.000117731	0.00360009	protein kinase C
ENSMUSG00000041577	Prelp	-0.402893	0.000118853	0.00362724	proline arginine-rich end leucine-rich repeat [Source:MGI Symbol;Acc:MGI:2151110]
ENSMUSG00000056296	Synpr	0.981143	0.000120081	0.0036575	synaptoporin [Source:MGI Symbol;Acc:MGI:1919253]
ENSMUSG00000041945	Mfsd9	-0.352482	0.000120398	0.00365996	major facilitator superfamily domain containing 9 [Source:MGI Symbol;Acc:MGI:2443548]
ENSMUSG00000045382	Cxcr4	1.27076	0.000120948	0.00366778	chemokine (C-X-C motif) receptor 4 [Source:MGI Symbol;Acc:MGI:109563]
ENSMUSG00000023156	Rpp14	-0.367034	0.000121203	0.00366778	ribonuclease P 14 subunit [Source:MGI Symbol;Acc:MGI:1914303]
ENSMUSG00000028634	Hivep3	-0.33352	0.000121366	0.00366778	human immunodeficiency virus type I enhancer binding protein 3 [Source:MGI Symbol;Acc:MGI:106589]
ENSMUSG00000032066	Bco2	-0.38116	0.000125418	0.00378284	beta-carotene oxygenase 2 [Source:MGI Symbol;Acc:MGI:2177469]
ENSMUSG00000022949	Clic6	0.831962	0.000127675	0.00383594	chloride intracellular channel 6 [Source:MGI Symbol;Acc:MGI:2146607]
ENSMUSG00000021613	Hapln1	-0.500469	0.000127437	0.00383594	hyaluronan and proteoglycan link protein 1 [Source:MGI Symbol;Acc:MGI:1337006]
ENSMUSG00000027035	Cers6	0.861227	0.000128258	0.003846	ceramide synthase 6 [Source:MGI Symbol;Acc:MGI:2442564]
ENSMUSG00000028150	Rorc	0.383322	0.000128864	0.0038567	RAR-related orphan receptor gamma [Source:MGI Symbol;Acc:MGI:104856]
ENSMUSG00000037348	Paqr7	-0.31222	0.00012936	0.00386406	progestin and adipoQ receptor family member VII [Source:MGI Symbol;Acc:MGI:1919154]
ENSMUSG00000037541	Shank2	0.795418	0.000131074	0.00390774	SH3 and multiple ankyrin repeat domains 2 [Source:MGI Symbol;Acc:MGI:2671987]
ENSMUSG00000066537	Vmn2r57	-0.455151	0.000131404	0.00391003	vomeronasal 2
ENSMUSG00000039661	Dusp26	0.972231	0.000132468	0.00393411	dual specificity phosphatase 26 (putative) [Source:MGI Symbol;Acc:MGI:1914209]
ENSMUSG00000017167	Cntnap1	0.555586	0.000133539	0.00395834	contactin associated protein-like 1 [Source:MGI Symbol;Acc:MGI:1858201]
ENSMUSG00000034706	Dnaic2	0.619645	0.00013395	0.00396292	dynein
ENSMUSG00000024222	Fkbp5	1.40336	0.000135932	0.0040139	FK506 binding protein 5 [Source:MGI Symbol;Acc:MGI:104670]
ENSMUSG00000027419	Pcsk2	1.03284	0.000136214	0.00401456	proprotein convertase subtilisin/kexin type 2 [Source:MGI Symbol;Acc:MGI:97512]
ENSMUSG00000055653	Gpc3	0.826525	0.000137256	0.00403757	glypican 3 [Source:MGI Symbol;Acc:MGI:104903]
ENSMUSG00000050558	Prokr2	0.839866	0.000137971	0.0040509	prokineticin receptor 2 [Source:MGI Symbol;Acc:MGI:2181363]
ENSMUSG00000025232	Hexa	-0.311499	0.000139173	0.0040774	hexosaminidase A [Source:MGI Symbol;Acc:MGI:96073]
ENSMUSG00000035062	Zc4h2	-0.345427	0.000139401	0.0040774	zinc finger
ENSMUSG00000003354	Ccdc65	1.0285	0.000141869	0.00414179	coiled-coil domain containing 65 [Source:MGI Symbol;Acc:MGI:2146001]
ENSMUSG00000022577	Ly6h	1.35748	0.000143759	0.00416551	lymphocyte antigen 6 complex
ENSMUSG00000054545	Ugt1a6a	0.445266	0.000143275	0.00416551	UDP glucuronosyltransferase 1 family
ENSMUSG00000024411	Aqp4	-0.409049	0.000143619	0.00416551	aquaporin 4 [Source:MGI Symbol;Acc:MGI:107387]
ENSMUSG00000030096	Slc6a6	0.779925	0.000142975	0.00416551	solute carrier family 6 (neurotransmitter transporter
ENSMUSG00000041771	Slc24a4	0.76137	0.000146138	0.00421078	solute carrier family 24 (sodium/potassium/calcium exchanger)
ENSMUSG00000039747	Orai2	0.709602	0.000146026	0.00421078	ORAI calcium release-activated calcium modulator 2 [Source:MGI Symbol;Acc:MGI:2443195]
ENSMUSG00000042050	Wdr60	0.516866	0.000145946	0.00421078	WD repeat domain 60 [Source:MGI Symbol;Acc:MGI:2445085]
ENSMUSG00000052273	Dnah3	1.2321	0.00014656	0.00421511	dynein
ENSMUSG00000054679	Srsf12	1.06273	0.000146981	0.00421936	serine and arginine-rich splicing factor 12 [Source:MGI Symbol;Acc:MGI:2661424]
ENSMUSG00000029135	Fosl2	1.052	0.000147591	0.00422902	fos-like antigen 2 [Source:MGI Symbol;Acc:MGI:102858]
ENSMUSG00000018500	Adora2b	-0.380661	0.000148381	0.0042438	adenosine A2b receptor [Source:MGI Symbol;Acc:MGI:99403]
ENSMUSG00000052684	Jun	-0.311513	0.000148727	0.00424585	jun proto-oncogene [Source:MGI Symbol;Acc:MGI:96646]
ENSMUSG00000034227	Foxj1	1.02705	0.000151743	0.00432396	forkhead box J1 [Source:MGI Symbol;Acc:MGI:1347474]
ENSMUSG00000032018	Sc5d	-0.313009	0.000152394	0.00433453	sterol-C5-desaturase [Source:MGI Symbol;Acc:MGI:1353611]
ENSMUSG00000038011	Dnah10	1.11685	0.000154411	0.00438385	dynein
ENSMUSG00000051515	Fam181b	-0.332793	0.00015487	0.00438885	family with sequence similarity 181
ENSMUSG00000066607	Insyn1	-0.316609	0.000158735	0.00446504	inhibitory synaptic factor 1 [Source:MGI Symbol;Acc:MGI:2442108]
ENSMUSG00000010080	Epn3	0.988244	0.000158431	0.00446504	epsin 3 [Source:MGI Symbol;Acc:MGI:1919139]
ENSMUSG00000066196	Spag8	0.929058	0.00015929	0.00446504	sperm associated antigen 8 [Source:MGI Symbol;Acc:MGI:3056295]
ENSMUSG00000023084	Lrrc71	1.11503	0.00015803	0.00446504	leucine rich repeat containing 71 [Source:MGI Symbol;Acc:MGI:1921735]
ENSMUSG00000011179	Odc1	0.385807	0.000159081	0.00446504	ornithine decarboxylase
ENSMUSG00000026170	Cyp27a1	0.565627	0.000158541	0.00446504	cytochrome P450
ENSMUSG00000024501	Dpysl3	0.703462	0.000160641	0.00449475	dihydropyrimidinase-like 3 [Source:MGI Symbol;Acc:MGI:1349762]
ENSMUSG00000038146	Notch3	0.383467	0.000164246	0.00457082	notch 3 [Source:MGI Symbol;Acc:MGI:99460]
ENSMUSG00000027995	Tlr2	1.24726	0.000163957	0.00457082	toll-like receptor 2 [Source:MGI Symbol;Acc:MGI:1346060]
ENSMUSG00000027177	Hipk3	0.335367	0.000164073	0.00457082	homeodomain interacting protein kinase 3 [Source:MGI Symbol;Acc:MGI:1314882]
ENSMUSG00000032595	Cdhr4	1.17729	0.000165151	0.00457952	cadherin-related family member 4 [Source:MGI Symbol;Acc:MGI:1916648]
ENSMUSG00000042372	Dmrt3	0.937735	0.000164954	0.00457952	doublesex and mab-3 related transcription factor 3 [Source:MGI Symbol;Acc:MGI:2449470]
ENSMUSG00000057897	Camk2b	0.675903	0.000167405	0.00460854	calcium/calmodulin-dependent protein kinase II
ENSMUSG00000035864	Syt1	1.11855	0.000166929	0.00460854	synaptotagmin I [Source:MGI Symbol;Acc:MGI:99667]
ENSMUSG00000053004	Hrh1	-0.320657	0.000166862	0.00460854	histamine receptor H1 [Source:MGI Symbol;Acc:MGI:107619]
ENSMUSG00000031994	Adamts8	1.1622	0.000167686	0.00460854	a disintegrin-like and metallopeptidase (reprolysin type) with thrombospondin type 1 motif
ENSMUSG00000018659	Pnpo	0.589305	0.000167682	0.00460854	pyridoxine 5'-phosphate oxidase [Source:MGI Symbol;Acc:MGI:2144151]
ENSMUSG00000003410	Elavl3	-0.395322	0.000168007	0.00460917	ELAV like RNA binding protein 3 [Source:MGI Symbol;Acc:MGI:109157]
ENSMUSG00000029449	Rhof	-0.489145	0.000168639	0.00461015	ras homolog family member F (in filopodia) [Source:MGI Symbol;Acc:MGI:1345629]
ENSMUSG00000048078	Tenm4	0.597579	0.000168363	0.00461015	teneurin transmembrane protein 4 [Source:MGI Symbol;Acc:MGI:2447063]
ENSMUSG00000047123	Ticam1	-0.317282	0.000169765	0.00461647	toll-like receptor adaptor molecule 1 [Source:MGI Symbol;Acc:MGI:2147032]
ENSMUSG00000019872	Smpdl3a	-0.306015	0.000169529	0.00461647	sphingomyelin phosphodiesterase
ENSMUSG00000039891	Txlnb	-0.480069	0.000169397	0.00461647	taxilin beta [Source:MGI Symbol;Acc:MGI:2671945]
ENSMUSG00000022546	Gpt	-0.312477	0.000171604	0.00465014	glutamic pyruvic transaminase
ENSMUSG00000027386	Fbln7	0.864011	0.000171582	0.00465014	fibulin 7 [Source:MGI Symbol;Acc:MGI:1917620]
ENSMUSG00000039021	Ttc16	0.75643	0.000172928	0.00467782	tetratricopeptide repeat domain 16 [Source:MGI Symbol;Acc:MGI:2443048]
ENSMUSG00000041992	Rapgef5	0.826015	0.000173293	0.0046795	Rap guanine nucleotide exchange factor (GEF) 5 [Source:MGI Symbol;Acc:MGI:2444365]
ENSMUSG00000069601	Ank3	1.12344	0.000173625	0.00468032	ankyrin 3
ENSMUSG00000032507	Fbxl2	0.854371	0.000174391	0.00469279	F-box and leucine-rich repeat protein 2 [Source:MGI Symbol;Acc:MGI:1919429]
ENSMUSG00000078861	Zfp931	-0.395537	0.000179671	0.00482013	zinc finger protein 931 [Source:MGI Symbol;Acc:MGI:2441662]
ENSMUSG00000028251	Tstd3	-0.452967	0.000179746	0.00482013	thiosulfate sulfurtransferase (rhodanese)-like domain containing 3 [Source:MGI Symbol;Acc:MGI:1924282]
ENSMUSG00000020712	Tcam1	1.4572	0.000180639	0.0048357	testicular cell adhesion molecule 1 [Source:MGI Symbol;Acc:MGI:1923120]
ENSMUSG00000041986	Elmod1	0.813104	0.000183576	0.00490583	ELMO/CED-12 domain containing 1 [Source:MGI Symbol;Acc:MGI:3583900]
ENSMUSG00000023999	Kif6	0.849396	0.000185731	0.00494161	kinesin family member 6 [Source:MGI Symbol;Acc:MGI:1098238]
ENSMUSG00000038418	Egr1	1.01074	0.000185515	0.00494161	early growth response 1 [Source:MGI Symbol;Acc:MGI:95295]
ENSMUSG00000070532	Ccdc190	-0.307194	0.000185873	0.00494161	coiled-coil domain containing 190 [Source:MGI Symbol;Acc:MGI:1925715]
ENSMUSG00000048022	Tmem229a	-0.323333	0.00019084	0.00506497	transmembrane protein 229A [Source:MGI Symbol;Acc:MGI:2442812]
ENSMUSG00000032221	Mns1	0.675268	0.000193408	0.00512433	meiosis-specific nuclear structural protein 1 [Source:MGI Symbol;Acc:MGI:107933]
ENSMUSG00000020528	Prpsap2	-0.321703	0.000195771	0.00517111	phosphoribosyl pyrophosphate synthetase-associated protein 2 [Source:MGI Symbol;Acc:MGI:2384838]
ENSMUSG00000043079	Synpo	0.772657	0.000195842	0.00517111	synaptopodin [Source:MGI Symbol;Acc:MGI:1099446]
ENSMUSG00000037321	Tap1	0.383257	0.000196647	0.00517962	transporter 1
ENSMUSG00000027452	Acss1	-0.311908	0.000196834	0.00517962	acyl-CoA synthetase short-chain family member 1 [Source:MGI Symbol;Acc:MGI:1915988]
ENSMUSG00000035112	Wnk4	1.55708	0.000197729	0.00518552	WNK lysine deficient protein kinase 4 [Source:MGI Symbol;Acc:MGI:1917097]
ENSMUSG00000055945	Prr18	0.743538	0.000197505	0.00518552	proline rich 18 [Source:MGI Symbol;Acc:MGI:2443403]
ENSMUSG00000033629	Hacd3	-0.31398	0.000198706	0.00519801	3-hydroxyacyl-CoA dehydratase 3 [Source:MGI Symbol;Acc:MGI:1889341]
ENSMUSG00000030102	Itpr1	0.485874	0.000198877	0.00519801	inositol 1
ENSMUSG00000038729	Pakap	0.459642	0.000200482	0.00522233	paralemmin A kinase anchor protein [Source:MGI Symbol;Acc:MGI:5141924]
ENSMUSG00000032680	6820408C15Rik	1.18117	0.000200353	0.00522233	RIKEN cDNA 6820408C15 gene [Source:MGI Symbol;Acc:MGI:3045333]
ENSMUSG00000033998	Kcnk1	-0.311813	0.000201481	0.00523952	potassium channel
ENSMUSG00000052852	Reep1	0.614008	0.00020206	0.00524576	receptor accessory protein 1 [Source:MGI Symbol;Acc:MGI:1098827]
ENSMUSG00000028020	Glrb	-0.308453	0.000202602	0.00525101	glycine receptor
ENSMUSG00000039457	Ppl	1.17737	0.000204985	0.00530391	periplakin [Source:MGI Symbol;Acc:MGI:1194898]
ENSMUSG00000004056	Akt2	-0.302705	0.000208868	0.00539536	thymoma viral proto-oncogene 2 [Source:MGI Symbol;Acc:MGI:104874]
ENSMUSG00000023949	Tcte1	1.10585	0.000209656	0.00540667	t-complex-associated testis expressed 1 [Source:MGI Symbol;Acc:MGI:98640]
ENSMUSG00000021194	Chga	1.65673	0.00021065	0.00542327	chromogranin A [Source:MGI Symbol;Acc:MGI:88394]
ENSMUSG00000028546	Elavl4	-0.426798	0.000211554	0.0054375	ELAV like RNA binding protein 4 [Source:MGI Symbol;Acc:MGI:107427]
ENSMUSG00000002006	Pdzd4	0.485725	0.000212015	0.00544032	PDZ domain containing 4 [Source:MGI Symbol;Acc:MGI:2443483]
ENSMUSG00000037712	Fermt2	-0.301456	0.000214211	0.00548755	fermitin family member 2 [Source:MGI Symbol;Acc:MGI:2385001]
ENSMUSG00000039682	Lap3	-0.306268	0.000218942	0.00559026	leucine aminopeptidase 3 [Source:MGI Symbol;Acc:MGI:1914238]
ENSMUSG00000026786	Apbb1ip	1.30325	0.000218858	0.00559026	amyloid beta (A4) precursor protein-binding
ENSMUSG00000028845	Tekt2	1.01061	0.000220075	0.00560068	tektin 2 [Source:MGI Symbol;Acc:MGI:1346335]
ENSMUSG00000000325	Arvcf	0.820427	0.000220037	0.00560068	armadillo repeat gene deleted in velocardiofacial syndrome [Source:MGI Symbol;Acc:MGI:109620]
ENSMUSG00000024076	Vit	0.792445	0.00022081	0.00561018	vitrin [Source:MGI Symbol;Acc:MGI:1921449]
ENSMUSG00000059327	Eda	-0.332784	0.00022299	0.00565628	ectodysplasin-A [Source:MGI Symbol;Acc:MGI:1195272]
ENSMUSG00000038060	Dlec1	0.897186	0.000226295	0.00572133	deleted in lung and esophageal cancer 1 [Source:MGI Symbol;Acc:MGI:2443671]
ENSMUSG00000032452	Clstn2	1.05335	0.000226275	0.00572133	calsyntenin 2 [Source:MGI Symbol;Acc:MGI:1929897]
ENSMUSG00000036192	Rorb	-0.386979	0.00023025	0.00581184	RAR-related orphan receptor beta [Source:MGI Symbol;Acc:MGI:1343464]
ENSMUSG00000005417	Mprip	0.306133	0.000230882	0.00581831	myosin phosphatase Rho interacting protein [Source:MGI Symbol;Acc:MGI:1349438]
ENSMUSG00000001870	Ltbp1	-0.307818	0.000233007	0.00586231	latent transforming growth factor beta binding protein 1 [Source:MGI Symbol;Acc:MGI:109151]
ENSMUSG00000079316	Rab9	-0.419735	0.000234073	0.00587956	RAB9
ENSMUSG00000028675	Pnrc2	-0.347499	0.000234608	0.00588345	proline-rich nuclear receptor coactivator 2 [Source:MGI Symbol;Acc:MGI:106512]
ENSMUSG00000041261	Car8	-0.320364	0.00023633	0.00591704	carbonic anhydrase 8 [Source:MGI Symbol;Acc:MGI:88253]
ENSMUSG00000035245	Eogt	-0.326246	0.000244167	0.00610338	EGF domain-specific O-linked N-acetylglucosamine (GlcNAc) transferase [Source:MGI Symbol;Acc:MGI:2141669]
ENSMUSG00000057068	Fam47e	0.795896	0.000244888	0.00611153	family with sequence similarity 47
ENSMUSG00000038576	Susd4	0.909356	0.000245763	0.0061174	sushi domain containing 4 [Source:MGI Symbol;Acc:MGI:2138351]
ENSMUSG00000099041	Gm28035	1.55646	0.000246309	0.0061174	predicted gene
ENSMUSG00000041797	Abca9	0.62929	0.000246107	0.0061174	ATP-binding cassette
ENSMUSG00000002489	Tiam1	1.26599	0.000246721	0.00611781	T cell lymphoma invasion and metastasis 1 [Source:MGI Symbol;Acc:MGI:103306]
ENSMUSG00000036478	Btg1	-0.302042	0.000248804	0.00612015	BTG anti-proliferation factor 1 [Source:MGI Symbol;Acc:MGI:88215]
ENSMUSG00000034472	Rasd2	0.797931	0.000247831	0.00612015	RASD family
ENSMUSG00000024044	Epb41l3	0.610291	0.000248077	0.00612015	erythrocyte membrane protein band 4.1 like 3 [Source:MGI Symbol;Acc:MGI:103008]
ENSMUSG00000008090	Fgfrl1	-0.305267	0.000247441	0.00612015	fibroblast growth factor receptor-like 1 [Source:MGI Symbol;Acc:MGI:2150920]
ENSMUSG00000037143	Cfap61	1.04618	0.000249188	0.00612015	cilia and flagella associated protein 61 [Source:MGI Symbol;Acc:MGI:1926024]
ENSMUSG00000033871	Ppargc1b	0.967507	0.000249188	0.00612015	peroxisome proliferative activated receptor
ENSMUSG00000071202	Ccdc78	0.921813	0.000251059	0.00615631	coiled-coil domain containing 78 [Source:MGI Symbol;Acc:MGI:2685784]
ENSMUSG00000040616	Tmem51	-0.338984	0.000255169	0.00620791	transmembrane protein 51 [Source:MGI Symbol;Acc:MGI:2384874]
ENSMUSG00000027568	Ntsr1	-0.487204	0.000254214	0.00620791	neurotensin receptor 1 [Source:MGI Symbol;Acc:MGI:97386]
ENSMUSG00000045932	Ifit2	0.500838	0.000255027	0.00620791	interferon-induced protein with tetratricopeptide repeats 2 [Source:MGI Symbol;Acc:MGI:99449]
ENSMUSG00000039431	Mtmr7	0.842388	0.000254437	0.00620791	myotubularin related protein 7 [Source:MGI Symbol;Acc:MGI:1891693]
ENSMUSG00000116465	Tmem51	-0.338984	0.000255169	0.00620791	transmembrane protein 51 [Source:MGI Symbol;Acc:MGI:2384874]
ENSMUSG00000029802	Abcg2	0.841597	0.000255716	0.00621144	ATP binding cassette subfamily G member 2 (Junior blood group) [Source:MGI Symbol;Acc:MGI:1347061]
ENSMUSG00000019975	Ikbip	-0.314153	0.000256801	0.00621828	IKBKB interacting protein [Source:MGI Symbol;Acc:MGI:1914704]
ENSMUSG00000020328	Nudcd2	-0.383912	0.000256687	0.00621828	NudC domain containing 2 [Source:MGI Symbol;Acc:MGI:1277103]
ENSMUSG00000063415	Cyp26b1	0.984189	0.0002575	0.00622548	cytochrome P450
ENSMUSG00000031861	Lpar2	0.768281	0.000258464	0.00623901	lysophosphatidic acid receptor 2 [Source:MGI Symbol;Acc:MGI:1858422]
ENSMUSG00000039110	Mycbpap	1.16072	0.00025995	0.00626513	MYCBP associated protein [Source:MGI Symbol;Acc:MGI:2388726]
ENSMUSG00000025277	Abhd6	-0.299535	0.000265297	0.00637412	abhydrolase domain containing 6 [Source:MGI Symbol;Acc:MGI:1913332]
ENSMUSG00000066441	Rdh11	-0.300945	0.000265191	0.00637412	retinol dehydrogenase 11 [Source:MGI Symbol;Acc:MGI:102581]
ENSMUSG00000028919	Arhgef19	-0.305151	0.000265709	0.00637412	Rho guanine nucleotide exchange factor (GEF) 19 [Source:MGI Symbol;Acc:MGI:1925912]
ENSMUSG00000022099	Dmtn	-0.35535	0.000269045	0.00640452	dematin actin binding protein [Source:MGI Symbol;Acc:MGI:99670]
ENSMUSG00000026614	Slc30a10	-0.297627	0.000268961	0.00640452	solute carrier family 30
ENSMUSG00000057969	Sema3b	0.777327	0.000268113	0.00640452	sema domain
ENSMUSG00000032368	Zic1	0.608491	0.000268421	0.00640452	zinc finger protein of the cerebellum 1 [Source:MGI Symbol;Acc:MGI:106683]
ENSMUSG00000006517	Mvd	-0.298585	0.000269007	0.00640452	mevalonate (diphospho) decarboxylase [Source:MGI Symbol;Acc:MGI:2179327]
ENSMUSG00000031847	1700030J22Rik	0.724834	0.000271299	0.00644825	RIKEN cDNA 1700030J22 gene [Source:MGI Symbol;Acc:MGI:1916778]
ENSMUSG00000022150	Dab2	0.341551	0.000271887	0.00645232	disabled 2
ENSMUSG00000016024	Lbp	1.1839	0.000273085	0.00646092	lipopolysaccharide binding protein [Source:MGI Symbol;Acc:MGI:1098776]
ENSMUSG00000039706	Ldb2	0.516881	0.000272752	0.00646092	LIM domain binding 2 [Source:MGI Symbol;Acc:MGI:894670]
ENSMUSG00000047747	Rnf150	0.687382	0.000274406	0.00648227	ring finger protein 150 [Source:MGI Symbol;Acc:MGI:2443860]
ENSMUSG00000021981	Cab39l	0.41826	0.000280168	0.00660829	calcium binding protein 39-like [Source:MGI Symbol;Acc:MGI:1914081]
ENSMUSG00000025348	Itga7	0.320985	0.000283879	0.00668564	integrin alpha 7 [Source:MGI Symbol;Acc:MGI:102700]
ENSMUSG00000046532	Ar	1.23907	0.000284984	0.00669129	androgen receptor [Source:MGI Symbol;Acc:MGI:88064]
ENSMUSG00000029211	Gabra4	-0.36886	0.000284836	0.00669129	gamma-aminobutyric acid (GABA) A receptor
ENSMUSG00000053395	Cacng8	-0.312687	0.000286168	0.00669877	calcium channel
ENSMUSG00000106728	Cacng8	-0.312687	0.000286168	0.00669877	calcium channel
ENSMUSG00000057604	Lmcd1	-0.382143	0.000286969	0.00670737	LIM and cysteine-rich domains 1 [Source:MGI Symbol;Acc:MGI:1353635]
ENSMUSG00000047143	Dmrta2	-0.346387	0.000287765	0.00671581	doublesex and mab-3 related transcription factor like family A2 [Source:MGI Symbol;Acc:MGI:2653629]
ENSMUSG00000019916	P4ha1	-0.414803	0.000288406	0.00672064	procollagen-proline
ENSMUSG00000041559	Fmod	0.656352	0.000288904	0.00672212	fibromodulin [Source:MGI Symbol;Acc:MGI:1328364]
ENSMUSG00000032649	Colgalt2	-0.301561	0.000289962	0.0067366	collagen beta(1-O)galactosyltransferase 2 [Source:MGI Symbol;Acc:MGI:2138232]
ENSMUSG00000036377	C530008M17Rik	1.03128	0.000297338	0.00689762	RIKEN cDNA C530008M17 gene [Source:MGI Symbol;Acc:MGI:2444817]
ENSMUSG00000027329	Spef1	0.834517	0.00030239	0.00700431	sperm flagellar 1 [Source:MGI Symbol;Acc:MGI:3513546]
ENSMUSG00000073650	Catip	0.771688	0.000303126	0.00701086	ciliogenesis associated TTC17 interacting protein [Source:MGI Symbol;Acc:MGI:2685062]
ENSMUSG00000029403	Cdkl2	0.816859	0.00030517	0.0070476	cyclin-dependent kinase-like 2 (CDC2-related kinase) [Source:MGI Symbol;Acc:MGI:1858227]
ENSMUSG00000043913	Ccdc60	0.550144	0.000306342	0.00706413	coiled-coil domain containing 60 [Source:MGI Symbol;Acc:MGI:2141043]
ENSMUSG00000019577	Pdk4	-0.419125	0.000310287	0.00714444	pyruvate dehydrogenase kinase
ENSMUSG00000026668	Ucma	1.2656	0.000311693	0.00716616	upper zone of growth plate and cartilage matrix associated [Source:MGI Symbol;Acc:MGI:1915777]
ENSMUSG00000020723	Cacng4	0.535697	0.000313917	0.00720659	calcium channel
ENSMUSG00000056501	Cebpb	0.872952	0.000314442	0.00720795	CCAAT/enhancer binding protein (C/EBP)
ENSMUSG00000035032	Nek11	0.883667	0.000316836	0.0072473	NIMA (never in mitosis gene a)-related expressed kinase 11 [Source:MGI Symbol;Acc:MGI:2442276]
ENSMUSG00000024899	Papss2	-0.294406	0.000317096	0.0072473	3'-phosphoadenosine 5'-phosphosulfate synthase 2 [Source:MGI Symbol;Acc:MGI:1330223]
ENSMUSG00000032232	Cgnl1	0.785184	0.000319251	0.00728579	cingulin-like 1 [Source:MGI Symbol;Acc:MGI:1915428]
ENSMUSG00000039899	Fgl2	0.696575	0.000321354	0.00732298	fibrinogen-like protein 2 [Source:MGI Symbol;Acc:MGI:103266]
ENSMUSG00000034171	Faah	0.485017	0.000321971	0.00732627	fatty acid amide hydrolase [Source:MGI Symbol;Acc:MGI:109609]
ENSMUSG00000049353	Rd3	1.21822	0.000324435	0.00736067	retinal degeneration 3 [Source:MGI Symbol;Acc:MGI:1921273]
ENSMUSG00000111723	Rd3	1.21822	0.000324435	0.00736067	retinal degeneration 3 [Source:MGI Symbol;Acc:MGI:1921273]
ENSMUSG00000026241	Nppc	1.28488	0.000327039	0.00740889	natriuretic peptide type C [Source:MGI Symbol;Acc:MGI:97369]
ENSMUSG00000020776	Fbf1	0.351926	0.000329516	0.00745409	Fas (TNFRSF6) binding factor 1 [Source:MGI Symbol;Acc:MGI:1922033]
ENSMUSG00000029408	Abcb9	-0.295546	0.000331571	0.00748962	ATP-binding cassette
ENSMUSG00000027208	Fgf7	1.0225	0.00033685	0.00759779	fibroblast growth factor 7 [Source:MGI Symbol;Acc:MGI:95521]
ENSMUSG00000041347	Bdkrb1	1.38779	0.000341709	0.00766497	bradykinin receptor
ENSMUSG00000055430	Nap1l5	-0.30605	0.000340838	0.00766497	nucleosome assembly protein 1-like 5 [Source:MGI Symbol;Acc:MGI:1923555]
ENSMUSG00000083674	Zfp133-ps	-0.546653	0.000342801	0.00766497	zinc finger protein 133
ENSMUSG00000043279	Trim56	0.558907	0.000342753	0.00766497	tripartite motif-containing 56 [Source:MGI Symbol;Acc:MGI:2685298]
ENSMUSG00000029120	Ppp2r2c	0.788025	0.000341187	0.00766497	protein phosphatase 2
ENSMUSG00000030838	Ush1c	2.08336	0.000342067	0.00766497	USH1 protein network component harmonin [Source:MGI Symbol;Acc:MGI:1919338]
ENSMUSG00000033610	Pank1	-0.35069	0.000351785	0.0078223	pantothenate kinase 1 [Source:MGI Symbol;Acc:MGI:1922985]
ENSMUSG00000040274	Cdk6	1.01203	0.00035287	0.0078223	cyclin-dependent kinase 6 [Source:MGI Symbol;Acc:MGI:1277162]
ENSMUSG00000117853	Vmn1r88	0.768635	0.000350521	0.0078223	vomeronasal 1 receptor
ENSMUSG00000047139	Cd24a	1.08301	0.000350936	0.0078223	CD24a antigen [Source:MGI Symbol;Acc:MGI:88323]
ENSMUSG00000030613	Ccdc90b	-0.322765	0.000352057	0.0078223	coiled-coil domain containing 90B [Source:MGI Symbol;Acc:MGI:1913615]
ENSMUSG00000026679	Enkur	1.25725	0.000352608	0.0078223	enkurin
ENSMUSG00000031652	N4bp1	0.308271	0.000353911	0.00783415	NEDD4 binding protein 1 [Source:MGI Symbol;Acc:MGI:2136825]
ENSMUSG00000039391	Ccdc81	1.04106	0.000354614	0.00783849	coiled-coil domain containing 81 [Source:MGI Symbol;Acc:MGI:1918134]
ENSMUSG00000028222	Calb1	0.942201	0.000356503	0.00786901	calbindin 1 [Source:MGI Symbol;Acc:MGI:88248]
ENSMUSG00000029307	Dmp1	-0.306131	0.000357968	0.00789007	dentin matrix protein 1 [Source:MGI Symbol;Acc:MGI:94910]
ENSMUSG00000024175	Tekt4	0.77271	0.000360165	0.00792721	tektin 4 [Source:MGI Symbol;Acc:MGI:1919090]
ENSMUSG00000026259	Ngef	-0.292032	0.000361062	0.00793568	neuronal guanine nucleotide exchange factor [Source:MGI Symbol;Acc:MGI:1858414]
ENSMUSG00000020614	Fam20a	-0.291441	0.000362691	0.00796016	family with sequence similarity 20
ENSMUSG00000059898	Dsc3	0.942722	0.000363984	0.00797722	desmocollin 3 [Source:MGI Symbol;Acc:MGI:1194993]
ENSMUSG00000026094	Stk17b	-0.346806	0.000366616	0.00802355	serine/threonine kinase 17b (apoptosis-inducing) [Source:MGI Symbol;Acc:MGI:2138162]
ENSMUSG00000075225	Ccdc162	1.16974	0.000367883	0.00803991	coiled-coil domain containing 162 [Source:MGI Symbol;Acc:MGI:1923223]
ENSMUSG00000031706	Rfx1	0.35125	0.000369721	0.00806144	regulatory factor X
ENSMUSG00000029561	Oasl2	0.65014	0.00036991	0.00806144	2'-5' oligoadenylate synthetase-like 2 [Source:MGI Symbol;Acc:MGI:1344390]
ENSMUSG00000011305	Plin5	1.07399	0.00037727	0.00819873	perilipin 5 [Source:MGI Symbol;Acc:MGI:1914218]
ENSMUSG00000038587	Akap12	0.946635	0.000377047	0.00819873	A kinase (PRKA) anchor protein (gravin) 12 [Source:MGI Symbol;Acc:MGI:1932576]
ENSMUSG00000044345	Marveld1	0.324654	0.000378536	0.00821472	MARVEL (membrane-associating) domain containing 1 [Source:MGI Symbol;Acc:MGI:2147570]
ENSMUSG00000022964	Tmem50b	-0.29664	0.00038115	0.00825986	transmembrane protein 50B [Source:MGI Symbol;Acc:MGI:1925225]
ENSMUSG00000026837	Col5a1	0.615877	0.000383195	0.00829255	collagen
ENSMUSG00000032744	Heyl	0.697804	0.000384995	0.00831987	hairy/enhancer-of-split related with YRPW motif-like [Source:MGI Symbol;Acc:MGI:1860511]
ENSMUSG00000096606	Tpbgl	-0.309831	0.000386499	0.00834072	trophoblast glycoprotein-like [Source:MGI Symbol;Acc:MGI:3646425]
ENSMUSG00000031709	Tbc1d9	0.410647	0.00038817	0.00836511	TBC1 domain family
ENSMUSG00000024524	Gnal	0.761166	0.000388996	0.00837126	guanine nucleotide binding protein
ENSMUSG00000031557	Plekha2	0.722099	0.000391855	0.00841517	pleckstrin homology domain-containing
ENSMUSG00000022263	Trio	0.329514	0.000392124	0.00841517	triple functional domain (PTPRF interacting) [Source:MGI Symbol;Acc:MGI:1927230]
ENSMUSG00000026696	Vamp4	-0.311574	0.000395883	0.00848408	vesicle-associated membrane protein 4 [Source:MGI Symbol;Acc:MGI:1858730]
ENSMUSG00000032349	Elovl5	-0.287928	0.000396985	0.00848419	ELOVL family member 5
ENSMUSG00000048442	Smim5	1.21301	0.000396932	0.00848419	small integral membrane protein 5 [Source:MGI Symbol;Acc:MGI:1913778]
ENSMUSG00000014773	Dll1	0.966467	0.000400628	0.00853984	delta like canonical Notch ligand 1 [Source:MGI Symbol;Acc:MGI:104659]
ENSMUSG00000055415	Atp10b	0.828079	0.000400693	0.00853984	ATPase
ENSMUSG00000028073	Pear1	0.811156	0.000404556	0.00861031	platelet endothelial aggregation receptor 1 [Source:MGI Symbol;Acc:MGI:1920432]
ENSMUSG00000039059	Hrh3	1.10121	0.000409232	0.00869787	histamine receptor H3 [Source:MGI Symbol;Acc:MGI:2139279]
ENSMUSG00000043621	Ubxn10	0.984866	0.000416268	0.00883149	UBX domain protein 10 [Source:MGI Symbol;Acc:MGI:2443123]
ENSMUSG00000038677	Scube3	0.869726	0.000416661	0.00883149	signal peptide
ENSMUSG00000038241	Cep250	0.352769	0.000422228	0.00893726	centrosomal protein 250 [Source:MGI Symbol;Acc:MGI:108084]
ENSMUSG00000096188	Cmtm4	0.294257	0.000423743	0.00895706	CKLF-like MARVEL transmembrane domain containing 4 [Source:MGI Symbol;Acc:MGI:2142888]
ENSMUSG00000044231	Nhlrc1	-0.326336	0.000426992	0.00901343	NHL repeat containing 1 [Source:MGI Symbol;Acc:MGI:2145264]
ENSMUSG00000073102	Drc1	0.795737	0.00042776	0.00901734	dynein regulatory complex subunit 1 [Source:MGI Symbol;Acc:MGI:2685906]
ENSMUSG00000027495	Fam210b	-0.296222	0.000429562	0.00904032	family with sequence similarity 210
ENSMUSG00000026365	Cfh	0.636872	0.000430018	0.00904032	complement component factor h [Source:MGI Symbol;Acc:MGI:88385]
ENSMUSG00000031070	Mrgprf	0.676816	0.000431818	0.00905355	MAS-related GPR
ENSMUSG00000030093	Wnt7a	-0.336278	0.00043161	0.00905355	wingless-type MMTV integration site family
ENSMUSG00000046818	Ddit4l	-0.395036	0.000434915	0.00910306	DNA-damage-inducible transcript 4-like [Source:MGI Symbol;Acc:MGI:1920534]
ENSMUSG00000118506	1700094D03Rik	0.903805	0.000435356	0.00910306	RIKEN cDNA 1700094D03 gene [Source:MGI Symbol;Acc:MGI:1920795]
ENSMUSG00000018752	Tnfsfm13	-0.428549	0.00044442	0.00928005	tumor necrosis factor (ligand) superfamily
ENSMUSG00000056215	Lrguk	1.09506	0.000445501	0.00929008	leucine-rich repeats and guanylate kinase domain containing [Source:MGI Symbol;Acc:MGI:1921604]
ENSMUSG00000046794	Ppp1r3b	0.937477	0.000446932	0.00930737	protein phosphatase 1
ENSMUSG00000018042	Cyb5r3	0.550142	0.00044765	0.0093098	cytochrome b5 reductase 3 [Source:MGI Symbol;Acc:MGI:94893]
ENSMUSG00000045608	Dbx2	-0.304426	0.000450764	0.00934942	developing brain homeobox 2 [Source:MGI Symbol;Acc:MGI:107445]
ENSMUSG00000030747	Dgat2	0.900416	0.00045062	0.00934942	diacylglycerol O-acyltransferase 2 [Source:MGI Symbol;Acc:MGI:1915050]
ENSMUSG00000028434	Epb41l4b	0.947517	0.000454758	0.00941582	erythrocyte membrane protein band 4.1 like 4b [Source:MGI Symbol;Acc:MGI:1859149]
ENSMUSG00000035539	Ccdc180	0.942455	0.000455791	0.00941582	coiled-coil domain containing 180 [Source:MGI Symbol;Acc:MGI:2685871]
ENSMUSG00000035237	Lcat	-0.385956	0.000455338	0.00941582	lecithin cholesterol acyltransferase [Source:MGI Symbol;Acc:MGI:96755]
ENSMUSG00000019027	Dnah1	0.645017	0.000457278	0.00943396	dynein
ENSMUSG00000063260	Syt10	1.0381	0.000461242	0.00950306	synaptotagmin X [Source:MGI Symbol;Acc:MGI:1859546]
ENSMUSG00000027381	Bcl2l11	0.738626	0.000463112	0.00951922	BCL2-like 11 (apoptosis facilitator) [Source:MGI Symbol;Acc:MGI:1197519]
ENSMUSG00000040936	Ulk4	0.928911	0.000463257	0.00951922	unc-51-like kinase 4 [Source:MGI Symbol;Acc:MGI:1921622]
ENSMUSG00000074892	B3galt5	-0.345532	0.000466151	0.00956598	UDP-Gal:betaGlcNAc beta 1
ENSMUSG00000015342	Xk	-0.41938	0.000467628	0.00958358	X-linked Kx blood group [Source:MGI Symbol;Acc:MGI:103569]
ENSMUSG00000040605	Bace2	0.728017	0.000471206	0.00964413	beta-site APP-cleaving enzyme 2 [Source:MGI Symbol;Acc:MGI:1860440]
ENSMUSG00000026796	Fam129b	0.493026	0.000473759	0.00968358	family with sequence similarity 129
ENSMUSG00000054320	Lrrc36	1.34213	0.000477156	0.00972732	leucine rich repeat containing 36 [Source:MGI Symbol;Acc:MGI:2448585]
ENSMUSG00000061666	Gdpd1	-0.29448	0.000476649	0.00972732	glycerophosphodiester phosphodiesterase domain containing 1 [Source:MGI Symbol;Acc:MGI:1913819]
ENSMUSG00000039977	Deup1	0.86933	0.000479976	0.00977194	deuterosome assembly protein 1 [Source:MGI Symbol;Acc:MGI:2443026]
ENSMUSG00000067873	Htatsf1	0.340313	0.000481895	0.00977242	HIV TAT specific factor 1 [Source:MGI Symbol;Acc:MGI:1919709]
ENSMUSG00000036067	Slc2a6	-0.623275	0.000480818	0.00977242	solute carrier family 2 (facilitated glucose transporter)
ENSMUSG00000002308	Cd320	-0.305768	0.000481378	0.00977242	CD320 antigen [Source:MGI Symbol;Acc:MGI:1860083]
ENSMUSG00000069917	Hba-a2	1.02441	0.000485254	0.00982767	hemoglobin alpha
ENSMUSG00000031980	Agt	0.507044	0.000489569	0.00990208	angiotensinogen (serpin peptidase inhibitor
ENSMUSG00000042766	Trim46	0.535834	0.000495545	0.0100099	tripartite motif-containing 46 [Source:MGI Symbol;Acc:MGI:2673000]
ENSMUSG00000039155	Cdh26	0.745809	0.000500327	0.0100802	cadherin-like 26 [Source:MGI Symbol;Acc:MGI:2685856]
ENSMUSG00000060530	A930017M01Rik	-0.369549	0.000500258	0.0100802	RIKEN cDNA A930017M01 gene [Source:MGI Symbol;Acc:MGI:2685151]
ENSMUSG00000031490	Eif4ebp1	0.666536	0.000502493	0.0101106	eukaryotic translation initiation factor 4E binding protein 1 [Source:MGI Symbol;Acc:MGI:103267]
ENSMUSG00000020758	Itgb4	1.67011	0.000505525	0.0101584	integrin beta 4 [Source:MGI Symbol;Acc:MGI:96613]
ENSMUSG00000028909	Ptpru	0.620002	0.000508918	0.0102133	protein tyrosine phosphatase
ENSMUSG00000056553	Ptprn2	0.447392	0.000512748	0.0102769	protein tyrosine phosphatase
ENSMUSG00000034579	Pla2g3	0.471361	0.000519913	0.010407	phospholipase A2
ENSMUSG00000042707	Dnali1	1.10846	0.000524755	0.0104904	dynein
ENSMUSG00000033053	1700028P14Rik	1.29152	0.000529852	0.0105786	RIKEN cDNA 1700028P14 gene [Source:MGI Symbol;Acc:MGI:1914733]
ENSMUSG00000031831	Dnaaf1	1.03223	0.00053398	0.010638	dynein
ENSMUSG00000040703	Cyp2s1	0.865894	0.000534204	0.010638	cytochrome P450
ENSMUSG00000047044	D030056L22Rik	-0.320051	0.000535796	0.010656	RIKEN cDNA D030056L22 gene [Source:MGI Symbol;Acc:MGI:3583960]
ENSMUSG00000024376	Epb41l4a	0.560699	0.000538875	0.0107035	erythrocyte membrane protein band 4.1 like 4a [Source:MGI Symbol;Acc:MGI:103007]
ENSMUSG00000090173	Fbxw10	0.829405	0.000540454	0.0107211	F-box and WD-40 domain protein 10 [Source:MGI Symbol;Acc:MGI:3052463]
ENSMUSG00000031364	Grpr	-0.949523	0.000542042	0.0107251	gastrin releasing peptide receptor [Source:MGI Symbol;Acc:MGI:95836]
ENSMUSG00000036214	Znrd1as	-0.472464	0.000541944	0.0107251	zinc ribbon domain containing 1
ENSMUSG00000033904	Ccp110	0.400439	0.000542871	0.0107278	centriolar coiled coil protein 110 [Source:MGI Symbol;Acc:MGI:2141942]
ENSMUSG00000026421	Csrp1	-0.311046	0.000544985	0.0107558	cysteine and glycine-rich protein 1 [Source:MGI Symbol;Acc:MGI:88549]
ENSMUSG00000051000	Fam160a1	1.32973	0.000555474	0.0109489	family with sequence similarity 160
ENSMUSG00000048612	Myof	0.873049	0.000560918	0.0110373	myoferlin [Source:MGI Symbol;Acc:MGI:1919192]
ENSMUSG00000034243	Golgb1	0.445516	0.000561388	0.0110373	golgi autoantigen
ENSMUSG00000061654	Spry3	-0.416213	0.000562179	0.0110388	sprouty RTK signaling antagonist 3 [Source:MGI Symbol;Acc:MGI:1345188]
ENSMUSG00000042436	Mfap4	1.18026	0.000565989	0.0110996	microfibrillar-associated protein 4 [Source:MGI Symbol;Acc:MGI:1342276]
ENSMUSG00000007950	Abhd8	-0.284004	0.000569735	0.0111589	abhydrolase domain containing 8 [Source:MGI Symbol;Acc:MGI:1918946]
ENSMUSG00000024480	Ap3s1	-0.369788	0.000574138	0.0112309	adaptor-related protein complex 3
ENSMUSG00000073988	Ttpa	-0.301774	0.000575066	0.0112348	tocopherol (alpha) transfer protein [Source:MGI Symbol;Acc:MGI:1354168]
ENSMUSG00000057778	Cyb5d2	-0.301377	0.00057835	0.0112848	cytochrome b5 domain containing 2 [Source:MGI Symbol;Acc:MGI:2684848]
ENSMUSG00000032034	Kcnj5	1.27969	0.000579385	0.0112907	potassium inwardly-rectifying channel
ENSMUSG00000006932	Ctnnb1	0.326149	0.000589033	0.0114643	catenin (cadherin associated protein)
ENSMUSG00000029761	Cald1	0.707241	0.000592291	0.0115132	caldesmon 1 [Source:MGI Symbol;Acc:MGI:88250]
ENSMUSG00000020829	Slc46a1	-0.281737	0.000599197	0.0116328	solute carrier family 46
ENSMUSG00000039246	Lyplal1	-0.469074	0.000600726	0.0116479	lysophospholipase-like 1 [Source:MGI Symbol;Acc:MGI:2385115]
ENSMUSG00000029718	Pcolce	0.605764	0.000609484	0.0118029	procollagen C-endopeptidase enhancer protein [Source:MGI Symbol;Acc:MGI:105099]
ENSMUSG00000035964	Tmem59l	0.905071	0.000612926	0.0118548	transmembrane protein 59-like [Source:MGI Symbol;Acc:MGI:1915187]
ENSMUSG00000030030	1700003E16Rik	0.731048	0.000618035	0.0119387	RIKEN cDNA 1700003E16 gene [Source:MGI Symbol;Acc:MGI:1919087]
ENSMUSG00000033544	Angptl1	-0.632994	0.000618832	0.0119391	angiopoietin-like 1 [Source:MGI Symbol;Acc:MGI:1919963]
ENSMUSG00000032788	Pdxk	0.290071	0.000624376	0.0120311	pyridoxal (pyridoxine
ENSMUSG00000022385	Gtse1	0.710881	0.000626986	0.0120655	G two S phase expressed protein 1 [Source:MGI Symbol;Acc:MGI:1352755]
ENSMUSG00000047246	H2bc6	-0.487993	0.000627723	0.0120655	H2B clustered histone 6 [Source:MGI Symbol;Acc:MGI:2448380]
ENSMUSG00000078878	Gm14305	-0.382	0.00063211	0.0121348	predicted gene 14305 [Source:MGI Symbol;Acc:MGI:3709632]
ENSMUSG00000021565	Slc6a19	1.38107	0.000633178	0.01214	solute carrier family 6 (neurotransmitter transporter)
ENSMUSG00000028517	Plpp3	-0.341675	0.000634378	0.01214	phospholipid phosphatase 3 [Source:MGI Symbol;Acc:MGI:1915166]
ENSMUSG00000006930	Hap1	0.920996	0.000634736	0.01214	huntingtin-associated protein 1 [Source:MGI Symbol;Acc:MGI:1261831]
ENSMUSG00000032816	Igdcc4	-0.278917	0.000638262	0.0121474	immunoglobulin superfamily
ENSMUSG00000047037	Nipa1	-0.285298	0.000637766	0.0121474	non imprinted in Prader-Willi/Angelman syndrome 1 homolog (human) [Source:MGI Symbol;Acc:MGI:2442058]
ENSMUSG00000032062	2310030G06Rik	1.52546	0.000636732	0.0121474	RIKEN cDNA 2310030G06 gene [Source:MGI Symbol;Acc:MGI:1914202]
ENSMUSG00000023232	Serinc2	0.799823	0.000636025	0.0121474	serine incorporator 2 [Source:MGI Symbol;Acc:MGI:1919132]
ENSMUSG00000070802	Pnmal2	0.290624	0.000640974	0.012184	PNMA-like 2 [Source:MGI Symbol;Acc:MGI:3645856]
ENSMUSG00000003934	Efnb3	0.634907	0.000643618	0.0122193	ephrin B3 [Source:MGI Symbol;Acc:MGI:109196]
ENSMUSG00000051041	Olfml1	-0.282781	0.000648818	0.0123029	olfactomedin-like 1 [Source:MGI Symbol;Acc:MGI:2679264]
ENSMUSG00000034903	Cobll1	0.618068	0.000651848	0.0123213	Cobl-like 1 [Source:MGI Symbol;Acc:MGI:2442894]
ENSMUSG00000028186	Uox	1.20084	0.000652975	0.0123213	urate oxidase [Source:MGI Symbol;Acc:MGI:98907]
ENSMUSG00000046807	Lrrc75b	-0.297461	0.000652188	0.0123213	leucine rich repeat containing 75B [Source:MGI Symbol;Acc:MGI:2143657]
ENSMUSG00000026817	Ak1	-0.28682	0.000652397	0.0123213	adenylate kinase 1 [Source:MGI Symbol;Acc:MGI:87977]
ENSMUSG00000039611	Tmem246	-0.288839	0.000655526	0.0123544	transmembrane protein 246 [Source:MGI Symbol;Acc:MGI:1914313]
ENSMUSG00000021892	Sh3bp5	0.840515	0.000661467	0.0124512	SH3-domain binding protein 5 (BTK-associated) [Source:MGI Symbol;Acc:MGI:1344391]
ENSMUSG00000022378	Fam49b	-0.286434	0.000666602	0.0125319	family with sequence similarity 49
ENSMUSG00000022747	St3gal6	0.867676	0.000667375	0.0125319	ST3 beta-galactoside alpha-2
ENSMUSG00000015090	Ptgds	0.649683	0.000670648	0.0125781	prostaglandin D2 synthase (brain) [Source:MGI Symbol;Acc:MGI:99261]
ENSMUSG00000014776	Nol3	-0.408173	0.000674122	0.0126222	nucleolar protein 3 (apoptosis repressor with CARD domain) [Source:MGI Symbol;Acc:MGI:1925938]
ENSMUSG00000028063	Lmna	0.30785	0.000675429	0.0126222	lamin A [Source:MGI Symbol;Acc:MGI:96794]
ENSMUSG00000022231	Sema5a	0.693382	0.000675444	0.0126222	sema domain
ENSMUSG00000028337	Coro2a	1.06349	0.00067996	0.0126912	coronin
ENSMUSG00000028600	Podn	1.00501	0.000681958	0.0127132	podocan [Source:MGI Symbol;Acc:MGI:2674939]
ENSMUSG00000029661	Col1a2	0.302055	0.000684741	0.0127497	collagen
ENSMUSG00000026301	Iqca	1.0793	0.000686616	0.0127693	IQ motif containing with AAA domain [Source:MGI Symbol;Acc:MGI:1922168]
ENSMUSG00000036304	Zdhhc23	0.828497	0.000689556	0.0128085	zinc finger
ENSMUSG00000027820	Mme	1.33742	0.000695006	0.0128943	membrane metallo endopeptidase [Source:MGI Symbol;Acc:MGI:97004]
ENSMUSG00000041930	Fam222a	0.543677	0.000697707	0.0129289	family with sequence similarity 222
ENSMUSG00000017754	Pltp	0.930366	0.000711625	0.013171	phospholipid transfer protein [Source:MGI Symbol;Acc:MGI:103151]
ENSMUSG00000025175	Fn3k	-0.415909	0.000715827	0.013233	fructosamine 3 kinase [Source:MGI Symbol;Acc:MGI:1926834]
ENSMUSG00000022898	Vps26c	-0.315428	0.000719825	0.013291	VPS26 endosomal protein sorting factor C [Source:MGI Symbol;Acc:MGI:1206040]
ENSMUSG00000025939	Ube2w	-0.334489	0.000726008	0.0133892	ubiquitin-conjugating enzyme E2W (putative) [Source:MGI Symbol;Acc:MGI:1914049]
ENSMUSG00000024213	Nudt3	-0.282548	0.000733702	0.0134989	nudix (nucleotide diphosphate linked moiety X)-type motif 3 [Source:MGI Symbol;Acc:MGI:1928484]
ENSMUSG00000058248	Kcnh1	0.889898	0.000733013	0.0134989	potassium voltage-gated channel
ENSMUSG00000031517	Gpm6a	-0.310461	0.000735051	0.0135077	glycoprotein m6a [Source:MGI Symbol;Acc:MGI:107671]
ENSMUSG00000005611	Mrvi1	0.761189	0.000739189	0.0135676	MRV integration site 1 [Source:MGI Symbol;Acc:MGI:1338023]
ENSMUSG00000021708	Rasgrf2	1.01616	0.000747943	0.0136655	RAS protein-specific guanine nucleotide-releasing factor 2 [Source:MGI Symbol;Acc:MGI:109137]
ENSMUSG00000078639	Gm12695	1.81301	0.000748058	0.0136655	predicted gene 12695 [Source:MGI Symbol;Acc:MGI:3650206]
ENSMUSG00000046585	Cfap58	1.11579	0.000746657	0.0136655	cilia and flagella associated protein 58 [Source:MGI Symbol;Acc:MGI:2685815]
ENSMUSG00000034422	Parp14	0.562527	0.000745517	0.0136655	poly (ADP-ribose) polymerase family
ENSMUSG00000010136	Pifo	1.29994	0.000749083	0.013666	primary cilia formation [Source:MGI Symbol;Acc:MGI:1923670]
ENSMUSG00000021373	Cap2	-0.284074	0.000749848	0.013666	CAP
ENSMUSG00000030898	Cckbr	0.988503	0.000761161	0.0138558	cholecystokinin B receptor [Source:MGI Symbol;Acc:MGI:99479]
ENSMUSG00000027246	Ell3	-0.601863	0.000763734	0.0138863	elongation factor RNA polymerase II-like 3 [Source:MGI Symbol;Acc:MGI:2673679]
ENSMUSG00000098176	Ccdc166	0.828401	0.000776385	0.0140998	coiled-coil domain containing 166 [Source:MGI Symbol;Acc:MGI:1925902]
ENSMUSG00000024421	Lama3	-0.510786	0.000777691	0.0141069	laminin
ENSMUSG00000030337	Vamp1	0.397373	0.000779278	0.0141192	vesicle-associated membrane protein 1 [Source:MGI Symbol;Acc:MGI:1313276]
ENSMUSG00000032338	Hcn4	1.23738	0.000783897	0.0141724	hyperpolarization-activated
ENSMUSG00000074896	Ifit3	0.321836	0.000784623	0.0141724	interferon-induced protein with tetratricopeptide repeats 3 [Source:MGI Symbol;Acc:MGI:1101055]
ENSMUSG00000029477	Morn3	1.28077	0.000784966	0.0141724	MORN repeat containing 3 [Source:MGI Symbol;Acc:MGI:1922140]
ENSMUSG00000033933	Vhl	-0.298391	0.000785977	0.0141741	von Hippel-Lindau tumor suppressor [Source:MGI Symbol;Acc:MGI:103223]
ENSMUSG00000037627	Rgs22	0.999548	0.000788436	0.0142019	regulator of G-protein signalling 22 [Source:MGI Symbol;Acc:MGI:3613651]
ENSMUSG00000024033	Rsph1	1.16365	0.000795044	0.0143043	radial spoke head 1 homolog (Chlamydomonas) [Source:MGI Symbol;Acc:MGI:1194909]
ENSMUSG00000042078	Svop	1.37098	0.000804192	0.0144368	SV2 related protein [Source:MGI Symbol;Acc:MGI:1915916]
ENSMUSG00000019590	Cyb561	0.899553	0.000804273	0.0144368	cytochrome b-561 [Source:MGI Symbol;Acc:MGI:103253]
ENSMUSG00000048040	Arxes2	-0.330424	0.000809102	0.0145067	adipocyte-related X-chromosome expressed sequence 2 [Source:MGI Symbol;Acc:MGI:1924226]
ENSMUSG00000030889	Vwa3a	1.03741	0.000819116	0.0146692	von Willebrand factor A domain containing 3A [Source:MGI Symbol;Acc:MGI:3041229]
ENSMUSG00000040479	Dgkz	0.391858	0.000821289	0.0146911	diacylglycerol kinase zeta [Source:MGI Symbol;Acc:MGI:1278339]
ENSMUSG00000028270	Gbp2	0.615486	0.000823994	0.0147204	guanylate binding protein 2 [Source:MGI Symbol;Acc:MGI:102772]
ENSMUSG00000046314	Stxbp6	-0.461333	0.00082483	0.0147204	syntaxin binding protein 6 (amisyn) [Source:MGI Symbol;Acc:MGI:2384963]
ENSMUSG00000026601	Axdnd1	0.803034	0.000826991	0.0147303	axonemal dynein light chain domain containing 1 [Source:MGI Symbol;Acc:MGI:1924602]
ENSMUSG00000019851	Perp	1.01827	0.000827287	0.0147303	PERP
ENSMUSG00000052353	Cemip	0.769085	0.000835552	0.0148603	cell migration inducing protein
ENSMUSG00000066842	Hmcn1	1.4863	0.000840148	0.0149133	hemicentin 1 [Source:MGI Symbol;Acc:MGI:2685047]
ENSMUSG00000040729	Cep126	0.809649	0.000843352	0.0149133	centrosomal protein 126 [Source:MGI Symbol;Acc:MGI:2680221]
ENSMUSG00000032118	Fez1	-0.273087	0.000842044	0.0149133	fasciculation and elongation protein zeta 1 (zygin I) [Source:MGI Symbol;Acc:MGI:2670976]
ENSMUSG00000020695	Mrc2	0.754107	0.000843013	0.0149133	mannose receptor
ENSMUSG00000089669	Tnfsf13	-0.418643	0.00084283	0.0149133	tumor necrosis factor (ligand) superfamily
ENSMUSG00000050534	Htr5b	1.01911	0.000847498	0.0149696	5-hydroxytryptamine (serotonin) receptor 5B [Source:MGI Symbol;Acc:MGI:96284]
ENSMUSG00000028184	Adgrl2	-0.28313	0.000849322	0.0149847	adhesion G protein-coupled receptor L2 [Source:MGI Symbol;Acc:MGI:2139714]
ENSMUSG00000045287	Rtn4rl1	0.881079	0.000857442	0.0151107	reticulon 4 receptor-like 1 [Source:MGI Symbol;Acc:MGI:2661375]
ENSMUSG00000090546	Cdr1	1.39989	0.000860925	0.0151376	cerebellar degeneration related antigen 1 [Source:MGI Symbol;Acc:MGI:88359]
ENSMUSG00000036814	Slc6a20a	0.709063	0.000860272	0.0151376	solute carrier family 6 (neurotransmitter transporter)
ENSMUSG00000051098	Mblac2	-0.300274	0.000862671	0.0151511	metallo-beta-lactamase domain containing 2 [Source:MGI Symbol;Acc:MGI:1920102]
ENSMUSG00000063297	Luzp2	-0.289385	0.000865923	0.015191	leucine zipper protein 2 [Source:MGI Symbol;Acc:MGI:1889615]
ENSMUSG00000016918	Sulf1	0.673798	0.000870317	0.0152508	sulfatase 1 [Source:MGI Symbol;Acc:MGI:2138563]
ENSMUSG00000027947	Il6ra	0.852721	0.00087561	0.0153262	interleukin 6 receptor
ENSMUSG00000069919	Hba-a1	0.96349	0.00087676	0.0153289	hemoglobin alpha
ENSMUSG00000021303	Gng4	1.24697	0.000878014	0.0153335	guanine nucleotide binding protein (G protein)
ENSMUSG00000051331	Cacna1c	0.987471	0.000880495	0.0153595	calcium channel
ENSMUSG00000048285	Frmd6	0.309505	0.000882231	0.0153725	FERM domain containing 6 [Source:MGI Symbol;Acc:MGI:2442579]
ENSMUSG00000053161	Daw1	1.16215	0.00088398	0.0153856	dynein assembly factor with WDR repeat domains 1 [Source:MGI Symbol;Acc:MGI:1923089]
ENSMUSG00000047361	Gm973	0.309204	0.000888963	0.015455	predicted gene 973 [Source:MGI Symbol;Acc:MGI:2685819]
ENSMUSG00000030208	Emp1	0.956993	0.000894357	0.0155313	epithelial membrane protein 1 [Source:MGI Symbol;Acc:MGI:107941]
ENSMUSG00000117975	Itprip	0.886807	0.000896435	0.0155484	inositol 1
ENSMUSG00000032714	Syde1	0.284304	0.000897353	0.0155484	synapse defective 1
ENSMUSG00000019232	Etnppl	0.716659	0.000901549	0.0155996	ethanolamine phosphate phospholyase [Source:MGI Symbol;Acc:MGI:1919010]
ENSMUSG00000019831	Wasf1	-0.289571	0.00090232	0.0155996	WAS protein family
ENSMUSG00000074673	Ttll9	1.06677	0.000907025	0.0156459	tubulin tyrosine ligase-like family
ENSMUSG00000074227	Spint2	1.04385	0.000906084	0.0156459	serine protease inhibitor
ENSMUSG00000049551	Fzd9	-0.310034	0.000909789	0.0156761	frizzled class receptor 9 [Source:MGI Symbol;Acc:MGI:1313278]
ENSMUSG00000082226	Gm715	-0.38684	0.000918709	0.0157946	predicted gene 715 [Source:MGI Symbol;Acc:MGI:2685561]
ENSMUSG00000106809	Gm715	-0.38684	0.000918709	0.0157946	predicted gene 715 [Source:MGI Symbol;Acc:MGI:2685561]
ENSMUSG00000044548	Dact1	0.491892	0.000921278	0.0158212	dishevelled-binding antagonist of beta-catenin 1 [Source:MGI Symbol;Acc:MGI:1891740]
ENSMUSG00000005087	Cd44	-0.32016	0.000928931	0.015935	CD44 antigen [Source:MGI Symbol;Acc:MGI:88338]
ENSMUSG00000044768	D1Ertd622e	-0.311873	0.000935349	0.0160273	DNA segment
ENSMUSG00000022244	Amacr	-0.363082	0.000945399	0.0161816	alpha-methylacyl-CoA racemase [Source:MGI Symbol;Acc:MGI:1098273]
ENSMUSG00000039004	Bmp6	0.578685	0.000958966	0.0163957	bone morphogenetic protein 6 [Source:MGI Symbol;Acc:MGI:88182]
ENSMUSG00000031503	Col4a2	0.450956	0.000961112	0.0164142	collagen
ENSMUSG00000028019	Pdgfc	-0.296499	0.000976698	0.0165961	platelet-derived growth factor
ENSMUSG00000044921	Rassf9	0.910626	0.000976208	0.0165961	Ras association (RalGDS/AF-6) domain family (N-terminal) member 9 [Source:MGI Symbol;Acc:MGI:2384307]
ENSMUSG00000023008	Fmnl3	0.335168	0.000974048	0.0165961	formin-like 3 [Source:MGI Symbol;Acc:MGI:109569]
ENSMUSG00000030772	Dkk3	-0.274613	0.000976129	0.0165961	dickkopf WNT signaling pathway inhibitor 3 [Source:MGI Symbol;Acc:MGI:1354952]
ENSMUSG00000030551	Nr2f2	0.634273	0.000977127	0.0165961	nuclear receptor subfamily 2
ENSMUSG00000020681	Ace	0.651036	0.00098373	0.01669	angiotensin I converting enzyme (peptidyl-dipeptidase A) 1 [Source:MGI Symbol;Acc:MGI:87874]
ENSMUSG00000024112	Cacna1h	0.531396	0.000989208	0.0167645	calcium channel
ENSMUSG00000047407	Tgif1	0.638154	0.0010048	0.0170102	TGFB-induced factor homeobox 1 [Source:MGI Symbol;Acc:MGI:1194497]
ENSMUSG00000063354	Slc39a4	1.40514	0.00101071	0.0170915	solute carrier family 39 (zinc transporter)
ENSMUSG00000003477	Inmt	1.04825	0.00101245	0.0171023	indolethylamine N-methyltransferase [Source:MGI Symbol;Acc:MGI:102963]
ENSMUSG00000027552	E2f5	-0.285527	0.00101356	0.0171024	E2F transcription factor 5 [Source:MGI Symbol;Acc:MGI:105091]
ENSMUSG00000047496	Rnf152	0.932216	0.00101725	0.0171458	ring finger protein 152 [Source:MGI Symbol;Acc:MGI:2443787]
ENSMUSG00000022351	Sqle	-0.269989	0.00102055	0.0171647	squalene epoxidase [Source:MGI Symbol;Acc:MGI:109296]
ENSMUSG00000037355	Uvssa	0.437914	0.00102059	0.0171647	UV stimulated scaffold protein A [Source:MGI Symbol;Acc:MGI:1918351]
ENSMUSG00000026840	Lamc3	0.754512	0.0010316	0.0173311	laminin gamma 3 [Source:MGI Symbol;Acc:MGI:1344394]
ENSMUSG00000000753	Serpinf1	0.437855	0.00103755	0.0174122	serine (or cysteine) peptidase inhibitor
ENSMUSG00000032012	Nectin1	0.362914	0.00104476	0.0174764	nectin cell adhesion molecule 1 [Source:MGI Symbol;Acc:MGI:1926483]
ENSMUSG00000038668	Lpar1	1.08895	0.00104332	0.0174764	lysophosphatidic acid receptor 1 [Source:MGI Symbol;Acc:MGI:108429]
ENSMUSG00000023456	Tpi1	-0.276904	0.00104477	0.0174764	triosephosphate isomerase 1 [Source:MGI Symbol;Acc:MGI:98797]
ENSMUSG00000042540	Acot5	1.16617	0.00104669	0.0174896	acyl-CoA thioesterase 5 [Source:MGI Symbol;Acc:MGI:2384969]
ENSMUSG00000006731	B4galnt1	0.834545	0.00104851	0.0174912	beta-1
ENSMUSG00000035929	H2-Q4	0.930468	0.00105026	0.0174912	histocompatibility 2
ENSMUSG00000028093	Acp6	0.323247	0.0010513	0.0174912	acid phosphatase 6
ENSMUSG00000005251	Ripk4	0.680226	0.00105027	0.0174912	receptor-interacting serine-threonine kinase 4 [Source:MGI Symbol;Acc:MGI:1919638]
ENSMUSG00000020431	Adcy1	0.713291	0.00105476	0.0175298	adenylate cyclase 1 [Source:MGI Symbol;Acc:MGI:99677]
ENSMUSG00000014444	Piezo1	0.453662	0.00105826	0.0175691	piezo-type mechanosensitive ion channel component 1 [Source:MGI Symbol;Acc:MGI:3603204]
ENSMUSG00000021728	Emb	0.695205	0.0010623	0.0176173	embigin [Source:MGI Symbol;Acc:MGI:95321]
ENSMUSG00000040972	Igsf21	-0.36573	0.001066	0.0176598	immunoglobulin superfamily
ENSMUSG00000109764	Klkb1	0.85593	0.00106715	0.0176599	kallikrein B
ENSMUSG00000078490	Cfap74	0.402118	0.00107493	0.0177507	cilia and flagella associated protein 74 [Source:MGI Symbol;Acc:MGI:1917130]
ENSMUSG00000037683	Armc3	0.990405	0.00107412	0.0177507	armadillo repeat containing 3 [Source:MGI Symbol;Acc:MGI:1918132]
ENSMUSG00000019906	Lin7a	0.7681	0.0010782	0.0177857	lin-7 homolog A (C. elegans) [Source:MGI Symbol;Acc:MGI:2135609]
ENSMUSG00000025950	Idh1	-0.274353	0.00108358	0.0178364	isocitrate dehydrogenase 1 (NADP+)
ENSMUSG00000025017	Pik3ap1	0.851807	0.00108351	0.0178364	phosphoinositide-3-kinase adaptor protein 1 [Source:MGI Symbol;Acc:MGI:1933177]
ENSMUSG00000029049	Morn1	0.516693	0.00108888	0.0179047	MORN repeat containing 1 [Source:MGI Symbol;Acc:MGI:1924116]
ENSMUSG00000040570	Rundc3b	1.49884	0.00109299	0.0179531	RUN domain containing 3B [Source:MGI Symbol;Acc:MGI:2685286]
ENSMUSG00000028527	Ak4	-0.44444	0.00109574	0.0179793	adenylate kinase 4 [Source:MGI Symbol;Acc:MGI:87979]
ENSMUSG00000048439	Nupl2	-0.334734	0.0011048	0.0181087	nucleoporin like 2 [Source:MGI Symbol;Acc:MGI:2387631]
ENSMUSG00000052221	Ppp1r36	0.980607	0.00110948	0.0181661	protein phosphatase 1
ENSMUSG00000031137	Fgf13	-0.350053	0.00111348	0.0182124	fibroblast growth factor 13 [Source:MGI Symbol;Acc:MGI:109178]
ENSMUSG00000002486	Tchp	0.523114	0.00112954	0.0184556	trichoplein
ENSMUSG00000059363	Fxn	-0.444816	0.00113458	0.0185173	frataxin [Source:MGI Symbol;Acc:MGI:1096879]
ENSMUSG00000034265	Zdhhc14	-0.33783	0.00113572	0.0185173	zinc finger
ENSMUSG00000021948	Prkcd	0.291339	0.00114567	0.0186599	protein kinase C
ENSMUSG00000056854	Pou3f4	-0.324874	0.00115174	0.018739	POU domain
ENSMUSG00000001496	Nkx2-1	1.06384	0.00115855	0.0188301	NK2 homeobox 1 [Source:MGI Symbol;Acc:MGI:108067]
ENSMUSG00000067586	S1pr3	0.925122	0.00116343	0.0188895	sphingosine-1-phosphate receptor 3 [Source:MGI Symbol;Acc:MGI:1339365]
ENSMUSG00000093769	H3c14	-0.537705	0.0011658	0.0189081	H3 clustered histone 14 [Source:MGI Symbol;Acc:MGI:2448355]
ENSMUSG00000045763	Basp1	1.19429	0.00116848	0.0189318	brain abundant
ENSMUSG00000023972	Ptk7	0.360668	0.00117144	0.0189324	PTK7 protein tyrosine kinase 7 [Source:MGI Symbol;Acc:MGI:1918711]
ENSMUSG00000026172	Bcs1l	-0.301816	0.00117029	0.0189324	BCS1-like (yeast) [Source:MGI Symbol;Acc:MGI:1914071]
ENSMUSG00000096910	Zfp955b	-0.328926	0.00117219	0.0189324	zinc finger protein 955B [Source:MGI Symbol;Acc:MGI:4834573]
ENSMUSG00000068617	Efcab1	1.09662	0.00117521	0.0189614	EF-hand calcium binding domain 1 [Source:MGI Symbol;Acc:MGI:1914043]
ENSMUSG00000022075	Rhobtb2	-0.271613	0.00117887	0.0190008	Rho-related BTB domain containing 2 [Source:MGI Symbol;Acc:MGI:2180557]
ENSMUSG00000058914	C1qtnf3	0.934793	0.00118121	0.0190186	C1q and tumor necrosis factor related protein 3 [Source:MGI Symbol;Acc:MGI:1932136]
ENSMUSG00000063409	Lrrc43	1.31949	0.00119231	0.0191774	leucine rich repeat containing 43 [Source:MGI Symbol;Acc:MGI:2685907]
ENSMUSG00000001604	Tcea3	1.21024	0.00119412	0.0191865	transcription elongation factor A (SII)
ENSMUSG00000027500	Stmn2	0.775592	0.00120245	0.019292	stathmin-like 2 [Source:MGI Symbol;Acc:MGI:98241]
ENSMUSG00000025764	Jade1	0.471704	0.00120318	0.019292	jade family PHD finger 1 [Source:MGI Symbol;Acc:MGI:1925835]
ENSMUSG00000028766	Alpl	-0.315862	0.00121056	0.0193902	alkaline phosphatase
ENSMUSG00000022947	Cbr3	-0.395351	0.0012135	0.0193972	carbonyl reductase 3 [Source:MGI Symbol;Acc:MGI:1309992]
ENSMUSG00000026778	Prkcq	0.671702	0.00121342	0.0193972	protein kinase C
ENSMUSG00000078619	Smarcd2	0.327976	0.00121973	0.0194766	SWI/SNF related
ENSMUSG00000043398	Gpr135	0.659501	0.0012216	0.0194864	G protein-coupled receptor 135 [Source:MGI Symbol;Acc:MGI:2676315]
ENSMUSG00000028369	Svep1	0.811953	0.0012248	0.019492	sushi
ENSMUSG00000041168	Lonp1	0.273401	0.00122573	0.019492	lon peptidase 1
ENSMUSG00000048965	Mrgpre	-0.294557	0.00122509	0.019492	MAS-related GPR
ENSMUSG00000052105	Mtcl1	0.322102	0.00122978	0.0195364	microtubule crosslinking factor 1 [Source:MGI Symbol;Acc:MGI:1915867]
ENSMUSG00000037716	Ccdc33	1.31397	0.00124526	0.0197417	coiled-coil domain containing 33 [Source:MGI Symbol;Acc:MGI:1922464]
ENSMUSG00000043300	B3galnt1	0.993822	0.0012452	0.0197417	UDP-GalNAc:betaGlcNAc beta 1
ENSMUSG00000039092	Sptlc3	1.65174	0.00124692	0.0197478	serine palmitoyltransferase
ENSMUSG00000032643	Fhl3	0.997338	0.00124987	0.0197743	four and a half LIM domains 3 [Source:MGI Symbol;Acc:MGI:1341092]
ENSMUSG00000030340	Scnn1a	0.924852	0.00125511	0.0198369	sodium channel
ENSMUSG00000021240	Abcd4	-0.273161	0.00126136	0.0199154	ATP-binding cassette
ENSMUSG00000036985	Zdhhc9	-0.270092	0.00126303	0.0199213	zinc finger
ENSMUSG00000032332	Col12a1	1.57842	0.00126963	0.0200051	collagen
ENSMUSG00000050953	Gja1	-0.299701	0.0012816	0.0201731	gap junction protein
ENSMUSG00000061584	Lyg2	0.757338	0.00128618	0.0201916	lysozyme G-like 2 [Source:MGI Symbol;Acc:MGI:2685622]
ENSMUSG00000068735	Trp53i11	0.587731	0.00128455	0.0201916	transformation related protein 53 inducible protein 11 [Source:MGI Symbol;Acc:MGI:2670995]
ENSMUSG00000057132	Rpgrip1	1.24813	0.00128669	0.0201916	retinitis pigmentosa GTPase regulator interacting protein 1 [Source:MGI Symbol;Acc:MGI:1932134]
ENSMUSG00000015143	Actn1	0.474444	0.00129903	0.0203646	actinin
ENSMUSG00000049630	C1ql3	-0.474705	0.00132012	0.0206743	C1q-like 3 [Source:MGI Symbol;Acc:MGI:2387350]
ENSMUSG00000022474	Pmm1	-0.261852	0.00132435	0.0207197	phosphomannomutase 1 [Source:MGI Symbol;Acc:MGI:1353418]
ENSMUSG00000025036	Sfxn2	0.527534	0.00133041	0.0207933	sideroflexin 2 [Source:MGI Symbol;Acc:MGI:2137678]
ENSMUSG00000022197	Pdzd2	0.595316	0.00133277	0.0208093	PDZ domain containing 2 [Source:MGI Symbol;Acc:MGI:1922394]
ENSMUSG00000021794	Glud1	-0.260879	0.00133936	0.020891	glutamate dehydrogenase 1 [Source:MGI Symbol;Acc:MGI:95753]
ENSMUSG00000010044	Zmynd10	0.867213	0.00134156	0.0209043	zinc finger
ENSMUSG00000062591	Tubb4a	-0.533001	0.00134356	0.0209144	tubulin
ENSMUSG00000051498	Tlr6	-0.667356	0.00134739	0.0209529	toll-like receptor 6 [Source:MGI Symbol;Acc:MGI:1341296]
ENSMUSG00000048445	Ccdc57	0.644153	0.00135068	0.020983	coiled-coil domain containing 57 [Source:MGI Symbol;Acc:MGI:1918526]
ENSMUSG00000025468	Caly	0.916382	0.00135349	0.0209846	calcyon neuron-specific vesicular protein [Source:MGI Symbol;Acc:MGI:1915816]
ENSMUSG00000081058	H3c15	-0.432281	0.00135239	0.0209846	H3 clustered histone 15 [Source:MGI Symbol;Acc:MGI:2448357]
ENSMUSG00000028780	Sema3c	0.734148	0.00135675	0.021014	sema domain
ENSMUSG00000090326	Dthd1	0.849266	0.00136194	0.0210732	death domain containing 1 [Source:MGI Symbol;Acc:MGI:4937018]
ENSMUSG00000034403	Pja1	-0.272357	0.00136825	0.0210866	praja ring finger ubiquitin ligase 1 [Source:MGI Symbol;Acc:MGI:1101765]
ENSMUSG00000071537	Klrg2	1.06524	0.00136616	0.0210866	killer cell lectin-like receptor subfamily G
ENSMUSG00000022340	Sybu	-0.26328	0.00136744	0.0210866	syntabulin (syntaxin-interacting) [Source:MGI Symbol;Acc:MGI:2442392]
ENSMUSG00000023886	Smoc2	0.97974	0.00136579	0.0210866	SPARC related modular calcium binding 2 [Source:MGI Symbol;Acc:MGI:1929881]
ENSMUSG00000021379	Id4	-0.274315	0.00139741	0.0215145	inhibitor of DNA binding 4 [Source:MGI Symbol;Acc:MGI:99414]
ENSMUSG00000027861	Casq2	0.99371	0.00140179	0.0215606	calsequestrin 2 [Source:MGI Symbol;Acc:MGI:1309469]
ENSMUSG00000022847	Thpo	0.793719	0.00140414	0.0215753	thrombopoietin [Source:MGI Symbol;Acc:MGI:101875]
ENSMUSG00000022321	Cdh10	-0.260759	0.00142347	0.0218505	cadherin 10 [Source:MGI Symbol;Acc:MGI:107436]
ENSMUSG00000030125	Lrrc23	1.07847	0.00143111	0.021946	leucine rich repeat containing 23 [Source:MGI Symbol;Acc:MGI:1315192]
ENSMUSG00000026737	Pip4k2a	-0.303315	0.00143555	0.0219924	phosphatidylinositol-5-phosphate 4-kinase
ENSMUSG00000000792	Slc5a5	0.589667	0.00143798	0.0220077	solute carrier family 5 (sodium iodide symporter)
ENSMUSG00000095407	Tmem200c	-0.276778	0.00145018	0.022107	transmembrane protein 200C [Source:MGI Symbol;Acc:MGI:3646281]
ENSMUSG00000023931	Efhb	0.811551	0.00144645	0.022107	EF hand domain family
ENSMUSG00000019970	Sgk1	0.774084	0.00145004	0.022107	serum/glucocorticoid regulated kinase 1 [Source:MGI Symbol;Acc:MGI:1340062]
ENSMUSG00000020607	Lratd1	-0.31813	0.00144867	0.022107	LRAT domain containing 1 [Source:MGI Symbol;Acc:MGI:2145011]
ENSMUSG00000070348	Ccnd1	0.413124	0.00145254	0.0221213	cyclin D1 [Source:MGI Symbol;Acc:MGI:88313]
ENSMUSG00000002147	Stat6	0.596306	0.00146745	0.0223043	signal transducer and activator of transcription 6 [Source:MGI Symbol;Acc:MGI:103034]
ENSMUSG00000067279	Ppp1r3c	-0.330603	0.00146646	0.0223043	protein phosphatase 1
ENSMUSG00000026399	Cd55	1.23329	0.00147005	0.0223219	CD55 molecule
ENSMUSG00000021711	Trappc13	-0.285228	0.0014743	0.0223646	trafficking protein particle complex 13 [Source:MGI Symbol;Acc:MGI:1914225]
ENSMUSG00000022103	Gfra2	0.561117	0.0014787	0.0224093	glial cell line derived neurotrophic factor family receptor alpha 2 [Source:MGI Symbol;Acc:MGI:1195462]
ENSMUSG00000003469	Phyhip	0.36572	0.00148246	0.0224444	phytanoyl-CoA hydroxylase interacting protein [Source:MGI Symbol;Acc:MGI:1860417]
ENSMUSG00000004665	Cnn2	0.69853	0.00148971	0.0225245	calponin 2 [Source:MGI Symbol;Acc:MGI:105093]
ENSMUSG00000021360	Gcnt2	0.636863	0.00149067	0.0225245	glucosaminyl (N-acetyl) transferase 2
ENSMUSG00000022270	Retreg1	0.491343	0.00149444	0.0225594	reticulophagy regulator 1 [Source:MGI Symbol;Acc:MGI:1913520]
ENSMUSG00000019139	Isyna1	0.594596	0.00150525	0.0227005	myo-inositol 1-phosphate synthase A1 [Source:MGI Symbol;Acc:MGI:1919030]
ENSMUSG00000049281	Scn3b	1.23822	0.00151397	0.0227876	sodium channel
ENSMUSG00000039601	Rcan2	-0.281333	0.00151306	0.0227876	regulator of calcineurin 2 [Source:MGI Symbol;Acc:MGI:1858219]
ENSMUSG00000032289	Thsd4	1.37393	0.00152633	0.0229513	thrombospondin
ENSMUSG00000029156	Sgcb	-0.265102	0.00153528	0.0230568	sarcoglycan
ENSMUSG00000045009	Prrt3	0.821459	0.00153781	0.0230568	proline-rich transmembrane protein 3 [Source:MGI Symbol;Acc:MGI:2444810]
ENSMUSG00000058254	Tspan7	-0.350714	0.00153702	0.0230568	tetraspanin 7 [Source:MGI Symbol;Acc:MGI:1298407]
ENSMUSG00000073879	Gm5859	0.458085	0.00155113	0.0232339	predicted pseudogene 5859 [Source:MGI Symbol;Acc:MGI:3704096]
ENSMUSG00000021123	Rdh12	-0.575313	0.00155558	0.023278	retinol dehydrogenase 12 [Source:MGI Symbol;Acc:MGI:1925224]
ENSMUSG00000043541	Casc1	0.871664	0.00155829	0.023296	cancer susceptibility candidate 1 [Source:MGI Symbol;Acc:MGI:2444480]
ENSMUSG00000049811	Fam161a	0.462124	0.00156204	0.0233296	family with sequence similarity 161
ENSMUSG00000042594	Sh2b3	0.425731	0.00156781	0.0233725	SH2B adaptor protein 3 [Source:MGI Symbol;Acc:MGI:893598]
ENSMUSG00000055116	Arntl	-0.271229	0.00157049	0.0233725	aryl hydrocarbon receptor nuclear translocator-like [Source:MGI Symbol;Acc:MGI:1096381]
ENSMUSG00000021700	Rab3c	0.961776	0.00157246	0.0233725	RAB3C
ENSMUSG00000027238	Frmd5	0.82371	0.00157184	0.0233725	FERM domain containing 5 [Source:MGI Symbol;Acc:MGI:2442557]
ENSMUSG00000028756	Pink1	0.260099	0.00156889	0.0233725	PTEN induced putative kinase 1 [Source:MGI Symbol;Acc:MGI:1916193]
ENSMUSG00000027375	Mal	0.936334	0.00157572	0.0233983	myelin and lymphocyte protein
ENSMUSG00000025656	Arhgef9	-0.265777	0.00157779	0.0234067	CDC42 guanine nucleotide exchange factor (GEF) 9 [Source:MGI Symbol;Acc:MGI:2442233]
ENSMUSG00000023153	Tmem52	0.521294	0.00158565	0.0235007	transmembrane protein 52 [Source:MGI Symbol;Acc:MGI:1916921]
ENSMUSG00000027584	Oprl1	1.47786	0.00159382	0.0235992	opioid receptor-like 1 [Source:MGI Symbol;Acc:MGI:97440]
ENSMUSG00000083929	Gm10600	0.550794	0.00159686	0.0236034	predicted gene 10600 [Source:MGI Symbol;Acc:MGI:3710628]
ENSMUSG00000050423	Ppp1r3g	-0.391313	0.00159715	0.0236034	protein phosphatase 1
ENSMUSG00000073411	H2-D1	0.513849	0.00160168	0.0236477	histocompatibility 2
ENSMUSG00000071392	Ect2l	0.788627	0.00160364	0.023654	epithelial cell transforming sequence 2 oncogene-like [Source:MGI Symbol;Acc:MGI:3641723]
ENSMUSG00000022656	Nectin3	-0.291508	0.0016062	0.0236692	nectin cell adhesion molecule 3 [Source:MGI Symbol;Acc:MGI:1930171]
ENSMUSG00000058407	Txndc9	-0.300756	0.00161459	0.0237703	thioredoxin domain containing 9 [Source:MGI Symbol;Acc:MGI:2138153]
ENSMUSG00000024277	Mapre2	-0.258699	0.00161955	0.0238206	microtubule-associated protein
ENSMUSG00000031355	Arhgap6	0.848597	0.00162902	0.0239145	Rho GTPase activating protein 6 [Source:MGI Symbol;Acc:MGI:1196332]
ENSMUSG00000027344	Fsip1	1.09283	0.00162896	0.0239145	fibrous sheath-interacting protein 1 [Source:MGI Symbol;Acc:MGI:1918563]
ENSMUSG00000055782	Abcd2	-0.284397	0.00163079	0.0239178	ATP-binding cassette
ENSMUSG00000053470	Kdm3a	0.344578	0.00164883	0.0241365	lysine (K)-specific demethylase 3A [Source:MGI Symbol;Acc:MGI:98847]
ENSMUSG00000052305	Hbb-bs	0.978531	0.00164814	0.0241365	hemoglobin
ENSMUSG00000070407	Hs3st3b1	-0.294349	0.00165673	0.0242294	heparan sulfate (glucosamine) 3-O-sulfotransferase 3B1 [Source:MGI Symbol;Acc:MGI:1333853]
ENSMUSG00000035681	Kcnc2	0.986692	0.00166756	0.0243647	potassium voltage gated channel
ENSMUSG00000041708	Mpped1	-0.337276	0.00168918	0.0246573	metallophosphoesterase domain containing 1 [Source:MGI Symbol;Acc:MGI:106316]
ENSMUSG00000001467	Cyp51	-0.361688	0.00169797	0.0247621	cytochrome P450
ENSMUSG00000046352	Gjb2	0.260174	0.00170525	0.024845	gap junction protein
ENSMUSG00000024736	Tmem132a	-0.258559	0.00171421	0.0249285	transmembrane protein 132A [Source:MGI Symbol;Acc:MGI:2147810]
ENSMUSG00000062980	Cped1	0.461286	0.00171362	0.0249285	cadherin-like and PC-esterase domain containing 1 [Source:MGI Symbol;Acc:MGI:2444814]
ENSMUSG00000073293	Nudt10	-0.300223	0.00174483	0.02535	nudix (nucleoside diphosphate linked moiety X)-type motif 10 [Source:MGI Symbol;Acc:MGI:2147931]
ENSMUSG00000044641	Pard6b	0.682686	0.0017524	0.0254123	par-6 family cell polarity regulator beta [Source:MGI Symbol;Acc:MGI:2135605]
ENSMUSG00000044707	Ccnjl	-0.488776	0.00175146	0.0254123	cyclin J-like [Source:MGI Symbol;Acc:MGI:2685723]
ENSMUSG00000016257	Prelid3b	-0.285453	0.00176595	0.0255848	PRELI domain containing 3B [Source:MGI Symbol;Acc:MGI:1913640]
ENSMUSG00000024493	Lars	0.391008	0.00176992	0.0256183	leucyl-tRNA synthetase [Source:MGI Symbol;Acc:MGI:1913808]
ENSMUSG00000070306	Ccdc153	1.1457	0.00177275	0.0256353	coiled-coil domain containing 153 [Source:MGI Symbol;Acc:MGI:2448587]
ENSMUSG00000027674	Pex5l	1.47249	0.00177742	0.0256788	peroxisomal biogenesis factor 5-like [Source:MGI Symbol;Acc:MGI:1916672]
ENSMUSG00000001435	Col18a1	0.799229	0.00178615	0.0257512	collagen
ENSMUSG00000032014	Oaf	-0.26153	0.00178742	0.0257512	out at first homolog [Source:MGI Symbol;Acc:MGI:94852]
ENSMUSG00000036095	Dgkb	-0.373003	0.00178569	0.0257512	diacylglycerol kinase
ENSMUSG00000020520	Galnt10	0.729669	0.0017908	0.0257758	polypeptide N-acetylgalactosaminyltransferase 10 [Source:MGI Symbol;Acc:MGI:1890480]
ENSMUSG00000021900	Btd	-0.270582	0.00179915	0.0258411	biotinidase [Source:MGI Symbol;Acc:MGI:1347001]
ENSMUSG00000000197	Nalcn	1.15751	0.00180034	0.0258411	sodium leak channel
ENSMUSG00000036334	Igsf10	0.533763	0.0017991	0.0258411	immunoglobulin superfamily
ENSMUSG00000024598	Fbn2	1.32266	0.00181098	0.0259697	fibrillin 2 [Source:MGI Symbol;Acc:MGI:95490]
ENSMUSG00000074178	Gm10638	0.938354	0.00182373	0.0260948	predicted gene 10638 [Source:MGI Symbol;Acc:MGI:3704316]
ENSMUSG00000007888	Crlf1	1.21917	0.00182476	0.0260948	cytokine receptor-like factor 1 [Source:MGI Symbol;Acc:MGI:1340030]
ENSMUSG00000030352	Tspan9	-0.264859	0.00182464	0.0260948	tetraspanin 9 [Source:MGI Symbol;Acc:MGI:1924558]
ENSMUSG00000027864	Ptgfrn	0.378471	0.00183268	0.0261838	prostaglandin F2 receptor negative regulator [Source:MGI Symbol;Acc:MGI:1277114]
ENSMUSG00000010914	Pdhx	-0.281891	0.00184071	0.0262742	pyruvate dehydrogenase complex
ENSMUSG00000004748	Mtfp1	-0.442275	0.00185156	0.0264048	mitochondrial fission process 1 [Source:MGI Symbol;Acc:MGI:1916686]
ENSMUSG00000012126	Ubxn11	0.875491	0.00185689	0.0264565	UBX domain protein 11 [Source:MGI Symbol;Acc:MGI:1914836]
ENSMUSG00000064225	Paqr9	1.05	0.0018594	0.0264678	progestin and adipoQ receptor family member IX [Source:MGI Symbol;Acc:MGI:1922802]
ENSMUSG00000042751	Nmnat2	1.12634	0.00186482	0.0265206	nicotinamide nucleotide adenylyltransferase 2 [Source:MGI Symbol;Acc:MGI:2444155]
ENSMUSG00000022507	1810013L24Rik	-0.261091	0.00187288	0.0265411	RIKEN cDNA 1810013L24 gene [Source:MGI Symbol;Acc:MGI:1916303]
ENSMUSG00000044337	Ackr3	0.446215	0.00187313	0.0265411	atypical chemokine receptor 3 [Source:MGI Symbol;Acc:MGI:109562]
ENSMUSG00000041548	Hspb8	-0.303843	0.00187055	0.0265411	heat shock protein 8 [Source:MGI Symbol;Acc:MGI:2135756]
ENSMUSG00000054226	Tprkb	-0.257334	0.0018728	0.0265411	Tp53rk binding protein [Source:MGI Symbol;Acc:MGI:1917036]
ENSMUSG00000032437	Stt3b	-0.256522	0.0018901	0.0267572	STT3
ENSMUSG00000021990	Spata13	0.972735	0.00190028	0.0268521	spermatogenesis associated 13 [Source:MGI Symbol;Acc:MGI:104838]
ENSMUSG00000020538	Srebf1	0.25304	0.0018999	0.0268521	sterol regulatory element binding transcription factor 1 [Source:MGI Symbol;Acc:MGI:107606]
ENSMUSG00000079502	Cfap77	1.01295	0.00190514	0.0268962	cilia and flagella associated protein 77 [Source:MGI Symbol;Acc:MGI:2685669]
ENSMUSG00000024975	Pdcd4	-0.261737	0.00191357	0.0269806	programmed cell death 4 [Source:MGI Symbol;Acc:MGI:107490]
ENSMUSG00000025196	Cpn1	1.12929	0.00191461	0.0269806	carboxypeptidase N
ENSMUSG00000041907	Gpr45	-0.603172	0.00192021	0.027035	G protein-coupled receptor 45 [Source:MGI Symbol;Acc:MGI:2135882]
ENSMUSG00000031480	Thsd1	0.794846	0.00192734	0.0271107	thrombospondin
ENSMUSG00000031502	Col4a1	0.477267	0.00193041	0.0271292	collagen
ENSMUSG00000025903	Lypla1	-0.284701	0.00193864	0.0271708	lysophospholipase 1 [Source:MGI Symbol;Acc:MGI:1344588]
ENSMUSG00000042742	Bmt2	-0.291599	0.0019383	0.0271708	base methyltransferase of 25S rRNA 2 [Source:MGI Symbol;Acc:MGI:2141466]
ENSMUSG00000045467	Ttll13	0.978076	0.00193759	0.0271708	tubulin tyrosine ligase-like family
ENSMUSG00000025885	Myo5b	1.14942	0.0019429	0.0272058	myosin VB [Source:MGI Symbol;Acc:MGI:106598]
ENSMUSG00000030124	Lag3	0.817754	0.00195404	0.0273371	lymphocyte-activation gene 3 [Source:MGI Symbol;Acc:MGI:106588]
ENSMUSG00000000171	Sdhd	-0.260365	0.00195794	0.0273669	succinate dehydrogenase complex
ENSMUSG00000027577	Chrna4	0.97015	0.0019651	0.0274422	cholinergic receptor
ENSMUSG00000042700	Sipa1l1	0.56117	0.00197722	0.0275865	signal-induced proliferation-associated 1 like 1 [Source:MGI Symbol;Acc:MGI:2443679]
ENSMUSG00000028004	Npy2r	1.20509	0.00198233	0.0276081	neuropeptide Y receptor Y2 [Source:MGI Symbol;Acc:MGI:108418]
ENSMUSG00000024776	Stambpl1	-0.315795	0.00198087	0.0276081	STAM binding protein like 1 [Source:MGI Symbol;Acc:MGI:1923880]
ENSMUSG00000036390	Gadd45a	0.816886	0.00200102	0.0278417	growth arrest and DNA-damage-inducible 45 alpha [Source:MGI Symbol;Acc:MGI:107799]
ENSMUSG00000016308	Ube2a	-0.305117	0.0020045	0.0278417	ubiquitin-conjugating enzyme E2A [Source:MGI Symbol;Acc:MGI:102959]
ENSMUSG00000020155	Kcnmb1	1.03482	0.0020036	0.0278417	potassium large conductance calcium-activated channel
ENSMUSG00000035172	Plekhh3	0.428827	0.00201248	0.0279274	pleckstrin homology domain containing
ENSMUSG00000006764	Tph2	-0.830163	0.00201603	0.0279517	tryptophan hydroxylase 2 [Source:MGI Symbol;Acc:MGI:2651811]
ENSMUSG00000022494	Shisa9	-0.258064	0.0020181	0.0279552	shisa family member 9 [Source:MGI Symbol;Acc:MGI:1919805]
ENSMUSG00000029330	Cds1	1.01701	0.00204669	0.0282754	CDP-diacylglycerol synthase 1 [Source:MGI Symbol;Acc:MGI:1921846]
ENSMUSG00000047658	Gal3st3	-0.273446	0.00204334	0.0282754	galactose-3-O-sulfotransferase 3 [Source:MGI Symbol;Acc:MGI:3617843]
ENSMUSG00000031734	Irx3	1.08249	0.00204644	0.0282754	Iroquois related homeobox 3 [Source:MGI Symbol;Acc:MGI:1197522]
ENSMUSG00000063704	Mapk15	1.21225	0.00205247	0.02833	mitogen-activated protein kinase 15 [Source:MGI Symbol;Acc:MGI:2652894]
ENSMUSG00000016487	Ppfibp1	0.5679	0.00205572	0.0283495	PTPRF interacting protein
ENSMUSG00000036292	Gramd1c	0.514204	0.00207517	0.0284918	GRAM domain containing 1C [Source:MGI Symbol;Acc:MGI:2443024]
ENSMUSG00000043673	Kcns3	0.895806	0.00207525	0.0284918	potassium voltage-gated channel
ENSMUSG00000013846	St3gal1	0.803736	0.00207324	0.0284918	ST3 beta-galactoside alpha-2
ENSMUSG00000039166	Akap7	-0.284183	0.0020733	0.0284918	A kinase (PRKA) anchor protein 7 [Source:MGI Symbol;Acc:MGI:1859150]
ENSMUSG00000025451	Paip1	-0.272644	0.00206878	0.0284918	polyadenylate binding protein-interacting protein 1 [Source:MGI Symbol;Acc:MGI:2384993]
ENSMUSG00000063060	Sox7	-0.314779	0.00207823	0.0285075	SRY (sex determining region Y)-box 7 [Source:MGI Symbol;Acc:MGI:98369]
ENSMUSG00000026728	Vim	0.452923	0.00208022	0.0285095	vimentin [Source:MGI Symbol;Acc:MGI:98932]
ENSMUSG00000070639	Lrrc8b	0.267653	0.00208464	0.0285448	leucine rich repeat containing 8 family
ENSMUSG00000041594	Tmtc4	0.498567	0.00208778	0.0285625	transmembrane and tetratricopeptide repeat containing 4 [Source:MGI Symbol;Acc:MGI:1921050]
ENSMUSG00000048503	Tlcd5	-0.298547	0.00209302	0.028609	TLC domain containing 5 [Source:MGI Symbol;Acc:MGI:2685030]
ENSMUSG00000043969	Emx2	-0.305226	0.00209747	0.0286444	empty spiracles homeobox 2 [Source:MGI Symbol;Acc:MGI:95388]
ENSMUSG00000028383	Hsdl2	-0.251906	0.00212857	0.0290436	hydroxysteroid dehydrogenase like 2 [Source:MGI Symbol;Acc:MGI:1919729]
ENSMUSG00000011154	Cfap161	1.10444	0.00213224	0.029068	cilia and flagella associated protein 161 [Source:MGI Symbol;Acc:MGI:1922806]
ENSMUSG00000029407	Uso1	-0.256422	0.00214762	0.0292518	USO1 vesicle docking factor [Source:MGI Symbol;Acc:MGI:1929095]
ENSMUSG00000075334	Rprm	0.873882	0.00215162	0.0292806	reprimo
ENSMUSG00000034780	B3galt1	-0.404778	0.00215818	0.029344	UDP-Gal:betaGlcNAc beta 1
ENSMUSG00000059743	Fdps	-0.303766	0.00218647	0.0296864	farnesyl diphosphate synthetase [Source:MGI Symbol;Acc:MGI:104888]
ENSMUSG00000034485	Uaca	0.757597	0.00218912	0.0296864	uveal autoantigen with coiled-coil domains and ankyrin repeats [Source:MGI Symbol;Acc:MGI:1919815]
ENSMUSG00000036699	Zcchc12	0.638686	0.00218875	0.0296864	zinc finger
ENSMUSG00000001833	Septin7	-0.250261	0.00219321	0.0296899	septin 7 [Source:MGI Symbol;Acc:MGI:1335094]
ENSMUSG00000033963	Fancd2os	1.18384	0.00219261	0.0296899	Fancd2 opposite strand [Source:MGI Symbol;Acc:MGI:1918229]
ENSMUSG00000000560	Gabra2	-0.404859	0.00219692	0.0296958	gamma-aminobutyric acid (GABA) A receptor
ENSMUSG00000034926	Dhcr24	-0.255545	0.00219748	0.0296958	24-dehydrocholesterol reductase [Source:MGI Symbol;Acc:MGI:1922004]
ENSMUSG00000031104	Rab33a	-0.423593	0.00220433	0.0297104	RAB33A
ENSMUSG00000053626	Tll1	1.22459	0.00220415	0.0297104	tolloid-like [Source:MGI Symbol;Acc:MGI:106923]
ENSMUSG00000039218	Srrm2	0.366934	0.00220243	0.0297104	serine/arginine repetitive matrix 2 [Source:MGI Symbol;Acc:MGI:1923206]
ENSMUSG00000079415	Cntf	0.769903	0.00220991	0.0297597	ciliary neurotrophic factor [Source:MGI Symbol;Acc:MGI:88439]
ENSMUSG00000024087	Cyp1b1	1.01247	0.00223972	0.0301048	cytochrome P450
ENSMUSG00000053617	Sh3pxd2a	1.00457	0.00223971	0.0301048	SH3 and PX domains 2A [Source:MGI Symbol;Acc:MGI:1298393]
ENSMUSG00000042699	Dhx9	0.267361	0.00224137	0.0301048	DEAH (Asp-Glu-Ala-His) box polypeptide 9 [Source:MGI Symbol;Acc:MGI:108177]
ENSMUSG00000034898	Filip1	0.887367	0.00224972	0.0301907	filamin A interacting protein 1 [Source:MGI Symbol;Acc:MGI:1917848]
ENSMUSG00000020096	Tbata	1.07028	0.00228087	0.0305823	thymus
ENSMUSG00000003585	Sec14l2	-0.253915	0.00228815	0.0306532	SEC14-like lipid binding 2 [Source:MGI Symbol;Acc:MGI:1915065]
ENSMUSG00000079834	Tmlhe	-0.291987	0.0022941	0.0307064	trimethyllysine hydroxylase
ENSMUSG00000022602	Arc	0.588315	0.00230412	0.0308139	activity regulated cytoskeletal-associated protein [Source:MGI Symbol;Acc:MGI:88067]
ENSMUSG00000020604	Arsg	0.480029	0.00230754	0.030833	arylsulfatase G [Source:MGI Symbol;Acc:MGI:1921258]
ENSMUSG00000017774	Myo1c	0.342101	0.00232129	0.030942	myosin IC [Source:MGI Symbol;Acc:MGI:106612]
ENSMUSG00000050840	Cdh20	-0.248848	0.00232048	0.030942	cadherin 20 [Source:MGI Symbol;Acc:MGI:1346069]
ENSMUSG00000045316	Fahd1	-0.334534	0.0023217	0.030942	fumarylacetoacetate hydrolase domain containing 1 [Source:MGI Symbol;Acc:MGI:1915886]
ENSMUSG00000032475	Nck1	-0.286683	0.00232595	0.030972	non-catalytic region of tyrosine kinase adaptor protein 1 [Source:MGI Symbol;Acc:MGI:109601]
ENSMUSG00000099583	H3c4	-0.824173	0.00232986	0.0309973	H3 clustered histone 4 [Source:MGI Symbol;Acc:MGI:2448322]
ENSMUSG00000022537	Tmem44	-0.251531	0.00234879	0.0312224	transmembrane protein 44 [Source:MGI Symbol;Acc:MGI:1924489]
ENSMUSG00000033111	3830406C13Rik	-0.307835	0.0023663	0.0314281	RIKEN cDNA 3830406C13 gene [Source:MGI Symbol;Acc:MGI:1917937]
ENSMUSG00000001909	Trmt1	0.347395	0.00237161	0.0314716	tRNA methyltransferase 1 [Source:MGI Symbol;Acc:MGI:1289155]
ENSMUSG00000050295	Foxc1	0.67963	0.00239071	0.0316979	forkhead box C1 [Source:MGI Symbol;Acc:MGI:1347466]
ENSMUSG00000033917	Gde1	-0.252115	0.00240346	0.0318396	glycerophosphodiester phosphodiesterase 1 [Source:MGI Symbol;Acc:MGI:1891827]
ENSMUSG00000036206	Sh3bp4	0.588286	0.00241928	0.0320219	SH3-domain binding protein 4 [Source:MGI Symbol;Acc:MGI:2138297]
ENSMUSG00000018566	Slc2a4	0.420861	0.00242228	0.0320289	solute carrier family 2 (facilitated glucose transporter)
ENSMUSG00000032482	Cspg5	-0.292384	0.00242396	0.0320289	chondroitin sulfate proteoglycan 5 [Source:MGI Symbol;Acc:MGI:1352747]
ENSMUSG00000027605	Acss2	-0.247731	0.00243166	0.0321033	acyl-CoA synthetase short-chain family member 2 [Source:MGI Symbol;Acc:MGI:1890410]
ENSMUSG00000024534	Sncaip	0.460384	0.00244425	0.0321677	synuclein
ENSMUSG00000020978	Klhdc2	-0.255739	0.00244486	0.0321677	kelch domain containing 2 [Source:MGI Symbol;Acc:MGI:1916804]
ENSMUSG00000022696	Sidt1	0.883244	0.00243885	0.0321677	SID1 transmembrane family
ENSMUSG00000096255	Dynlt1b	0.859463	0.00244475	0.0321677	dynein light chain Tctex-type 1B [Source:MGI Symbol;Acc:MGI:98643]
ENSMUSG00000041673	Lrrc18	1.13371	0.00244716	0.0321706	leucine rich repeat containing 18 [Source:MGI Symbol;Acc:MGI:1914830]
ENSMUSG00000005045	Chd5	0.704065	0.00246391	0.0323634	chromodomain helicase DNA binding protein 5 [Source:MGI Symbol;Acc:MGI:3036258]
ENSMUSG00000014905	Dnajb9	-0.270486	0.00248434	0.0326041	DnaJ heat shock protein family (Hsp40) member B9 [Source:MGI Symbol;Acc:MGI:1351618]
ENSMUSG00000037049	Smpd1	-0.252992	0.00249291	0.0326888	sphingomyelin phosphodiesterase 1
ENSMUSG00000037552	Plekhg2	0.374261	0.0025218	0.0330397	pleckstrin homology domain containing
ENSMUSG00000051373	Plpp7	-0.2609	0.00253273	0.0331267	phospholipid phosphatase 7 (inactive) [Source:MGI Symbol;Acc:MGI:2445183]
ENSMUSG00000018604	Tbx3	0.576277	0.002532	0.0331267	T-box 3 [Source:MGI Symbol;Acc:MGI:98495]
ENSMUSG00000048904	Neurog1	-0.596537	0.0025494	0.0333166	neurogenin 1 [Source:MGI Symbol;Acc:MGI:107754]
ENSMUSG00000035179	Ppp1r32	1.16826	0.00256294	0.0334441	protein phosphatase 1
ENSMUSG00000096472	Cdkn2d	-0.286444	0.00256348	0.0334441	cyclin dependent kinase inhibitor 2D [Source:MGI Symbol;Acc:MGI:105387]
ENSMUSG00000036030	Prtg	0.889839	0.00256968	0.0334968	protogenin [Source:MGI Symbol;Acc:MGI:2444710]
ENSMUSG00000014606	Slc25a11	-0.254322	0.00257969	0.0335448	solute carrier family 25 (mitochondrial carrier oxoglutarate carrier)
ENSMUSG00000037242	Clic4	0.247212	0.00257572	0.0335448	chloride intracellular channel 4 (mitochondrial) [Source:MGI Symbol;Acc:MGI:1352754]
ENSMUSG00000030008	Pradc1	-0.294974	0.00258421	0.0335448	protease-associated domain containing 1 [Source:MGI Symbol;Acc:MGI:1920577]
ENSMUSG00000032773	Chrm1	1.06515	0.00258383	0.0335448	cholinergic receptor
ENSMUSG00000070880	Gad1	0.607127	0.00258353	0.0335448	glutamate decarboxylase 1 [Source:MGI Symbol;Acc:MGI:95632]
ENSMUSG00000031837	Necab2	1.1115	0.00261699	0.0339418	N-terminal EF-hand calcium binding protein 2 [Source:MGI Symbol;Acc:MGI:2152211]
ENSMUSG00000027599	Armc1	-0.258323	0.00262774	0.0340528	armadillo repeat containing 1 [Source:MGI Symbol;Acc:MGI:1921502]
ENSMUSG00000055322	Tns1	0.280101	0.00263336	0.0340971	tensin 1 [Source:MGI Symbol;Acc:MGI:104552]
ENSMUSG00000039197	Adk	-0.249238	0.00263949	0.0341478	adenosine kinase [Source:MGI Symbol;Acc:MGI:87930]
ENSMUSG00000046841	Ckap4	-0.251221	0.00264633	0.0342077	cytoskeleton-associated protein 4 [Source:MGI Symbol;Acc:MGI:2444926]
ENSMUSG00000025006	Sorbs1	0.479985	0.00265701	0.0343172	sorbin and SH3 domain containing 1 [Source:MGI Symbol;Acc:MGI:700014]
ENSMUSG00000027210	Meis2	-0.260442	0.0026838	0.0346054	Meis homeobox 2 [Source:MGI Symbol;Acc:MGI:108564]
ENSMUSG00000034459	Ifit1	0.743193	0.00268266	0.0346054	interferon-induced protein with tetratricopeptide repeats 1 [Source:MGI Symbol;Acc:MGI:99450]
ENSMUSG00000026615	Eprs	0.249315	0.00269153	0.0346582	glutamyl-prolyl-tRNA synthetase [Source:MGI Symbol;Acc:MGI:97838]
ENSMUSG00000020027	Socs2	0.952007	0.00269238	0.0346582	suppressor of cytokine signaling 2 [Source:MGI Symbol;Acc:MGI:1201787]
ENSMUSG00000026356	Dars	-0.247651	0.00270438	0.0347838	aspartyl-tRNA synthetase [Source:MGI Symbol;Acc:MGI:2442544]
ENSMUSG00000020871	Dlx4	1.24675	0.00271207	0.034849	distal-less homeobox 4 [Source:MGI Symbol;Acc:MGI:94904]
ENSMUSG00000038954	Supt3	-0.289282	0.00271396	0.034849	SPT3
ENSMUSG00000030659	Nucb2	0.582899	0.00272634	0.0349789	nucleobindin 2 [Source:MGI Symbol;Acc:MGI:1858179]
ENSMUSG00000033788	Dysf	0.69483	0.00273498	0.0350608	dysferlin [Source:MGI Symbol;Acc:MGI:1349385]
ENSMUSG00000028917	Plekhm2	0.289402	0.00273895	0.0350826	pleckstrin homology domain containing
ENSMUSG00000103897	Pcdhga8	0.386629	0.00274689	0.0351552	protocadherin gamma subfamily A
ENSMUSG00000095362	Gm14325	-0.391874	0.00277202	0.0354183	predicted gene 14325 [Source:MGI Symbol;Acc:MGI:3702875]
ENSMUSG00000027248	Pdia3	-0.243911	0.00277133	0.0354183	protein disulfide isomerase associated 3 [Source:MGI Symbol;Acc:MGI:95834]
ENSMUSG00000021638	Ocln	0.80149	0.00277586	0.035438	occludin [Source:MGI Symbol;Acc:MGI:106183]
ENSMUSG00000047821	Trim16	0.836773	0.00278238	0.035492	tripartite motif-containing 16 [Source:MGI Symbol;Acc:MGI:2137356]
ENSMUSG00000039238	Zfp750	1.28484	0.0027849	0.0354949	zinc finger protein 750 [Source:MGI Symbol;Acc:MGI:2442210]
ENSMUSG00000025894	Aasdhppt	-0.266844	0.00278836	0.0355097	aminoadipate-semialdehyde dehydrogenase-phosphopantetheinyl transferase [Source:MGI Symbol;Acc:MGI:1914868]
ENSMUSG00000005672	Kit	0.84637	0.00279157	0.0355213	KIT proto-oncogene receptor tyrosine kinase [Source:MGI Symbol;Acc:MGI:96677]
ENSMUSG00000020680	Taf15	0.348376	0.00279643	0.0355413	TATA-box binding protein associated factor 15 [Source:MGI Symbol;Acc:MGI:1917689]
ENSMUSG00000052234	Epx	-0.495953	0.00279774	0.0355413	eosinophil peroxidase [Source:MGI Symbol;Acc:MGI:107569]
ENSMUSG00000029596	Sdsl	-0.280352	0.00282248	0.0358197	serine dehydratase-like [Source:MGI Symbol;Acc:MGI:2182607]
ENSMUSG00000039943	Plcb4	0.383759	0.00282427	0.0358197	phospholipase C
ENSMUSG00000068923	Syt11	-0.253311	0.00284238	0.0360198	synaptotagmin XI [Source:MGI Symbol;Acc:MGI:1859547]
ENSMUSG00000039831	Arhgap29	0.556772	0.00284945	0.0360798	Rho GTPase activating protein 29 [Source:MGI Symbol;Acc:MGI:2443818]
ENSMUSG00000057246	BC051142	0.65673	0.00286026	0.0361871	cDNA sequence BC051142 [Source:MGI Symbol;Acc:MGI:3039565]
ENSMUSG00000025270	Alas2	0.863441	0.00287994	0.0363765	aminolevulinic acid synthase 2
ENSMUSG00000031750	Il34	0.695327	0.00287834	0.0363765	interleukin 34 [Source:MGI Symbol;Acc:MGI:1923777]
ENSMUSG00000021567	Nkd2	1.18781	0.00288529	0.0363848	naked cuticle 2 [Source:MGI Symbol;Acc:MGI:1919543]
ENSMUSG00000024529	Lox	0.964368	0.00288321	0.0363848	lysyl oxidase [Source:MGI Symbol;Acc:MGI:96817]
ENSMUSG00000040552	C3ar1	0.894079	0.00290592	0.0365853	complement component 3a receptor 1 [Source:MGI Symbol;Acc:MGI:1097680]
ENSMUSG00000029406	Pitpnm2	0.387029	0.00290427	0.0365853	phosphatidylinositol transfer protein
ENSMUSG00000043424	Eif3j2	-0.280911	0.0029117	0.0365984	eukaryotic translation initiation factor 3
ENSMUSG00000000628	Hk2	0.646028	0.00291054	0.0365984	hexokinase 2 [Source:MGI Symbol;Acc:MGI:1315197]
ENSMUSG00000048581	E130311K13Rik	-0.375629	0.00292313	0.0366691	RIKEN cDNA E130311K13 gene [Source:MGI Symbol;Acc:MGI:3607716]
ENSMUSG00000078776	9530053A07Rik	1.04685	0.00292196	0.0366691	RIKEN cDNA 9530053A07 gene [Source:MGI Symbol;Acc:MGI:2442118]
ENSMUSG00000031385	Plxnb3	0.44406	0.00292443	0.0366691	plexin B3 [Source:MGI Symbol;Acc:MGI:2154240]
ENSMUSG00000004035	Gstm7	0.363182	0.0029539	0.0370086	glutathione S-transferase
ENSMUSG00000021720	Rnf180	-0.25319	0.00297138	0.0371976	ring finger protein 180 [Source:MGI Symbol;Acc:MGI:1919066]
ENSMUSG00000039208	Metrnl	-0.334788	0.00299582	0.0374732	meteorin
ENSMUSG00000047719	Ubiad1	-0.251157	0.00299865	0.0374783	UbiA prenyltransferase domain containing 1 [Source:MGI Symbol;Acc:MGI:1918957]
ENSMUSG00000039988	Ankrd13c	-0.284887	0.00302243	0.0377059	ankyrin repeat domain 13c [Source:MGI Symbol;Acc:MGI:2139746]
ENSMUSG00000051043	Gprc5c	0.635652	0.00302418	0.0377059	G protein-coupled receptor
ENSMUSG00000027744	Stoml3	1.01102	0.0030204	0.0377059	stomatin (Epb7.2)-like 3 [Source:MGI Symbol;Acc:MGI:2388072]
ENSMUSG00000029759	Pon3	-0.469505	0.00302939	0.0377405	paraoxonase 3 [Source:MGI Symbol;Acc:MGI:106686]
ENSMUSG00000029669	Tspan12	-0.303006	0.00303408	0.0377686	tetraspanin 12 [Source:MGI Symbol;Acc:MGI:1889818]
ENSMUSG00000027887	Sypl2	-0.263754	0.00303785	0.0377851	synaptophysin-like 2 [Source:MGI Symbol;Acc:MGI:1328311]
ENSMUSG00000021950	Anxa8	1.12502	0.0030467	0.0378101	annexin A8 [Source:MGI Symbol;Acc:MGI:1201374]
ENSMUSG00000021872	Rnase10	-0.84437	0.00304676	0.0378101	ribonuclease
ENSMUSG00000041809	Efhc1	0.54205	0.00304719	0.0378101	EF-hand domain (C-terminal) containing 1 [Source:MGI Symbol;Acc:MGI:1919127]
ENSMUSG00000033147	Slc22a15	-0.318443	0.00304995	0.0378141	solute carrier family 22 (organic anion/cation transporter)
ENSMUSG00000032076	Cadm1	-0.316075	0.00310079	0.0384136	cell adhesion molecule 1 [Source:MGI Symbol;Acc:MGI:1889272]
ENSMUSG00000050711	Scg2	-0.359559	0.00310663	0.0384551	secretogranin II [Source:MGI Symbol;Acc:MGI:103033]
ENSMUSG00000024371	C2	0.549719	0.00311384	0.0385136	complement component 2 (within H-2S) [Source:MGI Symbol;Acc:MGI:88226]
ENSMUSG00000032265	Tent5a	0.616139	0.00312119	0.0385736	terminal nucleotidyltransferase 5A [Source:MGI Symbol;Acc:MGI:2670964]
ENSMUSG00000030737	Slco2b1	0.718409	0.0031368	0.0387356	solute carrier organic anion transporter family
ENSMUSG00000053334	Ficd	-0.243691	0.00314881	0.0387601	FIC domain containing [Source:MGI Symbol;Acc:MGI:1098550]
ENSMUSG00000021974	Fgf9	0.991953	0.00314605	0.0387601	fibroblast growth factor 9 [Source:MGI Symbol;Acc:MGI:104723]
ENSMUSG00000045094	Arhgef37	0.469419	0.00314379	0.0387601	Rho guanine nucleotide exchange factor (GEF) 37 [Source:MGI Symbol;Acc:MGI:3045339]
ENSMUSG00000070287	Slc35g2	-0.270541	0.00314873	0.0387601	solute carrier family 35
ENSMUSG00000037185	Krt80	1.04357	0.00316027	0.0388703	keratin 80 [Source:MGI Symbol;Acc:MGI:1921377]
ENSMUSG00000040037	Negr1	-0.258859	0.00317648	0.0390387	neuronal growth regulator 1 [Source:MGI Symbol;Acc:MGI:2444846]
ENSMUSG00000046242	Nme9	1.27162	0.00318624	0.0391275	NME/NM23 family member 9 [Source:MGI Symbol;Acc:MGI:4359686]
ENSMUSG00000044864	Ankrd50	0.356219	0.00319188	0.0391657	ankyrin repeat domain 50 [Source:MGI Symbol;Acc:MGI:2139777]
ENSMUSG00000020571	Pdia6	-0.24658	0.00319472	0.0391695	protein disulfide isomerase associated 6 [Source:MGI Symbol;Acc:MGI:1919103]
ENSMUSG00000010608	Rbm25	0.333514	0.00321902	0.0394362	RNA binding motif protein 25 [Source:MGI Symbol;Acc:MGI:1914289]
ENSMUSG00000030681	Mvp	0.29334	0.00322439	0.0394707	major vault protein [Source:MGI Symbol;Acc:MGI:1925638]
ENSMUSG00000095239	Olfr497	1.1515	0.00322784	0.0394817	olfactory receptor 497 [Source:MGI Symbol;Acc:MGI:3030331]
ENSMUSG00000037148	Arhgap10	-0.371665	0.00325	0.0397213	Rho GTPase activating protein 10 [Source:MGI Symbol;Acc:MGI:1925764]
ENSMUSG00000035948	Acss3	0.352085	0.00325367	0.0397348	acyl-CoA synthetase short-chain family member 3 [Source:MGI Symbol;Acc:MGI:2685720]
ENSMUSG00000044349	Snhg11	0.860601	0.00328061	0.0399869	small nucleolar RNA host gene 11 [Source:MGI Symbol;Acc:MGI:2441845]
ENSMUSG00000030495	Slc7a10	-0.239961	0.00327701	0.0399869	solute carrier family 7 (cationic amino acid transporter
ENSMUSG00000021390	Ogn	0.58178	0.00328465	0.0399869	osteoglycin [Source:MGI Symbol;Acc:MGI:109278]
ENSMUSG00000006522	Itih3	0.505848	0.00328432	0.0399869	inter-alpha trypsin inhibitor
ENSMUSG00000030711	Sult1a1	0.422745	0.00329054	0.0400271	sulfotransferase family 1A
ENSMUSG00000050821	Fam131a	-0.273623	0.00329903	0.0400419	family with sequence similarity 131
ENSMUSG00000095139	Pou3f2	-0.34131	0.00329703	0.0400419	POU domain
ENSMUSG00000041939	Mvk	-0.251348	0.00329951	0.0400419	mevalonate kinase [Source:MGI Symbol;Acc:MGI:107624]
ENSMUSG00000021054	Sgpp1	-0.242968	0.00332842	0.040361	sphingosine-1-phosphate phosphatase 1 [Source:MGI Symbol;Acc:MGI:2135760]
ENSMUSG00000021099	Six6	0.901095	0.00335005	0.0405915	sine oculis-related homeobox 6 [Source:MGI Symbol;Acc:MGI:1341840]
ENSMUSG00000018143	Mafk	0.368898	0.00336556	0.0407331	v-maf musculoaponeurotic fibrosarcoma oncogene family
ENSMUSG00000039323	Igfbp2	-0.373426	0.003367	0.0407331	insulin-like growth factor binding protein 2 [Source:MGI Symbol;Acc:MGI:96437]
ENSMUSG00000031349	Nsdhl	-0.240517	0.00337685	0.0408203	NAD(P) dependent steroid dehydrogenase-like [Source:MGI Symbol;Acc:MGI:1099438]
ENSMUSG00000091631	Vmn2r95	0.883665	0.00338212	0.0408521	vomeronasal 2
ENSMUSG00000109032	Gm7972	0.840231	0.00338696	0.0408786	predicted gene 7972 [Source:MGI Symbol;Acc:MGI:3647337]
ENSMUSG00000055809	Dnaaf3	0.966746	0.00339581	0.0409536	dynein
ENSMUSG00000058297	Spock2	0.322904	0.00340051	0.0409565	sparc/osteonectin
ENSMUSG00000060843	Ctnna3	1.05774	0.00340135	0.0409565	catenin (cadherin associated protein)
ENSMUSG00000037278	Tmem97	-0.24807	0.0034131	0.041066	transmembrane protein 97 [Source:MGI Symbol;Acc:MGI:1916321]
ENSMUSG00000032370	Lactb	-0.272392	0.00342414	0.0411376	lactamase
ENSMUSG00000022780	Meltf	1.03281	0.00342437	0.0411376	melanotransferrin [Source:MGI Symbol;Acc:MGI:1353421]
ENSMUSG00000090523	Gypc	0.809952	0.00344637	0.0413479	glycophorin C [Source:MGI Symbol;Acc:MGI:1098566]
ENSMUSG00000026787	Gad2	0.891445	0.00344722	0.0413479	glutamic acid decarboxylase 2 [Source:MGI Symbol;Acc:MGI:95634]
ENSMUSG00000022123	Scel	-0.437989	0.00345574	0.041418	sciellin [Source:MGI Symbol;Acc:MGI:1891228]
ENSMUSG00000043289	Mei4	1.47044	0.00345942	0.04143	meiotic double-stranded break formation protein 4 [Source:MGI Symbol;Acc:MGI:1922283]
ENSMUSG00000005397	Nid1	1.00528	0.00347214	0.0415503	nidogen 1 [Source:MGI Symbol;Acc:MGI:97342]
ENSMUSG00000024891	Slc29a2	-0.248733	0.0034951	0.0417926	solute carrier family 29 (nucleoside transporters)
ENSMUSG00000041737	Tmem45b	1.08446	0.00349797	0.0417947	transmembrane protein 45b [Source:MGI Symbol;Acc:MGI:2384574]
ENSMUSG00000021930	Spryd7	-0.267242	0.00350538	0.0418509	SPRY domain containing 7 [Source:MGI Symbol;Acc:MGI:1913924]
ENSMUSG00000001098	Kctd10	0.381606	0.00351038	0.0418783	potassium channel tetramerisation domain containing 10 [Source:MGI Symbol;Acc:MGI:2141207]
ENSMUSG00000025092	Hspa12a	0.547844	0.00351857	0.0419437	heat shock protein 12A [Source:MGI Symbol;Acc:MGI:1920692]
ENSMUSG00000037370	Enpp1	0.640114	0.00352241	0.0419571	ectonucleotide pyrophosphatase/phosphodiesterase 1 [Source:MGI Symbol;Acc:MGI:97370]
ENSMUSG00000026701	Prdx6	-0.250883	0.00353701	0.0420986	peroxiredoxin 6 [Source:MGI Symbol;Acc:MGI:894320]
ENSMUSG00000025083	Afap1l2	0.674739	0.00354372	0.042146	actin filament associated protein 1-like 2 [Source:MGI Symbol;Acc:MGI:2147658]
ENSMUSG00000028310	Ppp3r2	0.98314	0.00355007	0.0421892	protein phosphatase 3
ENSMUSG00000017491	Rarb	-0.485032	0.00356839	0.0423229	retinoic acid receptor
ENSMUSG00000020878	Lrrc46	0.799471	0.00356953	0.0423229	leucine rich repeat containing 46 [Source:MGI Symbol;Acc:MGI:1916547]
ENSMUSG00000028370	Pappa	1.04234	0.0035675	0.0423229	pregnancy-associated plasma protein A [Source:MGI Symbol;Acc:MGI:97479]
ENSMUSG00000030286	Emc3	-0.237219	0.00358196	0.0423741	ER membrane protein complex subunit 3 [Source:MGI Symbol;Acc:MGI:1913337]
ENSMUSG00000022634	Yaf2	-0.251004	0.00358207	0.0423741	YY1 associated factor 2 [Source:MGI Symbol;Acc:MGI:1914307]
ENSMUSG00000030276	Ttll3	0.635156	0.00357714	0.0423741	tubulin tyrosine ligase-like family
ENSMUSG00000040943	Tet2	0.418999	0.00358541	0.0423812	tet methylcytosine dioxygenase 2 [Source:MGI Symbol;Acc:MGI:2443298]
ENSMUSG00000015405	Ace2	0.801272	0.00362185	0.0427793	angiotensin I converting enzyme (peptidyl-dipeptidase A) 2 [Source:MGI Symbol;Acc:MGI:1917258]
ENSMUSG00000043004	Gng2	0.715562	0.00362853	0.0427939	guanine nucleotide binding protein (G protein)
ENSMUSG00000058756	Thra	0.245249	0.00363691	0.0427939	thyroid hormone receptor alpha [Source:MGI Symbol;Acc:MGI:98742]
ENSMUSG00000035509	Fbxl21	-0.383352	0.00362873	0.0427939	F-box and leucine-rich repeat protein 21 [Source:MGI Symbol;Acc:MGI:2442921]
ENSMUSG00000028221	Pip4p2	-0.238677	0.00363619	0.0427939	phosphatidylinositol-4
ENSMUSG00000038422	Hdhd3	-0.408996	0.00363654	0.0427939	haloacid dehalogenase-like hydrolase domain containing 3 [Source:MGI Symbol;Acc:MGI:1919998]
ENSMUSG00000026627	Pacc1	-0.259199	0.00364648	0.0428739	proton activated chloride channel 1 [Source:MGI Symbol;Acc:MGI:1914200]
ENSMUSG00000028654	Mycl	0.701805	0.00366745	0.0430876	v-myc avian myelocytomatosis viral oncogene lung carcinoma derived [Source:MGI Symbol;Acc:MGI:96799]
ENSMUSG00000043020	Wdr63	1.05626	0.00368979	0.0431887	WD repeat domain 63 [Source:MGI Symbol;Acc:MGI:3045269]
ENSMUSG00000050122	Vwa3b	1.33565	0.00369025	0.0431887	von Willebrand factor A domain containing 3B [Source:MGI Symbol;Acc:MGI:1918103]
ENSMUSG00000033192	Lpcat2	1.37131	0.00368269	0.0431887	lysophosphatidylcholine acyltransferase 2 [Source:MGI Symbol;Acc:MGI:3606214]
ENSMUSG00000046312	Myorg	-0.310242	0.00368706	0.0431887	myogenesis regulating glycosidase (putative) [Source:MGI Symbol;Acc:MGI:2140300]
ENSMUSG00000039519	Cyp7b1	-0.238541	0.0036928	0.0431887	cytochrome P450
ENSMUSG00000047759	Hs3st3a1	-0.252271	0.00368691	0.0431887	heparan sulfate (glucosamine) 3-O-sulfotransferase 3A1 [Source:MGI Symbol;Acc:MGI:1333861]
ENSMUSG00000061517	Sox21	-0.308406	0.00370412	0.0432232	SRY (sex determining region Y)-box 21 [Source:MGI Symbol;Acc:MGI:2654070]
ENSMUSG00000039114	Nrn1	-0.282091	0.003703	0.0432232	neuritin 1 [Source:MGI Symbol;Acc:MGI:1915654]
ENSMUSG00000022253	Nadk2	-0.249935	0.00370238	0.0432232	NAD kinase 2
ENSMUSG00000090213	Tmem189	-0.238825	0.00371056	0.0432656	transmembrane protein 189 [Source:MGI Symbol;Acc:MGI:2142624]
ENSMUSG00000092074	Dynlt1a	1.23616	0.00372586	0.0434113	dynein light chain Tctex-type 1A [Source:MGI Symbol;Acc:MGI:3807506]
ENSMUSG00000046805	Mpeg1	0.641568	0.00375389	0.043705	macrophage expressed gene 1 [Source:MGI Symbol;Acc:MGI:1333743]
ENSMUSG00000018442	Derl2	-0.261528	0.00375914	0.0437333	Der1-like domain family
ENSMUSG00000043162	Pyurf	-0.362645	0.0037655	0.0437743	Pigy upstream reading frame [Source:MGI Symbol;Acc:MGI:1913709]
ENSMUSG00000020080	Hkdc1	0.662127	0.00377823	0.0438893	hexokinase domain containing 1 [Source:MGI Symbol;Acc:MGI:2384910]
ENSMUSG00000006369	Fbln1	-0.238431	0.0037914	0.0440092	fibulin 1 [Source:MGI Symbol;Acc:MGI:95487]
ENSMUSG00000057606	Colq	-0.59695	0.00381016	0.0441939	collagen-like tail subunit (single strand of homotrimer) of asymmetric acetylcholinesterase [Source:MGI Symbol;Acc:MGI:1338761]
ENSMUSG00000055489	Ano5	-0.833977	0.00381993	0.044274	anoctamin 5 [Source:MGI Symbol;Acc:MGI:3576659]
ENSMUSG00000026617	Bpnt1	-0.258274	0.00382313	0.0442779	bisphosphate 3'-nucleotidase 1 [Source:MGI Symbol;Acc:MGI:1338800]
ENSMUSG00000097075	Cdiptos	0.715673	0.00383219	0.0443497	CDIP transferase
ENSMUSG00000036775	Decr2	-0.261974	0.00385505	0.0445809	2-4-dienoyl-Coenzyme A reductase 2
ENSMUSG00000050157	Gm867	1.33657	0.00386223	0.0446305	predicted gene 867 [Source:MGI Symbol;Acc:MGI:2685713]
ENSMUSG00000025534	Gusb	-0.25537	0.00386797	0.0446635	glucuronidase
ENSMUSG00000040564	Apoc1	0.606642	0.00388223	0.0447617	apolipoprotein C-I [Source:MGI Symbol;Acc:MGI:88053]
ENSMUSG00000049670	Morn4	-0.258982	0.00388226	0.0447617	MORN repeat containing 4 [Source:MGI Symbol;Acc:MGI:2449568]
ENSMUSG00000040562	Gstm2	0.665991	0.00388812	0.0447626	glutathione S-transferase
ENSMUSG00000037905	Bri3bp	-0.246787	0.00388523	0.0447626	Bri3 binding protein [Source:MGI Symbol;Acc:MGI:1924059]
ENSMUSG00000028809	Srrm1	0.256627	0.00389943	0.0448229	serine/arginine repetitive matrix 1 [Source:MGI Symbol;Acc:MGI:1858303]
ENSMUSG00000047085	Lrrc4b	-0.234929	0.00390495	0.0448229	leucine rich repeat containing 4B [Source:MGI Symbol;Acc:MGI:3027390]
ENSMUSG00000028111	Ctsk	0.720857	0.00390283	0.0448229	cathepsin K [Source:MGI Symbol;Acc:MGI:107823]
ENSMUSG00000019295	Tmem129	-0.237297	0.00389988	0.0448229	transmembrane protein 129 [Source:MGI Symbol;Acc:MGI:1915616]
ENSMUSG00000030249	Abcc9	0.800546	0.00391589	0.0449151	ATP-binding cassette
ENSMUSG00000021116	Eif2s1	-0.324717	0.00392165	0.044948	eukaryotic translation initiation factor 2
ENSMUSG00000022212	Cpne6	0.380636	0.00392487	0.0449483	copine VI [Source:MGI Symbol;Acc:MGI:1334445]
ENSMUSG00000057816	Cfap299	1.31758	0.00392749	0.0449483	cilia and flagella associated protein 299 [Source:MGI Symbol;Acc:MGI:1916571]
ENSMUSG00000032826	Ank2	-0.258831	0.00394617	0.0450621	ankyrin 2
ENSMUSG00000034875	Nudt19	-0.273615	0.00394432	0.0450621	nudix (nucleoside diphosphate linked moiety X)-type motif 19 [Source:MGI Symbol;Acc:MGI:94203]
ENSMUSG00000028343	Erp44	-0.283233	0.0039449	0.0450621	endoplasmic reticulum protein 44 [Source:MGI Symbol;Acc:MGI:1923549]
ENSMUSG00000006289	Osgep	-0.264034	0.00395239	0.0450998	O-sialoglycoprotein endopeptidase [Source:MGI Symbol;Acc:MGI:1913496]
ENSMUSG00000046417	Lrrc75a	-0.263721	0.00397192	0.0452893	leucine rich repeat containing 75A [Source:MGI Symbol;Acc:MGI:2682293]
ENSMUSG00000024810	Il33	-0.251688	0.00398878	0.0453478	interleukin 33 [Source:MGI Symbol;Acc:MGI:1924375]
ENSMUSG00000018217	Pmp22	-0.235566	0.00398565	0.0453478	peripheral myelin protein 22 [Source:MGI Symbol;Acc:MGI:97631]
ENSMUSG00000028497	Hacd4	-0.449765	0.00398813	0.0453478	3-hydroxyacyl-CoA dehydratase 4 [Source:MGI Symbol;Acc:MGI:1914025]
ENSMUSG00000004961	Syt5	0.848612	0.00398294	0.0453478	synaptotagmin V [Source:MGI Symbol;Acc:MGI:1926368]
ENSMUSG00000036264	Fstl4	1.95896	0.00399669	0.0453711	follistatin-like 4 [Source:MGI Symbol;Acc:MGI:2443199]
ENSMUSG00000045534	Kcna5	1.21107	0.0039966	0.0453711	potassium voltage-gated channel
ENSMUSG00000055866	Per2	0.42963	0.00400945	0.0454826	period circadian clock 2 [Source:MGI Symbol;Acc:MGI:1195265]
ENSMUSG00000009772	Nuak2	0.658298	0.00401525	0.045515	NUAK family
ENSMUSG00000022219	Cideb	-0.459007	0.00404745	0.0457888	cell death-inducing DNA fragmentation factor
ENSMUSG00000019997	Ccn2	0.963532	0.00404829	0.0457888	cellular communication network factor 2 [Source:MGI Symbol;Acc:MGI:95537]
ENSMUSG00000018196	Glrx2	-0.264955	0.00404622	0.0457888	glutaredoxin 2 (thioltransferase) [Source:MGI Symbol;Acc:MGI:1916617]
ENSMUSG00000048385	Scrt1	1.04057	0.00405875	0.0458402	scratch family zinc finger 1 [Source:MGI Symbol;Acc:MGI:2176606]
ENSMUSG00000035456	Prdm8	1.22444	0.00405832	0.0458402	PR domain containing 8 [Source:MGI Symbol;Acc:MGI:1924880]
ENSMUSG00000029153	Ociad2	1.04818	0.00406462	0.045873	OCIA domain containing 2 [Source:MGI Symbol;Acc:MGI:1916377]
ENSMUSG00000040220	Gas8	0.302891	0.00407285	0.0458989	growth arrest specific 8 [Source:MGI Symbol;Acc:MGI:1202386]
ENSMUSG00000028813	CK137956	0.99608	0.00406995	0.0458989	cDNA sequence CK137956 [Source:MGI Symbol;Acc:MGI:3616080]
ENSMUSG00000092086	Gm6793	1.17672	0.00407712	0.0459136	predicted gene 6793 [Source:MGI Symbol;Acc:MGI:3643578]
ENSMUSG00000028191	Bcl10	-0.2554	0.0040814	0.0459166	B cell leukemia/lymphoma 10 [Source:MGI Symbol;Acc:MGI:1337994]
ENSMUSG00000009569	Mrtfb	0.376664	0.00408629	0.0459166	myocardin related transcription factor B [Source:MGI Symbol;Acc:MGI:3050795]
ENSMUSG00000066026	Dhrs3	-0.246392	0.00408337	0.0459166	dehydrogenase/reductase (SDR family) member 3 [Source:MGI Symbol;Acc:MGI:1315215]
ENSMUSG00000030321	Efcab12	0.583407	0.00409661	0.0459992	EF-hand calcium binding domain 12 [Source:MGI Symbol;Acc:MGI:2681834]
ENSMUSG00000052565	H1f3	-0.997982	0.00410848	0.046099	H1.3 linker histone
ENSMUSG00000026527	Rgs7	-0.248209	0.00411327	0.0461193	regulator of G protein signaling 7 [Source:MGI Symbol;Acc:MGI:1346089]
ENSMUSG00000027952	Pmvk	-0.329284	0.00411782	0.0461369	phosphomevalonate kinase [Source:MGI Symbol;Acc:MGI:1915853]
ENSMUSG00000034205	Loxl2	0.520955	0.00412355	0.0461579	lysyl oxidase-like 2 [Source:MGI Symbol;Acc:MGI:2137913]
ENSMUSG00000066406	Akap13	0.388088	0.00412567	0.0461579	A kinase (PRKA) anchor protein 13 [Source:MGI Symbol;Acc:MGI:2676556]
ENSMUSG00000029413	Naaa	-0.236058	0.0041636	0.0465487	N-acylethanolamine acid amidase [Source:MGI Symbol;Acc:MGI:1914361]
ENSMUSG00000022403	St13	-0.245233	0.00416796	0.0465638	suppression of tumorigenicity 13 [Source:MGI Symbol;Acc:MGI:1917606]
ENSMUSG00000022965	Ifngr2	-0.266203	0.0041806	0.0466195	interferon gamma receptor 2 [Source:MGI Symbol;Acc:MGI:107654]
ENSMUSG00000027751	Supt20	0.266359	0.00418198	0.0466195	SPT20 SAGA complex component [Source:MGI Symbol;Acc:MGI:1929651]
ENSMUSG00000029348	Asphd2	-0.264654	0.00417897	0.0466195	aspartate beta-hydroxylase domain containing 2 [Source:MGI Symbol;Acc:MGI:1920148]
ENSMUSG00000027965	Olfm3	-0.372643	0.00419646	0.0467135	olfactomedin 3 [Source:MGI Symbol;Acc:MGI:2387329]
ENSMUSG00000071547	Nt5dc2	0.386617	0.00419369	0.0467135	5'-nucleotidase domain containing 2 [Source:MGI Symbol;Acc:MGI:1917271]
ENSMUSG00000026628	Atf3	1.21765	0.00420761	0.0467667	activating transcription factor 3 [Source:MGI Symbol;Acc:MGI:109384]
ENSMUSG00000038156	Spon1	0.329733	0.00420869	0.0467667	spondin 1
ENSMUSG00000095930	Nim1k	-0.234945	0.0042103	0.0467667	NIM1 serine/threonine protein kinase [Source:MGI Symbol;Acc:MGI:2442399]
ENSMUSG00000021779	Thrb	-0.425854	0.00421508	0.0467861	thyroid hormone receptor beta [Source:MGI Symbol;Acc:MGI:98743]
ENSMUSG00000022037	Clu	-0.267944	0.00422912	0.0469083	clusterin [Source:MGI Symbol;Acc:MGI:88423]
ENSMUSG00000034640	Tiparp	-0.328286	0.00423858	0.0469226	TCDD-inducible poly(ADP-ribose) polymerase [Source:MGI Symbol;Acc:MGI:2159210]
ENSMUSG00000047368	Abhd17b	-0.279665	0.0042395	0.0469226	abhydrolase domain containing 17B [Source:MGI Symbol;Acc:MGI:1917816]
ENSMUSG00000073433	Arhgdig	1.19072	0.0042365	0.0469226	Rho GDP dissociation inhibitor (GDI) gamma [Source:MGI Symbol;Acc:MGI:108430]
ENSMUSG00000002731	Prkra	-0.271946	0.00424835	0.0469712	protein kinase
ENSMUSG00000004267	Eno2	0.470171	0.00424996	0.0469712	enolase 2
ENSMUSG00000030108	Slc6a13	0.570325	0.00425682	0.0470134	solute carrier family 6 (neurotransmitter transporter
ENSMUSG00000020950	Foxg1	-0.233296	0.00426514	0.0470717	forkhead box G1 [Source:MGI Symbol;Acc:MGI:1347464]
ENSMUSG00000034981	Parm1	0.475061	0.00428001	0.0472021	prostate androgen-regulated mucin-like protein 1 [Source:MGI Symbol;Acc:MGI:2443349]
ENSMUSG00000024621	Csf1r	0.730127	0.00429085	0.0472645	colony stimulating factor 1 receptor [Source:MGI Symbol;Acc:MGI:1339758]
ENSMUSG00000063529	Stmnd1	1.4887	0.00429177	0.0472645	stathmin domain containing 1 [Source:MGI Symbol;Acc:MGI:2686420]
ENSMUSG00000027676	Ccdc39	0.466348	0.00430365	0.0473616	coiled-coil domain containing 39 [Source:MGI Symbol;Acc:MGI:1289263]
ENSMUSG00000040471	Ggt6	-0.602432	0.00431408	0.0474426	gamma-glutamyltransferase 6 [Source:MGI Symbol;Acc:MGI:1918772]
ENSMUSG00000040669	Phc1	0.265111	0.00432261	0.0474697	polyhomeotic 1 [Source:MGI Symbol;Acc:MGI:103248]
ENSMUSG00000046610	Oacyl	-0.638271	0.00432268	0.0474697	O-acyltransferase like [Source:MGI Symbol;Acc:MGI:2442915]
ENSMUSG00000032192	Gnb5	-0.257866	0.00432998	0.0475081	guanine nucleotide binding protein (G protein)
ENSMUSG00000074637	Sox2	-0.286955	0.00433232	0.0475081	SRY (sex determining region Y)-box 2 [Source:MGI Symbol;Acc:MGI:98364]
ENSMUSG00000068798	Rap1a	-0.273186	0.0043411	0.0475708	RAS-related protein 1a [Source:MGI Symbol;Acc:MGI:97852]
ENSMUSG00000069763	Tmem100	-0.287536	0.00435769	0.0477187	transmembrane protein 100 [Source:MGI Symbol;Acc:MGI:1915138]
ENSMUSG00000110195	Pde2a	0.96702	0.00436972	0.0477234	phosphodiesterase 2A
ENSMUSG00000042129	Rassf4	0.785575	0.00437045	0.0477234	Ras association (RalGDS/AF-6) domain family member 4 [Source:MGI Symbol;Acc:MGI:2386853]
ENSMUSG00000025026	Add3	-0.235037	0.00436307	0.0477234	adducin 3 (gamma) [Source:MGI Symbol;Acc:MGI:1351615]
ENSMUSG00000039632	Ccdc151	0.385222	0.00436832	0.0477234	coiled-coil domain containing 151 [Source:MGI Symbol;Acc:MGI:1924859]
ENSMUSG00000031488	Rab11fip1	0.72403	0.00438312	0.047828	RAB11 family interacting protein 1 (class I) [Source:MGI Symbol;Acc:MGI:1923017]
ENSMUSG00000021285	Ppp1r13b	0.291444	0.00438653	0.0478314	protein phosphatase 1
ENSMUSG00000026407	Cacna1s	1.37712	0.00440309	0.0479164	calcium channel
ENSMUSG00000089945	Pakap	2.12372	0.00440358	0.0479164	paralemmin A kinase anchor protein [Source:MGI Symbol;Acc:MGI:5141924]
ENSMUSG00000020402	Vdac1	-0.234792	0.00440361	0.0479164	voltage-dependent anion channel 1 [Source:MGI Symbol;Acc:MGI:106919]
ENSMUSG00000047485	Klhl34	1.1522	0.00441526	0.0479464	kelch-like 34 [Source:MGI Symbol;Acc:MGI:2685234]
ENSMUSG00000051339	2900026A02Rik	0.339944	0.00441567	0.0479464	RIKEN cDNA 2900026A02 gene [Source:MGI Symbol;Acc:MGI:1920194]
ENSMUSG00000022769	Sdf2l1	-0.478431	0.00441099	0.0479464	stromal cell-derived factor 2-like 1 [Source:MGI Symbol;Acc:MGI:2149842]
ENSMUSG00000064125	Prr36	0.967896	0.00446027	0.0483968	proline rich 36 [Source:MGI Symbol;Acc:MGI:3605626]
ENSMUSG00000051920	Rspo2	0.943249	0.00446925	0.0484601	R-spondin 2 [Source:MGI Symbol;Acc:MGI:1922667]
ENSMUSG00000029263	Pigg	-0.327875	0.00447805	0.0485216	phosphatidylinositol glycan anchor biosynthesis
ENSMUSG00000034675	Dbn1	-0.245231	0.0045359	0.049114	drebrin 1 [Source:MGI Symbol;Acc:MGI:1931838]
ENSMUSG00000032422	Snx14	-0.233317	0.00454695	0.0491993	sorting nexin 14 [Source:MGI Symbol;Acc:MGI:2155664]
ENSMUSG00000066113	Adamtsl1	1.26477	0.00456683	0.0493586	ADAMTS-like 1 [Source:MGI Symbol;Acc:MGI:1924989]
ENSMUSG00000027082	Tfpi	0.70288	0.00456805	0.0493586	tissue factor pathway inhibitor [Source:MGI Symbol;Acc:MGI:1095418]
ENSMUSG00000028294	Cfap206	1.15078	0.00457137	0.04936	cilia and flagella associated protein 206 [Source:MGI Symbol;Acc:MGI:1916579]
ENSMUSG00000027702	Lrrc34	1.01983	0.0045762	0.0493776	leucine rich repeat containing 34 [Source:MGI Symbol;Acc:MGI:1919077]
ENSMUSG00000062070	Pgk1	-0.232051	0.00458421	0.0493994	phosphoglycerate kinase 1 [Source:MGI Symbol;Acc:MGI:97555]
ENSMUSG00000030109	Slc6a12	0.795006	0.00458461	0.0493994	solute carrier family 6 (neurotransmitter transporter
ENSMUSG00000036977	Anapc10	-0.288646	0.00460197	0.049552	anaphase promoting complex subunit 10 [Source:MGI Symbol;Acc:MGI:1916249]
ENSMUSG00000006740	Kif5b	0.261212	0.00461365	0.0496433	kinesin family member 5B [Source:MGI Symbol;Acc:MGI:1098268]
ENSMUSG00000050315	Synpo2	0.388018	0.00461888	0.049665	synaptopodin 2 [Source:MGI Symbol;Acc:MGI:2153070]
ENSMUSG00000028024	Enpep	0.827727	0.00462601	0.0496726	glutamyl aminopeptidase [Source:MGI Symbol;Acc:MGI:106645]
ENSMUSG00000026235	Epha4	-0.363609	0.00462555	0.0496726	Eph receptor A4 [Source:MGI Symbol;Acc:MGI:98277]
ENSMUSG00000016510	Mtif3	-0.291928	0.00463495	0.0497341	mitochondrial translational initiation factor 3 [Source:MGI Symbol;Acc:MGI:1923616]
ENSMUSG00000029298	Gbp9	0.826293	0.0046508	0.0498696	guanylate-binding protein 9 [Source:MGI Symbol;Acc:MGI:3605620]
ENSMUSG00000048355	Arxes1	-0.306542	0.00465429	0.0498724	adipocyte-related X-chromosome expressed sequence 1 [Source:MGI Symbol;Acc:MGI:1923469]
ENSMUSG00000042961	Egflam	0.794744	0.00465917	0.0498902	EGF-like
ENSMUSG00000035407	Kank4	1.16025	0.00467032	0.049975	KN motif and ankyrin repeat domains 4 [Source:MGI Symbol;Acc:MGI:3043381]
ENSMUSG00000022324	Matn2	1.16512	0.00467762	0.0499971	matrilin 2 [Source:MGI Symbol;Acc:MGI:109613]
ENSMUSG00000078640	Gm11627	-0.541234	0.00467885	0.0499971	predicted gene 11627 [Source:MGI Symbol;Acc:MGI:3650659]
ENSMUSG00000042873	Lhfpl4	0.288365	0.00469018	0.0500836	lipoma HMGIC fusion partner-like protein 4 [Source:MGI Symbol;Acc:MGI:3057108]
ENSMUSG00000034071	Zfp551	-0.469372	0.00469518	0.0501024	zinc fingr protein 551 [Source:MGI Symbol;Acc:MGI:3588205]
ENSMUSG00000078670	Fam174b	0.548822	0.00470955	0.0502212	family with sequence similarity 174
ENSMUSG00000028098	Rnf115	-0.23602	0.00472395	0.05034	ring finger protein 115 [Source:MGI Symbol;Acc:MGI:1915095]
ENSMUSG00000004791	Pgf	0.483706	0.00472794	0.0503479	placental growth factor [Source:MGI Symbol;Acc:MGI:105095]
ENSMUSG00000025243	Slc6a20b	0.878698	0.00475729	0.0506256	solute carrier family 6 (neurotransmitter transporter)
ENSMUSG00000085861	Armh2	1.0859	0.00476647	0.0506536	armadillo-like helical domain containing 2 [Source:MGI Symbol;Acc:MGI:1916676]
ENSMUSG00000046567	4930430F08Rik	-0.288988	0.00476433	0.0506536	RIKEN cDNA 4930430F08 gene [Source:MGI Symbol;Acc:MGI:1921197]
ENSMUSG00000040282	BC052040	-0.278043	0.00484864	0.0514914	cDNA sequence BC052040 [Source:MGI Symbol;Acc:MGI:3026886]
ENSMUSG00000001334	Fndc5	-0.23609	0.00485749	0.0515175	fibronectin type III domain containing 5 [Source:MGI Symbol;Acc:MGI:1917614]
ENSMUSG00000068299	Nat8f4	-0.232844	0.00485776	0.0515175	N-acetyltransferase 8 (GCN5-related) family member 4 [Source:MGI Symbol;Acc:MGI:1922791]
ENSMUSG00000063434	Sorcs3	1.47621	0.00487664	0.0516824	sortilin-related VPS10 domain containing receptor 3 [Source:MGI Symbol;Acc:MGI:1913923]
ENSMUSG00000035493	Tgfbi	0.64029	0.00489494	0.0518408	transforming growth factor
ENSMUSG00000040907	Atp1a3	0.911189	0.0048994	0.0518526	ATPase
ENSMUSG00000042333	Tnfrsf14	1.14509	0.00490915	0.0519202	tumor necrosis factor receptor superfamily
ENSMUSG00000059493	Nhs	0.679285	0.00496613	0.052487	NHS actin remodeling regulator [Source:MGI Symbol;Acc:MGI:2684894]
ENSMUSG00000074802	Gas2l3	1.13632	0.00500683	0.052845	growth arrest-specific 2 like 3 [Source:MGI Symbol;Acc:MGI:1918780]
ENSMUSG00000050640	Tmem150c	-0.292584	0.00500612	0.052845	transmembrane protein 150C [Source:MGI Symbol;Acc:MGI:3041258]
ENSMUSG00000054160	Nkx2-4	2.53278	0.00501232	0.0528669	NK2 homeobox 4 [Source:MGI Symbol;Acc:MGI:97349]
ENSMUSG00000044447	Dock5	0.817642	0.00502675	0.0529549	dedicator of cytokinesis 5 [Source:MGI Symbol;Acc:MGI:2652871]
ENSMUSG00000040584	Abcb1a	0.808895	0.00502752	0.0529549	ATP-binding cassette
ENSMUSG00000014867	Surf4	-0.234893	0.00503417	0.0529889	surfeit gene 4 [Source:MGI Symbol;Acc:MGI:98445]
ENSMUSG00000074634	Tmem267	-0.342353	0.00505721	0.0531952	transmembrane protein 267 [Source:MGI Symbol;Acc:MGI:3648543]
ENSMUSG00000056515	Rab31	-0.228344	0.00506438	0.0532345	RAB31
ENSMUSG00000050029	Rap2c	-0.242755	0.00506997	0.053257	RAP2C
ENSMUSG00000032470	Mras	-0.233476	0.0050994	0.0535299	muscle and microspikes RAS [Source:MGI Symbol;Acc:MGI:1100856]
ENSMUSG00000021751	Acox2	0.862672	0.00510416	0.0535435	acyl-Coenzyme A oxidase 2
ENSMUSG00000022548	Apod	1.43153	0.00516517	0.0541468	apolipoprotein D [Source:MGI Symbol;Acc:MGI:88056]
ENSMUSG00000027015	Cybrd1	0.302669	0.0051705	0.054166	cytochrome b reductase 1 [Source:MGI Symbol;Acc:MGI:2654575]
ENSMUSG00000004642	Slbp	-0.277238	0.00517996	0.0542284	stem-loop binding protein [Source:MGI Symbol;Acc:MGI:108402]
ENSMUSG00000062151	Unc13c	-0.27276	0.00519935	0.0543211	unc-13 homolog C [Source:MGI Symbol;Acc:MGI:2149021]
ENSMUSG00000042788	Fam166b	1.02441	0.00519249	0.0543211	family with sequence similarity 166
ENSMUSG00000044629	Cnrip1	-0.28806	0.00519822	0.0543211	cannabinoid receptor interacting protein 1 [Source:MGI Symbol;Acc:MGI:1917505]
ENSMUSG00000079084	Ccdc82	0.291527	0.00521247	0.0544124	coiled-coil domain containing 82 [Source:MGI Symbol;Acc:MGI:1913646]
ENSMUSG00000057751	Megf6	0.755169	0.00521513	0.0544124	multiple EGF-like-domains 6 [Source:MGI Symbol;Acc:MGI:1919351]
ENSMUSG00000038323	1700066M21Rik	-0.298508	0.00523231	0.0545167	RIKEN cDNA 1700066M21 gene [Source:MGI Symbol;Acc:MGI:1920717]
ENSMUSG00000025366	Esyt1	0.685927	0.0052354	0.0545167	extended synaptotagmin-like protein 1 [Source:MGI Symbol;Acc:MGI:1344426]
ENSMUSG00000044819	Oxgr1	1.26724	0.00523569	0.0545167	oxoglutarate (alpha-ketoglutarate) receptor 1 [Source:MGI Symbol;Acc:MGI:2685145]
ENSMUSG00000046886	Zfp474	1.10765	0.00524016	0.0545266	zinc finger protein 474 [Source:MGI Symbol;Acc:MGI:1914008]
ENSMUSG00000049550	Clip1	0.254939	0.00525509	0.0546452	CAP-GLY domain containing linker protein 1 [Source:MGI Symbol;Acc:MGI:1928401]
ENSMUSG00000022525	Plaat1	0.865324	0.00532138	0.0552973	phospholipase A and acyltransferase 1 [Source:MGI Symbol;Acc:MGI:1351473]
ENSMUSG00000044835	Ankrd45	0.471436	0.00534099	0.0554639	ankyrin repeat domain 45 [Source:MGI Symbol;Acc:MGI:1921094]
ENSMUSG00000079434	Neu2	0.557312	0.00535067	0.0555271	neuraminidase 2 [Source:MGI Symbol;Acc:MGI:1344417]
ENSMUSG00000030123	Plxnd1	0.393741	0.00536776	0.0556672	plexin D1 [Source:MGI Symbol;Acc:MGI:2154244]
ENSMUSG00000034163	Zfc3h1	0.313719	0.00537863	0.0557425	zinc finger
ENSMUSG00000029009	Mthfr	0.524264	0.00538581	0.0557795	methylenetetrahydrofolate reductase [Source:MGI Symbol;Acc:MGI:106639]
ENSMUSG00000017446	C1qtnf1	0.843445	0.00539504	0.0558148	C1q and tumor necrosis factor related protein 1 [Source:MGI Symbol;Acc:MGI:1919254]
ENSMUSG00000025128	Bhlhe22	0.982485	0.00539643	0.0558148	basic helix-loop-helix family
ENSMUSG00000053965	Pde5a	0.550552	0.00541684	0.0559885	phosphodiesterase 5A
ENSMUSG00000031207	Msn	0.259423	0.00542905	0.0560773	moesin [Source:MGI Symbol;Acc:MGI:97167]
ENSMUSG00000031486	Adgra2	0.872287	0.00545021	0.0562583	adhesion G protein-coupled receptor A2 [Source:MGI Symbol;Acc:MGI:1925810]
ENSMUSG00000074063	Osgin1	0.522869	0.00545584	0.0562788	oxidative stress induced growth inhibitor 1 [Source:MGI Symbol;Acc:MGI:1919089]
ENSMUSG00000045404	Kcnk13	-0.632496	0.00546874	0.0563743	potassium channel
ENSMUSG00000048970	C1galt1c1	-0.266092	0.00547555	0.0564069	C1GALT1-specific chaperone 1 [Source:MGI Symbol;Acc:MGI:1913493]
ENSMUSG00000060044	Tmem26	1.07728	0.00551689	0.056795	transmembrane protein 26 [Source:MGI Symbol;Acc:MGI:2143537]
ENSMUSG00000040774	Cept1	-0.244744	0.00552103	0.0567998	choline/ethanolaminephosphotransferase 1 [Source:MGI Symbol;Acc:MGI:2139793]
ENSMUSG00000030519	Apba2	-0.234358	0.00553337	0.0568889	amyloid beta (A4) precursor protein-binding
ENSMUSG00000010175	Prox1	0.423607	0.0055383	0.0569018	prospero homeobox 1 [Source:MGI Symbol;Acc:MGI:97772]
ENSMUSG00000025582	Nptx1	1.25294	0.00556389	0.0571268	neuronal pentraxin 1 [Source:MGI Symbol;Acc:MGI:107811]
ENSMUSG00000026790	Odf2	0.383064	0.00559085	0.0573656	outer dense fiber of sperm tails 2 [Source:MGI Symbol;Acc:MGI:1098824]
ENSMUSG00000047230	Cldn2	0.841462	0.00560076	0.057408	claudin 2 [Source:MGI Symbol;Acc:MGI:1276110]
ENSMUSG00000040918	Slc19a2	0.291041	0.00560241	0.057408	solute carrier family 19 (thiamine transporter)
ENSMUSG00000037101	Ttc29	0.849178	0.00560734	0.0574205	tetratricopeptide repeat domain 29 [Source:MGI Symbol;Acc:MGI:1920551]
ENSMUSG00000029015	Slc26a5	-0.891952	0.00561859	0.0574976	solute carrier family 26
ENSMUSG00000004698	Hdac9	-0.28274	0.00562314	0.0575062	histone deacetylase 9 [Source:MGI Symbol;Acc:MGI:1931221]
ENSMUSG00000047417	Rexo1	0.257911	0.0056289	0.0575271	REX1
ENSMUSG00000030094	Xpc	0.250574	0.00563545	0.0575559	xeroderma pigmentosum
ENSMUSG00000050390	C77080	0.331336	0.00564511	0.0576166	expressed sequence C77080 [Source:MGI Symbol;Acc:MGI:2140651]
ENSMUSG00000050043	Tmx2	-0.226362	0.00564985	0.057627	thioredoxin-related transmembrane protein 2 [Source:MGI Symbol;Acc:MGI:1914208]
ENSMUSG00000053861	Gm9925	0.472945	0.00566546	0.0577482	predicted gene 9925 [Source:MGI Symbol;Acc:MGI:3641738]
ENSMUSG00000023827	Agpat4	0.396844	0.00567497	0.057807	1-acylglycerol-3-phosphate O-acyltransferase 4 (lysophosphatidic acid acyltransferase
ENSMUSG00000022952	Runx1	1.28574	0.00568561	0.0578773	runt related transcription factor 1 [Source:MGI Symbol;Acc:MGI:99852]
ENSMUSG00000024347	Psd2	-0.227291	0.00570221	0.0580081	pleckstrin and Sec7 domain containing 2 [Source:MGI Symbol;Acc:MGI:1921252]
ENSMUSG00000029530	Ccr9	0.616457	0.00570932	0.0580422	chemokine (C-C motif) receptor 9 [Source:MGI Symbol;Acc:MGI:1341902]
ENSMUSG00000055078	Gabra5	0.647953	0.00571667	0.0580788	gamma-aminobutyric acid (GABA) A receptor
ENSMUSG00000003227	Edar	-0.516317	0.00572647	0.0581307	ectodysplasin-A receptor [Source:MGI Symbol;Acc:MGI:1343498]
ENSMUSG00000042724	Map3k9	0.991771	0.00572929	0.0581307	mitogen-activated protein kinase kinase kinase 9 [Source:MGI Symbol;Acc:MGI:2449952]
ENSMUSG00000026255	Efhd1	-0.353487	0.00573317	0.0581319	EF hand domain containing 1 [Source:MGI Symbol;Acc:MGI:1921607]
ENSMUSG00000043091	Tuba1c	0.725606	0.0057403	0.0581661	tubulin
ENSMUSG00000040938	Slc16a11	0.593262	0.00575164	0.0582429	solute carrier family 16 (monocarboxylic acid transporters)
ENSMUSG00000025558	Dock9	0.248062	0.00579875	0.0586816	dedicator of cytokinesis 9 [Source:MGI Symbol;Acc:MGI:106321]
ENSMUSG00000000167	Pih1d2	0.616768	0.00582518	0.0589104	PIH1 domain containing 2 [Source:MGI Symbol;Acc:MGI:1919864]
ENSMUSG00000021221	Dpf3	-0.274366	0.00583198	0.0589407	D4
ENSMUSG00000034795	Ccdc122	-0.365314	0.00584492	0.0590329	coiled-coil domain containing 122 [Source:MGI Symbol;Acc:MGI:1918358]
ENSMUSG00000043164	Tmem212	1.30354	0.00587081	0.0592557	transmembrane protein 212 [Source:MGI Symbol;Acc:MGI:2685410]
ENSMUSG00000029385	Ccng2	-0.288464	0.00587725	0.059282	cyclin G2 [Source:MGI Symbol;Acc:MGI:1095734]
ENSMUSG00000031774	Fam192a	-0.274145	0.0059314	0.0597656	family with sequence similarity 192
ENSMUSG00000038264	Sema7a	-0.400902	0.00593677	0.0597656	sema domain
ENSMUSG00000036186	Dipk1b	-0.258023	0.00593678	0.0597656	divergent protein kinase domain 1B [Source:MGI Symbol;Acc:MGI:1927576]
ENSMUSG00000040189	Ccdc114	0.302113	0.00598274	0.0601892	coiled-coil domain containing 114 [Source:MGI Symbol;Acc:MGI:2446120]
ENSMUSG00000030878	Cdr2	0.573796	0.00600134	0.0603371	cerebellar degeneration-related 2 [Source:MGI Symbol;Acc:MGI:1100885]
ENSMUSG00000019929	Dcn	0.625191	0.00602356	0.0605212	decorin [Source:MGI Symbol;Acc:MGI:94872]
ENSMUSG00000074151	Nlrc5	0.961145	0.00603056	0.0605522	NLR family
ENSMUSG00000022620	Arsa	-0.233763	0.00605719	0.0607407	arylsulfatase A [Source:MGI Symbol;Acc:MGI:88077]
ENSMUSG00000035692	Isg15	0.726945	0.00605575	0.0607407	ISG15 ubiquitin-like modifier [Source:MGI Symbol;Acc:MGI:1855694]
ENSMUSG00000025226	Fbxl15	-0.292302	0.00608379	0.0609679	F-box and leucine-rich repeat protein 15 [Source:MGI Symbol;Acc:MGI:1915681]
ENSMUSG00000028214	Gem	-0.455899	0.00613053	0.0613965	GTP binding protein (gene overexpressed in skeletal muscle) [Source:MGI Symbol;Acc:MGI:99844]
ENSMUSG00000032231	Anxa2	0.717267	0.0061542	0.0615539	annexin A2 [Source:MGI Symbol;Acc:MGI:88246]
ENSMUSG00000029439	Sfswap	0.299482	0.00615097	0.0615539	splicing factor SWAP [Source:MGI Symbol;Acc:MGI:101760]
ENSMUSG00000039983	Ccdc32	-0.262261	0.00616284	0.0616005	coiled-coil domain containing 32 [Source:MGI Symbol;Acc:MGI:2685477]
ENSMUSG00000028444	Cntfr	-0.223994	0.00622675	0.0621992	ciliary neurotrophic factor receptor [Source:MGI Symbol;Acc:MGI:99605]
ENSMUSG00000022523	Fgf12	-0.269761	0.00626475	0.0625384	fibroblast growth factor 12 [Source:MGI Symbol;Acc:MGI:109183]
ENSMUSG00000048939	Atp13a5	0.762623	0.00626938	0.0625442	ATPase type 13A5 [Source:MGI Symbol;Acc:MGI:2444068]
ENSMUSG00000026875	Traf1	0.5347	0.00629973	0.0627834	TNF receptor-associated factor 1 [Source:MGI Symbol;Acc:MGI:101836]
ENSMUSG00000000861	Bcl11a	-0.474807	0.00630147	0.0627834	B cell CLL/lymphoma 11A (zinc finger protein) [Source:MGI Symbol;Acc:MGI:106190]
ENSMUSG00000020081	Tacr2	-0.871028	0.00632976	0.0630247	tachykinin receptor 2 [Source:MGI Symbol;Acc:MGI:98477]
ENSMUSG00000062778	Chia1	1.05563	0.00633562	0.0630425	chitinase
ENSMUSG00000037139	Myom3	-0.292376	0.00635406	0.0631853	myomesin family
ENSMUSG00000035133	Arhgap5	-0.309996	0.00636701	0.0632735	Rho GTPase activating protein 5 [Source:MGI Symbol;Acc:MGI:1332637]
ENSMUSG00000024867	Pip5k1b	0.825882	0.00637299	0.0632922	phosphatidylinositol-4-phosphate 5-kinase
ENSMUSG00000026478	Lamc1	0.447572	0.00637721	0.0632935	laminin
ENSMUSG00000026355	Mcm6	0.434585	0.00638255	0.0633059	minichromosome maintenance complex component 6 [Source:MGI Symbol;Acc:MGI:1298227]
ENSMUSG00000008035	Mid1ip1	-0.251535	0.00638892	0.0633285	Mid1 interacting protein 1 (gastrulation specific G12-like (zebrafish)) [Source:MGI Symbol;Acc:MGI:1915291]
ENSMUSG00000037075	Rnf139	-0.224737	0.00640331	0.0634305	ring finger protein 139 [Source:MGI Symbol;Acc:MGI:1923091]
ENSMUSG00000027479	Mapre1	-0.257101	0.0064165	0.0635205	microtubule-associated protein
ENSMUSG00000022828	Gtf2e1	-0.24199	0.00644833	0.0637947	general transcription factor II E
ENSMUSG00000024388	Myo7b	1.31543	0.00649202	0.064145	myosin VIIB [Source:MGI Symbol;Acc:MGI:107709]
ENSMUSG00000045573	Penk	1.25448	0.00648849	0.064145	preproenkephalin [Source:MGI Symbol;Acc:MGI:104629]
ENSMUSG00000024659	Anxa1	0.928588	0.00650165	0.0641991	annexin A1 [Source:MGI Symbol;Acc:MGI:96819]
ENSMUSG00000054612	Mgmt	-0.338654	0.00652177	0.0643567	O-6-methylguanine-DNA methyltransferase [Source:MGI Symbol;Acc:MGI:96977]
ENSMUSG00000006958	Chrd	0.393041	0.00655399	0.0646334	chordin [Source:MGI Symbol;Acc:MGI:1313268]
ENSMUSG00000049265	Kcnk3	1.19918	0.00655878	0.0646394	potassium channel
ENSMUSG00000045854	Lyrm2	-0.324201	0.00657724	0.0647417	LYR motif containing 2 [Source:MGI Symbol;Acc:MGI:1917573]
ENSMUSG00000029462	Vps29	-0.261229	0.00657752	0.0647417	VPS29 retromer complex component [Source:MGI Symbol;Acc:MGI:1928344]
ENSMUSG00000037531	Mrpl47	-0.319937	0.00658261	0.0647506	mitochondrial ribosomal protein L47 [Source:MGI Symbol;Acc:MGI:1921850]
ENSMUSG00000063796	Slc22a8	0.684549	0.00661597	0.0650374	solute carrier family 22 (organic anion transporter)
ENSMUSG00000037410	Tbc1d2b	0.310626	0.00662272	0.0650624	TBC1 domain family
ENSMUSG00000081984	Dnajb3	-0.572836	0.0066754	0.0655038	DnaJ heat shock protein family (Hsp40) member B3 [Source:MGI Symbol;Acc:MGI:1306822]
ENSMUSG00000020262	Adarb1	0.365613	0.00667612	0.0655038	adenosine deaminase
ENSMUSG00000032281	Acsbg1	-0.220013	0.00672325	0.0659245	acyl-CoA synthetase bubblegum family member 1 [Source:MGI Symbol;Acc:MGI:2385656]
ENSMUSG00000049387	Cox7b2	-0.861266	0.00673492	0.0659971	cytochrome c oxidase subunit 7B2 [Source:MGI Symbol;Acc:MGI:1925424]
ENSMUSG00000031644	Nek1	0.26375	0.00675468	0.0661488	NIMA (never in mitosis gene a)-related expressed kinase 1 [Source:MGI Symbol;Acc:MGI:97303]
ENSMUSG00000030768	Disp1	-0.249117	0.00677247	0.0661747	dispatched RND transporter family member 1 [Source:MGI Symbol;Acc:MGI:1916147]
ENSMUSG00000060181	Slc35e3	0.267616	0.00676798	0.0661747	solute carrier family 35
ENSMUSG00000055435	Maf	0.456583	0.00676616	0.0661747	avian musculoaponeurotic fibrosarcoma oncogene homolog [Source:MGI Symbol;Acc:MGI:96909]
ENSMUSG00000031591	Asah1	-0.221591	0.00677443	0.0661747	N-acylsphingosine amidohydrolase 1 [Source:MGI Symbol;Acc:MGI:1277124]
ENSMUSG00000043987	Cep164	0.391971	0.00679051	0.06629	centrosomal protein 164 [Source:MGI Symbol;Acc:MGI:2384878]
ENSMUSG00000073987	Ggh	-0.309205	0.00681884	0.0665245	gamma-glutamyl hydrolase [Source:MGI Symbol;Acc:MGI:1329035]
ENSMUSG00000031554	Adam5	1.01243	0.00683769	0.0666664	a disintegrin and metallopeptidase domain 5 [Source:MGI Symbol;Acc:MGI:104730]
ENSMUSG00000040811	Eml2	0.285461	0.00684616	0.0667069	echinoderm microtubule associated protein like 2 [Source:MGI Symbol;Acc:MGI:1919455]
ENSMUSG00000022180	Slc7a8	0.865313	0.00687279	0.0668663	solute carrier family 7 (cationic amino acid transporter
ENSMUSG00000039253	Fn3krp	-0.230999	0.00687547	0.0668663	fructosamine 3 kinase related protein [Source:MGI Symbol;Acc:MGI:2679256]
ENSMUSG00000023094	Msrb2	-0.38453	0.00687316	0.0668663	methionine sulfoxide reductase B2 [Source:MGI Symbol;Acc:MGI:1923717]
ENSMUSG00000020733	Slc9a3r1	-0.253992	0.00688136	0.0668815	solute carrier family 9 (sodium/hydrogen exchanger)
ENSMUSG00000019842	Traf3ip2	0.475527	0.0068912	0.0669082	TRAF3 interacting protein 2 [Source:MGI Symbol;Acc:MGI:2143599]
ENSMUSG00000061904	Slc25a3	-0.223661	0.00689276	0.0669082	solute carrier family 25 (mitochondrial carrier
ENSMUSG00000032679	Cd59a	1.01298	0.00690378	0.0669732	CD59a antigen [Source:MGI Symbol;Acc:MGI:109177]
ENSMUSG00000050071	Bex1	0.959007	0.00691269	0.0670176	brain expressed X-linked 1 [Source:MGI Symbol;Acc:MGI:1328321]
ENSMUSG00000021420	Fars2	-0.283663	0.00693788	0.0672197	phenylalanine-tRNA synthetase 2 (mitochondrial) [Source:MGI Symbol;Acc:MGI:1917205]
ENSMUSG00000031328	Flna	0.336091	0.00694717	0.0672255	filamin
ENSMUSG00000044348	Slc25a53	-0.255784	0.00694385	0.0672255	solute carrier family 25
ENSMUSG00000036923	Stox1	0.79559	0.00698625	0.0675614	storkhead box 1 [Source:MGI Symbol;Acc:MGI:2684909]
ENSMUSG00000022994	Adcy6	0.275463	0.0070021	0.0676724	adenylate cyclase 6 [Source:MGI Symbol;Acc:MGI:87917]
ENSMUSG00000021748	Pdhb	-0.27246	0.00704387	0.0680336	pyruvate dehydrogenase (lipoamide) beta [Source:MGI Symbol;Acc:MGI:1915513]
ENSMUSG00000055567	Unc80	0.534308	0.00706066	0.0681532	unc-80
ENSMUSG00000005360	Slc1a3	-0.241539	0.00707579	0.0682567	solute carrier family 1 (glial high affinity glutamate transporter)
ENSMUSG00000075254	Heg1	0.410336	0.00708671	0.0683194	heart development protein with EGF-like domains 1 [Source:MGI Symbol;Acc:MGI:1924696]
ENSMUSG00000081219	Bambi-ps1	-0.569117	0.00710941	0.0684252	BMP and activin membrane-bound inhibitor
ENSMUSG00000030226	Lmo3	0.532691	0.00710948	0.0684252	LIM domain only 3 [Source:MGI Symbol;Acc:MGI:102810]
ENSMUSG00000062157	Ifnlr1	1.31279	0.00711094	0.0684252	interferon lambda receptor 1 [Source:MGI Symbol;Acc:MGI:2429859]
ENSMUSG00000022899	Slc15a2	-0.22041	0.00711711	0.0684419	solute carrier family 15 (H+/peptide transporter)
ENSMUSG00000004936	Map2k1	-0.233633	0.00713444	0.068566	mitogen-activated protein kinase kinase 1 [Source:MGI Symbol;Acc:MGI:1346866]
ENSMUSG00000032068	Plet1	0.820233	0.00714506	0.0686254	placenta expressed transcript 1 [Source:MGI Symbol;Acc:MGI:1923759]
ENSMUSG00000030774	Pak1	-0.240694	0.0071819	0.0689365	p21 (RAC1) activated kinase 1 [Source:MGI Symbol;Acc:MGI:1339975]
ENSMUSG00000003623	Crot	-0.219802	0.0072033	0.0690989	carnitine O-octanoyltransferase [Source:MGI Symbol;Acc:MGI:1921364]
ENSMUSG00000027132	Katnbl1	-0.250387	0.00722143	0.06923	katanin p80 subunit B like 1 [Source:MGI Symbol;Acc:MGI:1919675]
ENSMUSG00000040723	Rcsd1	0.703348	0.00723619	0.0692856	RCSD domain containing 1 [Source:MGI Symbol;Acc:MGI:2676394]
ENSMUSG00000022369	Mtbp	0.580911	0.00723202	0.0692856	Mdm2
ENSMUSG00000004085	Map3k20	0.380586	0.00724423	0.0693197	mitogen-activated protein kinase kinase kinase 20 [Source:MGI Symbol;Acc:MGI:2443258]
ENSMUSG00000010721	Lmbr1	-0.263851	0.00725535	0.0693832	limb region 1 [Source:MGI Symbol;Acc:MGI:1861746]
ENSMUSG00000059866	Tnip2	0.489239	0.00727003	0.0694806	TNFAIP3 interacting protein 2 [Source:MGI Symbol;Acc:MGI:2386643]
ENSMUSG00000036944	Tmem71	0.740645	0.00729789	0.0695675	transmembrane protein 71 [Source:MGI Symbol;Acc:MGI:2146049]
ENSMUSG00000022774	Ncbp2	-0.292425	0.0073073	0.0695675	nuclear cap binding protein subunit 2 [Source:MGI Symbol;Acc:MGI:1915342]
ENSMUSG00000026213	Stk11ip	0.418433	0.00729563	0.0695675	serine/threonine kinase 11 interacting protein [Source:MGI Symbol;Acc:MGI:1918978]
ENSMUSG00000027167	Elp4	-0.278594	0.00731059	0.0695675	elongator acetyltransferase complex subunit 4 [Source:MGI Symbol;Acc:MGI:1925016]
ENSMUSG00000009731	Kcnd1	-0.289563	0.00729633	0.0695675	potassium voltage-gated channel
ENSMUSG00000027078	Ube2l6	0.408718	0.00730705	0.0695675	ubiquitin-conjugating enzyme E2L 6 [Source:MGI Symbol;Acc:MGI:1914500]
ENSMUSG00000038160	Atg5	-0.244067	0.00729636	0.0695675	autophagy related 5 [Source:MGI Symbol;Acc:MGI:1277186]
ENSMUSG00000022765	Snap29	-0.233449	0.00735566	0.0699533	synaptosomal-associated protein 29 [Source:MGI Symbol;Acc:MGI:1914724]
ENSMUSG00000025979	Mob4	-0.240736	0.00736874	0.0700347	MOB family member 4
ENSMUSG00000040822	1700123O20Rik	-0.251243	0.00739405	0.0702321	RIKEN cDNA 1700123O20 gene [Source:MGI Symbol;Acc:MGI:1920893]
ENSMUSG00000025743	Sdc3	0.367326	0.00740337	0.0702652	syndecan 3 [Source:MGI Symbol;Acc:MGI:1349163]
ENSMUSG00000026142	Rhbdd1	0.22266	0.00740661	0.0702652	rhomboid domain containing 1 [Source:MGI Symbol;Acc:MGI:1924117]
ENSMUSG00000020432	Tcn2	-0.218992	0.00741888	0.0703384	transcobalamin 2 [Source:MGI Symbol;Acc:MGI:98534]
ENSMUSG00000026204	Ptprn	0.78091	0.00745697	0.0706563	protein tyrosine phosphatase
ENSMUSG00000018507	Trpv2	0.66726	0.00748981	0.070924	transient receptor potential cation channel
ENSMUSG00000038569	Rad9b	0.356117	0.00749457	0.0709257	RAD9 checkpoint clamp component B [Source:MGI Symbol;Acc:MGI:2385231]
ENSMUSG00000026824	Kcnj3	-0.468999	0.00750879	0.0709751	potassium inwardly-rectifying channel
ENSMUSG00000027936	Crtc2	0.236926	0.00750897	0.0709751	CREB regulated transcription coactivator 2 [Source:MGI Symbol;Acc:MGI:1921593]
ENSMUSG00000048388	Fam171b	-0.318919	0.007515	0.0709887	family with sequence similarity 171
ENSMUSG00000039179	Tekt5	-0.480624	0.00752707	0.0709906	tektin 5 [Source:MGI Symbol;Acc:MGI:1917676]
ENSMUSG00000019817	Plagl1	-0.315878	0.00753355	0.0709906	pleiomorphic adenoma gene-like 1 [Source:MGI Symbol;Acc:MGI:1100874]
ENSMUSG00000071862	Lrrtm2	-0.417218	0.00752907	0.0709906	leucine rich repeat transmembrane neuronal 2 [Source:MGI Symbol;Acc:MGI:2389174]
ENSMUSG00000026247	Ecel1	0.969322	0.00752838	0.0709906	endothelin converting enzyme-like 1 [Source:MGI Symbol;Acc:MGI:1343461]
ENSMUSG00000063524	Eno1	-0.219087	0.00756133	0.0711744	enolase 1
ENSMUSG00000047735	Samd9l	0.684277	0.00756226	0.0711744	sterile alpha motif domain containing 9-like [Source:MGI Symbol;Acc:MGI:1343184]
ENSMUSG00000030433	Sbk2	-0.605476	0.00757281	0.0711872	SH3-binding domain kinase family
ENSMUSG00000039232	Stx11	0.856683	0.00756927	0.0711872	syntaxin 11 [Source:MGI Symbol;Acc:MGI:1921982]
ENSMUSG00000026150	Mff	-0.228359	0.00758577	0.0712657	mitochondrial fission factor [Source:MGI Symbol;Acc:MGI:1922984]
ENSMUSG00000045954	Cavin2	1.00372	0.00759766	0.0713341	caveolae associated 2 [Source:MGI Symbol;Acc:MGI:99513]
ENSMUSG00000041895	Wipi1	-0.226928	0.0076036	0.0713466	WD repeat domain
ENSMUSG00000022018	Rgcc	-0.37782	0.00769324	0.0721439	regulator of cell cycle [Source:MGI Symbol;Acc:MGI:1913464]
ENSMUSG00000025287	Acot9	0.391645	0.00772458	0.072394	acyl-CoA thioesterase 9 [Source:MGI Symbol;Acc:MGI:1928939]
ENSMUSG00000020101	Vsir	-0.284561	0.00773934	0.0724884	V-set immunoregulatory receptor [Source:MGI Symbol;Acc:MGI:1921298]
ENSMUSG00000024462	Gabbr1	-0.217685	0.00776088	0.0726022	gamma-aminobutyric acid (GABA) B receptor
ENSMUSG00000022306	Zfpm2	-0.26828	0.00775695	0.0726022	zinc finger protein
ENSMUSG00000041765	Ubac2	-0.230261	0.00777985	0.0727358	ubiquitin associated domain containing 2 [Source:MGI Symbol;Acc:MGI:1916139]
ENSMUSG00000087610	Gm16253	1.07943	0.00780619	0.0729379	predicted gene 16253 [Source:MGI Symbol;Acc:MGI:3826531]
ENSMUSG00000022505	Emp2	-0.217977	0.00782061	0.0730286	epithelial membrane protein 2 [Source:MGI Symbol;Acc:MGI:1098726]
ENSMUSG00000029213	Commd8	-0.28987	0.00788212	0.0735586	COMM domain containing 8 [Source:MGI Symbol;Acc:MGI:1343485]
ENSMUSG00000032064	Dixdc1	0.53476	0.00789673	0.0736505	DIX domain containing 1 [Source:MGI Symbol;Acc:MGI:2679721]
ENSMUSG00000026603	Smyd2	0.308859	0.00791348	0.0737623	SET and MYND domain containing 2 [Source:MGI Symbol;Acc:MGI:1915889]
ENSMUSG00000028229	Rmdn1	-0.276934	0.00792059	0.073784	regulator of microtubule dynamics 1 [Source:MGI Symbol;Acc:MGI:1913552]
ENSMUSG00000027220	Syt13	1.12606	0.00793394	0.0738639	synaptotagmin XIII [Source:MGI Symbol;Acc:MGI:1933945]
ENSMUSG00000048100	Taf13	-0.264611	0.0079604	0.0740657	TATA-box binding protein associated factor 13 [Source:MGI Symbol;Acc:MGI:1913500]
ENSMUSG00000079144	A130010J15Rik	-0.350797	0.00797714	0.0741589	RIKEN cDNA A130010J15 gene [Source:MGI Symbol;Acc:MGI:2441776]
ENSMUSG00000029776	Hibadh	-0.217714	0.00798	0.0741589	3-hydroxyisobutyrate dehydrogenase [Source:MGI Symbol;Acc:MGI:1889802]
ENSMUSG00000038388	Mpp6	0.234173	0.00798538	0.0741644	membrane protein
ENSMUSG00000071745	DXBay18	2.08523	0.00799537	0.0742126	DNA segment
ENSMUSG00000030303	Far2	0.534625	0.0080425	0.0745183	fatty acyl CoA reductase 2 [Source:MGI Symbol;Acc:MGI:2687035]
ENSMUSG00000031740	Mmp2	0.613812	0.00804276	0.0745183	matrix metallopeptidase 2 [Source:MGI Symbol;Acc:MGI:97009]
ENSMUSG00000031971	Ccsap	0.496694	0.00804063	0.0745183	centriole
ENSMUSG00000043068	Fam89a	0.801828	0.00809449	0.0749527	family with sequence similarity 89
ENSMUSG00000055447	Cd47	-0.218511	0.0080994	0.0749534	CD47 antigen (Rh-related antigen
ENSMUSG00000035329	Fbxo33	-0.238414	0.0081043	0.0749539	F-box protein 33 [Source:MGI Symbol;Acc:MGI:1917861]
ENSMUSG00000032212	Sltm	0.244607	0.00812428	0.0750938	SAFB-like
ENSMUSG00000032418	Me1	-0.218168	0.00813133	0.0751141	malic enzyme 1
ENSMUSG00000028690	Mmachc	-0.236129	0.00815468	0.0752848	methylmalonic aciduria cblC type
ENSMUSG00000031703	Itfg1	-0.216172	0.00816863	0.0752894	integrin alpha FG-GAP repeat containing 1 [Source:MGI Symbol;Acc:MGI:106419]
ENSMUSG00000047238	Mageh1	-0.239052	0.0081795	0.0752894	melanoma antigen
ENSMUSG00000045288	Ush1g	1.04257	0.00816527	0.0752894	USH1 protein network component sans [Source:MGI Symbol;Acc:MGI:2450757]
ENSMUSG00000020866	Cacna1g	0.8092	0.00817033	0.0752894	calcium channel
ENSMUSG00000027009	Itga4	0.480258	0.00817694	0.0752894	integrin alpha 4 [Source:MGI Symbol;Acc:MGI:96603]
ENSMUSG00000037750	Fam222b	-0.272773	0.00818962	0.0753377	family with sequence similarity 222
ENSMUSG00000001507	Itga3	0.277014	0.00822512	0.0756193	integrin alpha 3 [Source:MGI Symbol;Acc:MGI:96602]
ENSMUSG00000052516	Robo2	-0.286628	0.0082798	0.0760768	roundabout guidance receptor 2 [Source:MGI Symbol;Acc:MGI:1890110]
ENSMUSG00000032735	Ablim3	0.905515	0.0082918	0.0761418	actin binding LIM protein family
ENSMUSG00000002847	Pla1a	0.829096	0.00830773	0.0762077	phospholipase A1 member A [Source:MGI Symbol;Acc:MGI:1934677]
ENSMUSG00000041695	Kcnj2	1.3811	0.00831062	0.0762077	potassium inwardly-rectifying channel
ENSMUSG00000037405	Icam1	0.508271	0.00831374	0.0762077	intercellular adhesion molecule 1 [Source:MGI Symbol;Acc:MGI:96392]
ENSMUSG00000055897	Ppp4r1l-ps	0.299053	0.00832177	0.0762096	protein phosphatase 4
ENSMUSG00000042644	Itpr3	1.35774	0.0083238	0.0762096	inositol 1
ENSMUSG00000028631	Kcnq4	-0.252053	0.00835535	0.0764532	potassium voltage-gated channel
ENSMUSG00000038055	Dexi	-0.27032	0.00837248	0.0765646	dexamethasone-induced transcript [Source:MGI Symbol;Acc:MGI:1926236]
ENSMUSG00000021500	Ddx46	0.254787	0.00839144	0.0766927	DEAD (Asp-Glu-Ala-Asp) box polypeptide 46 [Source:MGI Symbol;Acc:MGI:1920895]
ENSMUSG00000052214	Opa3	-0.224687	0.00839995	0.0767251	optic atrophy 3 [Source:MGI Symbol;Acc:MGI:2686271]
ENSMUSG00000090129	Olfr287	-0.241292	0.00841272	0.0767965	olfactory receptor 287 [Source:MGI Symbol;Acc:MGI:3030121]
ENSMUSG00000039007	Cpq	-0.216533	0.00841805	0.0767998	carboxypeptidase Q [Source:MGI Symbol;Acc:MGI:1889205]
ENSMUSG00000004451	Ralb	-0.226652	0.00843056	0.0768686	v-ral simian leukemia viral oncogene B [Source:MGI Symbol;Acc:MGI:1927244]
ENSMUSG00000030868	Dctn5	-0.226563	0.00845036	0.0770038	dynactin 5 [Source:MGI Symbol;Acc:MGI:1891689]
ENSMUSG00000038301	Snx10	-0.239452	0.0084599	0.077024	sorting nexin 10 [Source:MGI Symbol;Acc:MGI:1919232]
ENSMUSG00000061665	Cd2ap	0.232502	0.00846254	0.077024	CD2-associated protein [Source:MGI Symbol;Acc:MGI:1330281]
ENSMUSG00000031197	Vbp1	-0.251534	0.00848602	0.0771048	von Hippel-Lindau binding protein 1 [Source:MGI Symbol;Acc:MGI:1333804]
ENSMUSG00000034336	Ina	0.768428	0.00848636	0.0771048	internexin neuronal intermediate filament protein
ENSMUSG00000027765	P2ry1	0.620152	0.0084787	0.0771048	purinergic receptor P2Y
ENSMUSG00000026344	Lypd1	-0.602634	0.00849697	0.0771558	Ly6/Plaur domain containing 1 [Source:MGI Symbol;Acc:MGI:1919835]
ENSMUSG00000036057	Ptpn23	0.268046	0.00851319	0.0772578	protein tyrosine phosphatase
ENSMUSG00000032459	Mrps22	-0.287547	0.00857165	0.0777427	mitochondrial ribosomal protein S22 [Source:MGI Symbol;Acc:MGI:1928137]
ENSMUSG00000037579	Kcnh3	1.09889	0.00860964	0.0780415	potassium voltage-gated channel
ENSMUSG00000024833	Pola2	0.354001	0.00862213	0.078109	polymerase (DNA directed)
ENSMUSG00000001985	Grik3	2.35929	0.00865681	0.0782857	glutamate receptor
ENSMUSG00000031903	Pla2g15	-0.22725	0.008648	0.0782857	phospholipase A2
ENSMUSG00000021294	Kif26a	0.690937	0.00865667	0.0782857	kinesin family member 26A [Source:MGI Symbol;Acc:MGI:2447072]
ENSMUSG00000045036	Tmem232	1.02415	0.00867394	0.0783948	transmembrane protein 232 [Source:MGI Symbol;Acc:MGI:2685786]
ENSMUSG00000094935	Gm9726	-2.13451	0.00868635	0.0784611	predicted gene 9726 [Source:MGI Symbol;Acc:MGI:3648149]
ENSMUSG00000031748	Gnao1	-0.217715	0.00872222	0.0786932	guanine nucleotide binding protein
ENSMUSG00000041153	Osgin2	-0.253273	0.00871985	0.0786932	oxidative stress induced growth inhibitor family member 2 [Source:MGI Symbol;Acc:MGI:2384798]
ENSMUSG00000055013	Agap1	0.272656	0.00875547	0.0789012	ArfGAP with GTPase domain
ENSMUSG00000026692	Fmo4	0.766698	0.00875138	0.0789012	flavin containing monooxygenase 4 [Source:MGI Symbol;Acc:MGI:2429497]
ENSMUSG00000074259	Gramd2	0.773289	0.0087704	0.0789898	GRAM domain containing 2 [Source:MGI Symbol;Acc:MGI:3528937]
ENSMUSG00000025218	Poll	-0.241991	0.0087846	0.0790716	polymerase (DNA directed)
ENSMUSG00000027428	Rbbp9	-0.220717	0.00879756	0.0790962	retinoblastoma binding protein 9
ENSMUSG00000053510	Nrd1	0.339929	0.00879293	0.0790962	nardilysin
ENSMUSG00000041124	Msantd4	-0.222828	0.00882058	0.0792572	Myb/SANT-like DNA-binding domain containing 4 with coiled-coils [Source:MGI Symbol;Acc:MGI:1925350]
ENSMUSG00000032278	Paqr5	0.800047	0.00885411	0.0795123	progestin and adipoQ receptor family member V [Source:MGI Symbol;Acc:MGI:1921340]
ENSMUSG00000028223	Decr1	-0.232578	0.00887619	0.0796643	2
ENSMUSG00000020441	2310033P09Rik	-0.275724	0.00888544	0.0797011	RIKEN cDNA 2310033P09 gene [Source:MGI Symbol;Acc:MGI:1915112]
ENSMUSG00000038370	Pcp4l1	0.962591	0.00889534	0.0797437	Purkinje cell protein 4-like 1 [Source:MGI Symbol;Acc:MGI:1913675]
ENSMUSG00000006651	Aplp1	-0.270093	0.00890281	0.0797645	amyloid beta (A4) precursor-like protein 1 [Source:MGI Symbol;Acc:MGI:88046]
ENSMUSG00000022105	Rb1	-0.240562	0.00897553	0.0802741	RB transcriptional corepressor 1 [Source:MGI Symbol;Acc:MGI:97874]
ENSMUSG00000043592	Unc5cl	0.714706	0.00897408	0.0802741	unc-5 family C-terminal like [Source:MGI Symbol;Acc:MGI:1923839]
ENSMUSG00000032757	Bet1	-0.320337	0.00898045	0.0802741	Bet1 golgi vesicular membrane trafficking protein [Source:MGI Symbol;Acc:MGI:1343104]
ENSMUSG00000115974	Unc5cl	0.714706	0.00897408	0.0802741	unc-5 family C-terminal like [Source:MGI Symbol;Acc:MGI:1923839]
ENSMUSG00000074748	Atxn7l3b	-0.214892	0.00899232	0.0803338	ataxin 7-like 3B [Source:MGI Symbol;Acc:MGI:1914971]
ENSMUSG00000032359	Ctsh	0.76883	0.00900562	0.0804062	cathepsin H [Source:MGI Symbol;Acc:MGI:107285]
ENSMUSG00000001687	Ubl3	-0.215077	0.00901821	0.0804722	ubiquitin-like 3 [Source:MGI Symbol;Acc:MGI:1344373]
ENSMUSG00000040152	Thbs1	0.937063	0.00903643	0.0805883	thrombospondin 1 [Source:MGI Symbol;Acc:MGI:98737]
ENSMUSG00000064280	Ccdc146	0.753982	0.00908501	0.0809748	coiled-coil domain containing 146 [Source:MGI Symbol;Acc:MGI:1922422]
ENSMUSG00000025937	Lactb2	-0.246089	0.00909704	0.0810354	lactamase
ENSMUSG00000020639	Pfn4	-0.275681	0.0091085	0.0810616	profilin family
ENSMUSG00000026547	Tagln2	0.829766	0.00911046	0.0810616	transgelin 2 [Source:MGI Symbol;Acc:MGI:1312985]
ENSMUSG00000027357	Crls1	-0.243249	0.00914026	0.0812334	cardiolipin synthase 1 [Source:MGI Symbol;Acc:MGI:1913836]
ENSMUSG00000020620	Abca8b	0.477403	0.00913677	0.0812334	ATP-binding cassette
ENSMUSG00000006191	Cdkal1	-0.2517	0.00915085	0.0812808	CDK5 regulatory subunit associated protein 1-like 1 [Source:MGI Symbol;Acc:MGI:1921765]
ENSMUSG00000034308	Sdr42e1	-0.252796	0.00916803	0.0813867	short chain dehydrogenase/reductase family 42E
ENSMUSG00000026519	Tmem63a	0.347926	0.00918136	0.0814116	transmembrane protein 63a [Source:MGI Symbol;Acc:MGI:2384789]
ENSMUSG00000053768	Chchd3	-0.22076	0.00917776	0.0814116	coiled-coil-helix-coiled-coil-helix domain containing 3 [Source:MGI Symbol;Acc:MGI:1913325]
ENSMUSG00000030222	Rerg	0.83559	0.00919963	0.0814802	RAS-like
ENSMUSG00000101122	Gm17971	1.02449	0.00919843	0.0814802	predicted gene
ENSMUSG00000004508	Gab2	0.392654	0.00921399	0.0815141	growth factor receptor bound protein 2-associated protein 2 [Source:MGI Symbol;Acc:MGI:1333854]
ENSMUSG00000058420	Syt17	-0.343938	0.00920967	0.0815141	synaptotagmin XVII [Source:MGI Symbol;Acc:MGI:104966]
ENSMUSG00000060268	Armh1	0.956523	0.00926838	0.0818081	armadillo-like helical domain containing 1 [Source:MGI Symbol;Acc:MGI:2686507]
ENSMUSG00000006270	Vax1	0.622734	0.00925476	0.0818081	ventral anterior homeobox 1 [Source:MGI Symbol;Acc:MGI:1277163]
ENSMUSG00000028108	Ecm1	0.78346	0.00926672	0.0818081	extracellular matrix protein 1 [Source:MGI Symbol;Acc:MGI:103060]
ENSMUSG00000028521	Slc35d1	-0.215899	0.00925795	0.0818081	solute carrier family 35 (UDP-glucuronic acid/UDP-N-acetylgalactosamine dual transporter)
ENSMUSG00000048368	Omd	0.7076	0.00927805	0.0818279	osteomodulin [Source:MGI Symbol;Acc:MGI:1350918]
ENSMUSG00000070803	Cited4	0.719178	0.00928119	0.0818279	Cbp/p300-interacting transactivator
ENSMUSG00000046410	Kcnk6	0.74201	0.00929492	0.0819022	potassium inwardly-rectifying channel
ENSMUSG00000030513	Pcsk6	-0.264537	0.00931332	0.0820176	proprotein convertase subtilisin/kexin type 6 [Source:MGI Symbol;Acc:MGI:102897]
ENSMUSG00000112038	Gm47056	0.558524	0.0093364	0.0821741	predicted gene
ENSMUSG00000020052	Ascl1	0.310769	0.00935188	0.0822636	achaete-scute family bHLH transcription factor 1 [Source:MGI Symbol;Acc:MGI:96919]
ENSMUSG00000045658	Pid1	-0.225619	0.00938437	0.0825024	phosphotyrosine interaction domain containing 1 [Source:MGI Symbol;Acc:MGI:2138391]
ENSMUSG00000016346	Kcnq2	1.1165	0.00941112	0.0826678	potassium voltage-gated channel
ENSMUSG00000089694	Nat8f7	-0.548915	0.00941387	0.0826678	N-acetyltransferase 8 (GCN5-related) family member 7 [Source:MGI Symbol;Acc:MGI:3782661]
ENSMUSG00000036989	Trim3	0.239989	0.00942868	0.082751	tripartite motif-containing 3 [Source:MGI Symbol;Acc:MGI:1860040]
ENSMUSG00000019433	Gipc1	-0.270438	0.00948388	0.0829758	GIPC PDZ domain containing family
ENSMUSG00000026227	2810459M11Rik	-0.214078	0.00946292	0.0829758	RIKEN cDNA 2810459M11 gene [Source:MGI Symbol;Acc:MGI:1920042]
ENSMUSG00000042523	Dnal1	0.372228	0.00949457	0.0829758	dynein
ENSMUSG00000036737	Oxsr1	0.320102	0.00950255	0.0829758	oxidative-stress responsive 1 [Source:MGI Symbol;Acc:MGI:1917378]
ENSMUSG00000020321	Mdh1	-0.221146	0.00946663	0.0829758	malate dehydrogenase 1
ENSMUSG00000026958	Dpp7	-0.24513	0.00949537	0.0829758	dipeptidylpeptidase 7 [Source:MGI Symbol;Acc:MGI:1933213]
ENSMUSG00000050587	Lrrc4c	-0.223258	0.00950201	0.0829758	leucine rich repeat containing 4C [Source:MGI Symbol;Acc:MGI:2442636]
ENSMUSG00000027559	Car3	0.636392	0.0094797	0.0829758	carbonic anhydrase 3 [Source:MGI Symbol;Acc:MGI:88270]
ENSMUSG00000029714	Gigyf1	0.30318	0.00948966	0.0829758	GRB10 interacting GYF protein 1 [Source:MGI Symbol;Acc:MGI:1888677]
ENSMUSG00000115338	Pnp	-0.408497	0.00950985	0.0829926	purine-nucleoside phosphorylase [Source:MGI Symbol;Acc:MGI:97365]
ENSMUSG00000074622	Mafb	-0.291233	0.00954996	0.0830616	v-maf musculoaponeurotic fibrosarcoma oncogene family
ENSMUSG00000006736	Tspan31	-0.219804	0.00954228	0.0830616	tetraspanin 31 [Source:MGI Symbol;Acc:MGI:1914375]
ENSMUSG00000033883	Zfp267	-0.277787	0.00952374	0.0830616	zinc finger protein 267 [Source:MGI Symbol;Acc:MGI:1098769]
ENSMUSG00000042743	Sgtb	-0.286018	0.0095354	0.0830616	small glutamine-rich tetratricopeptide repeat (TPR)-containing
ENSMUSG00000037003	Tns2	0.660589	0.00954933	0.0830616	tensin 2 [Source:MGI Symbol;Acc:MGI:2387586]
ENSMUSG00000097789	Gm2115	-0.226091	0.00953154	0.0830616	predicted gene 2115 [Source:MGI Symbol;Acc:MGI:3780284]
ENSMUSG00000043461	Sptssb	-0.919952	0.00956691	0.0831623	serine palmitoyltransferase
ENSMUSG00000055044	Pdlim1	0.798094	0.00961224	0.0833039	PDZ and LIM domain 1 (elfin) [Source:MGI Symbol;Acc:MGI:1860611]
ENSMUSG00000050931	Sgms2	0.631054	0.00962089	0.0833039	sphingomyelin synthase 2 [Source:MGI Symbol;Acc:MGI:1921692]
ENSMUSG00000030536	Iqgap1	0.260096	0.00960292	0.0833039	IQ motif containing GTPase activating protein 1 [Source:MGI Symbol;Acc:MGI:1352757]
ENSMUSG00000027488	Snta1	-0.211592	0.00961061	0.0833039	syntrophin
ENSMUSG00000035673	Sbno2	0.246787	0.00959698	0.0833039	strawberry notch 2 [Source:MGI Symbol;Acc:MGI:2448490]
ENSMUSG00000031232	Magt1	-0.218875	0.0095919	0.0833039	magnesium transporter 1 [Source:MGI Symbol;Acc:MGI:1914325]
ENSMUSG00000116143	Sgms2	0.631054	0.00962089	0.0833039	sphingomyelin synthase 2 [Source:MGI Symbol;Acc:MGI:1921692]
ENSMUSG00000038212	Mfsd14b	-0.223257	0.00964337	0.0834295	major facilitator superfamily domain containing 14B [Source:MGI Symbol;Acc:MGI:1913881]
ENSMUSG00000070891	Gm12689	0.874555	0.00964619	0.0834295	predicted gene 12689 [Source:MGI Symbol;Acc:MGI:3650433]
ENSMUSG00000109901	Chmp1b	-0.219983	0.00965205	0.0834336	charged multivesicular body protein 1B [Source:MGI Symbol;Acc:MGI:1914314]
ENSMUSG00000032523	Hhatl	-0.224753	0.00965779	0.0834366	hedgehog acyltransferase-like [Source:MGI Symbol;Acc:MGI:1922020]
ENSMUSG00000028125	Abca4	0.604053	0.00969914	0.083521	ATP-binding cassette
ENSMUSG00000023074	Mospd1	-0.244009	0.00969994	0.083521	motile sperm domain containing 1 [Source:MGI Symbol;Acc:MGI:1917630]
ENSMUSG00000061755	Bod1l	0.237529	0.00967811	0.083521	biorientation of chromosomes in cell division 1-like [Source:MGI Symbol;Acc:MGI:2444804]
ENSMUSG00000002103	Acp2	-0.220308	0.00969951	0.083521	acid phosphatase 2
ENSMUSG00000083863	Gm13341	-1.29058	0.00968907	0.083521	predicted gene 13341 [Source:MGI Symbol;Acc:MGI:3650228]
ENSMUSG00000106379	Lhfpl3	1.02928	0.00967983	0.083521	lipoma HMGIC fusion partner-like 3 [Source:MGI Symbol;Acc:MGI:1925076]
ENSMUSG00000028992	Nmnat1	-0.303189	0.00970891	0.0835517	nicotinamide nucleotide adenylyltransferase 1 [Source:MGI Symbol;Acc:MGI:1913704]
ENSMUSG00000053964	Lgals4	0.667681	0.00974201	0.08379	lectin
ENSMUSG00000118295	Gm8437	1.02156	0.00976079	0.0839048	predicted gene 8437 [Source:MGI Symbol;Acc:MGI:3642987]
ENSMUSG00000060923	Acyp2	-0.384393	0.00976709	0.0839124	acylphosphatase 2
ENSMUSG00000023277	Twf2	-0.250234	0.00978024	0.0839787	twinfilin actin binding protein 2 [Source:MGI Symbol;Acc:MGI:1346078]
ENSMUSG00000037151	Lrrc20	-0.243856	0.00979754	0.0840664	leucine rich repeat containing 20 [Source:MGI Symbol;Acc:MGI:2387182]
ENSMUSG00000057103	Nat8f1	-0.307874	0.00980132	0.0840664	N-acetyltransferase 8 (GCN5-related) family member 1 [Source:MGI Symbol;Acc:MGI:1913366]
ENSMUSG00000031783	Polr2c	-0.266905	0.00981176	0.0841086	polymerase (RNA) II (DNA directed) polypeptide C [Source:MGI Symbol;Acc:MGI:109299]
ENSMUSG00000028248	Pnisr	0.367058	0.0098171	0.0841086	PNN interacting serine/arginine-rich [Source:MGI Symbol;Acc:MGI:1913875]
ENSMUSG00000035845	Alg12	-0.228425	0.00983643	0.0841408	asparagine-linked glycosylation 12 (alpha-1
ENSMUSG00000028557	Rnf11	-0.221466	0.00983718	0.0841408	ring finger protein 11 [Source:MGI Symbol;Acc:MGI:1352759]
ENSMUSG00000021215	Net1	0.834534	0.00983354	0.0841408	neuroepithelial cell transforming gene 1 [Source:MGI Symbol;Acc:MGI:1927138]
ENSMUSG00000009739	Pou6f1	0.272696	0.00987209	0.0843927	POU domain
ENSMUSG00000032615	Nt5m	-0.276717	0.00990391	0.084618	5'
ENSMUSG00000031536	Polb	-0.294341	0.00991921	0.0846552	polymerase (DNA directed)
ENSMUSG00000025790	Slco3a1	0.729801	0.00991477	0.0846552	solute carrier organic anion transporter family
ENSMUSG00000033405	Nudt15	-0.339785	0.00994669	0.0848429	nudix (nucleoside diphosphate linked moiety X)-type motif 15 [Source:MGI Symbol;Acc:MGI:2443366]
ENSMUSG00000016477	E2f3	-0.224589	0.00996894	0.0849859	E2F transcription factor 3 [Source:MGI Symbol;Acc:MGI:1096340]
ENSMUSG00000035834	Polr3g	-0.488297	0.00998225	0.0850525	polymerase (RNA) III (DNA directed) polypeptide G [Source:MGI Symbol;Acc:MGI:1914736]
ENSMUSG00000030515	Tarsl2	-0.252187	0.00998775	0.0850525	threonyl-tRNA synthetase-like 2 [Source:MGI Symbol;Acc:MGI:2444486]
ENSMUSG00000037196	Pacrg	-0.445088	0.00999754	0.0850891	PARK2 co-regulated [Source:MGI Symbol;Acc:MGI:1916560]
ENSMUSG00000025940	Tmem70	-0.261148	0.0101076	0.0859788	transmembrane protein 70 [Source:MGI Symbol;Acc:MGI:1915068]
ENSMUSG00000062859	Tcp11	0.952927	0.010126	0.086016	t-complex protein 11 [Source:MGI Symbol;Acc:MGI:98544]
ENSMUSG00000033685	Ucp2	0.635357	0.0101287	0.086016	uncoupling protein 2 (mitochondrial
ENSMUSG00000020834	Dhrs13	-0.259144	0.0101286	0.086016	dehydrogenase/reductase (SDR family) member 13 [Source:MGI Symbol;Acc:MGI:1917701]
ENSMUSG00000029182	Fam166c	1.10089	0.0101528	0.0861304	family with sequence similarity 166
ENSMUSG00000021371	Mcur1	-0.210576	0.0101533	0.0861304	mitochondrial calcium uniporter regulator 1 [Source:MGI Symbol;Acc:MGI:1923387]
ENSMUSG00000063564	Col23a1	0.908336	0.0101703	0.0862275	collagen
ENSMUSG00000026749	Nek6	-0.227341	0.0101882	0.0863316	NIMA (never in mitosis gene a)-related expressed kinase 6 [Source:MGI Symbol;Acc:MGI:1891638]
ENSMUSG00000019846	Lama4	0.761867	0.0102287	0.0865798	laminin
ENSMUSG00000018893	Mb	0.978692	0.0102235	0.0865798	myoglobin [Source:MGI Symbol;Acc:MGI:96922]
ENSMUSG00000074340	Ovgp1	0.620253	0.010271	0.0868907	oviductal glycoprotein 1 [Source:MGI Symbol;Acc:MGI:106661]
ENSMUSG00000036975	Tmem177	-0.240363	0.0103075	0.0871361	transmembrane protein 177 [Source:MGI Symbol;Acc:MGI:1913593]
ENSMUSG00000015829	Tnr	0.565466	0.0103113	0.0871361	tenascin R [Source:MGI Symbol;Acc:MGI:99516]
ENSMUSG00000027520	Zdbf2	0.47232	0.0103174	0.0871401	zinc finger
ENSMUSG00000007039	Ddah2	-0.25942	0.0103663	0.0875053	dimethylarginine dimethylaminohydrolase 2 [Source:MGI Symbol;Acc:MGI:1859016]
ENSMUSG00000037653	Kctd8	1.25096	0.010375	0.0875313	potassium channel tetramerisation domain containing 8 [Source:MGI Symbol;Acc:MGI:2443804]
ENSMUSG00000078552	Dcdc2b	0.559074	0.0103961	0.0876141	doublecortin domain containing 2b [Source:MGI Symbol;Acc:MGI:2686212]
ENSMUSG00000036879	Phkb	-0.226364	0.0103921	0.0876141	phosphorylase kinase beta [Source:MGI Symbol;Acc:MGI:97578]
ENSMUSG00000034891	Sncb	0.785881	0.0104265	0.087774	synuclein
ENSMUSG00000020092	Pald1	0.553321	0.010426	0.087774	phosphatase domain containing
ENSMUSG00000051147	Nat2	-0.344239	0.0104448	0.0878803	N-acetyltransferase 2 (arylamine N-acetyltransferase) [Source:MGI Symbol;Acc:MGI:109201]
ENSMUSG00000029695	Aass	-0.288213	0.0104585	0.087948	aminoadipate-semialdehyde synthase [Source:MGI Symbol;Acc:MGI:1353573]
ENSMUSG00000028133	Rwdd3	0.407938	0.0104759	0.0880461	RWD domain containing 3 [Source:MGI Symbol;Acc:MGI:1920420]
ENSMUSG00000061080	Lsamp	-0.21855	0.0105061	0.0881563	limbic system-associated membrane protein [Source:MGI Symbol;Acc:MGI:1261760]
ENSMUSG00000109378	Gm49396	0.6638	0.0105008	0.0881563	predicted gene
ENSMUSG00000031595	Pdgfrl	-0.260455	0.010504	0.0881563	platelet-derived growth factor receptor-like [Source:MGI Symbol;Acc:MGI:1916047]
ENSMUSG00000096862	Gm13301	0.459314	0.0105163	0.0881941	predicted gene 13301 [Source:MGI Symbol;Acc:MGI:3707230]
ENSMUSG00000046719	Nxph3	1.18617	0.0105586	0.0884532	neurexophilin 3 [Source:MGI Symbol;Acc:MGI:1336188]
ENSMUSG00000025439	Clns1a	-0.219746	0.0105553	0.0884532	chloride channel
ENSMUSG00000026074	Map4k4	0.222879	0.0105742	0.0885358	mitogen-activated protein kinase kinase kinase kinase 4 [Source:MGI Symbol;Acc:MGI:1349394]
ENSMUSG00000028906	Epb41	0.262356	0.0106156	0.0888349	erythrocyte membrane protein band 4.1 [Source:MGI Symbol;Acc:MGI:95401]
ENSMUSG00000042453	Reln	0.761854	0.0106316	0.0889201	reelin [Source:MGI Symbol;Acc:MGI:103022]
ENSMUSG00000059013	Sh2d3c	0.634852	0.0106749	0.0892344	SH2 domain containing 3C [Source:MGI Symbol;Acc:MGI:1351631]
ENSMUSG00000023045	Soat2	1.01092	0.0106887	0.0892651	sterol O-acyltransferase 2 [Source:MGI Symbol;Acc:MGI:1332226]
ENSMUSG00000037669	Ldah	-0.23478	0.0106901	0.0892651	lipid droplet associated hydrolase [Source:MGI Symbol;Acc:MGI:1916082]
ENSMUSG00000018417	Myo1b	0.692538	0.0107103	0.0893852	myosin IB [Source:MGI Symbol;Acc:MGI:107752]
ENSMUSG00000022012	Enox1	-0.282271	0.010725	0.0894601	ecto-NOX disulfide-thiol exchanger 1 [Source:MGI Symbol;Acc:MGI:2444896]
ENSMUSG00000021200	Asb2	0.857759	0.0107357	0.089501	ankyrin repeat and SOCS box-containing 2 [Source:MGI Symbol;Acc:MGI:1929743]
ENSMUSG00000072944	Nup62cl	0.701478	0.0107572	0.0896314	nucleoporin 62 C-terminal like [Source:MGI Symbol;Acc:MGI:2685565]
ENSMUSG00000008999	Bmp7	0.209053	0.0107658	0.089655	bone morphogenetic protein 7 [Source:MGI Symbol;Acc:MGI:103302]
ENSMUSG00000037995	Igsf9	0.89862	0.0108067	0.089899	immunoglobulin superfamily
ENSMUSG00000019820	Utrn	0.22953	0.0108058	0.089899	utrophin [Source:MGI Symbol;Acc:MGI:104631]
ENSMUSG00000040632	Nrl	0.968916	0.0108166	0.0899328	neural retina leucine zipper gene [Source:MGI Symbol;Acc:MGI:102567]
ENSMUSG00000000223	Drp2	-0.217582	0.0108371	0.090042	dystrophin related protein 2 [Source:MGI Symbol;Acc:MGI:107432]
ENSMUSG00000028719	Cmpk1	-0.27896	0.0108414	0.090042	cytidine monophosphate (UMP-CMP) kinase 1 [Source:MGI Symbol;Acc:MGI:1913838]
ENSMUSG00000030708	Dnajb13	0.878717	0.0108502	0.0900673	DnaJ heat shock protein family (Hsp40) member B13 [Source:MGI Symbol;Acc:MGI:1916637]
ENSMUSG00000039720	Got1l1	1.07768	0.0108699	0.0900823	glutamic-oxaloacetic transaminase 1-like 1 [Source:MGI Symbol;Acc:MGI:1923865]
ENSMUSG00000010830	Kdelr3	0.768527	0.0108598	0.0900823	KDEL (Lys-Asp-Glu-Leu) endoplasmic reticulum protein retention receptor 3 [Source:MGI Symbol;Acc:MGI:2145953]
ENSMUSG00000027351	Spred1	-0.254716	0.0108808	0.0900823	sprouty protein with EVH-1 domain 1
ENSMUSG00000024227	Pdzph1	-0.373273	0.0108811	0.0900823	PDZ and pleckstrin homology domains 1 [Source:MGI Symbol;Acc:MGI:1916489]
ENSMUSG00000020994	Pnn	0.277413	0.0108651	0.0900823	pinin [Source:MGI Symbol;Acc:MGI:1100514]
ENSMUSG00000039043	Arpin	-0.219931	0.0108921	0.0901247	actin-related protein 2/3 complex inhibitor [Source:MGI Symbol;Acc:MGI:1917670]
ENSMUSG00000063919	Srrm4	-0.619361	0.0109227	0.0903294	serine/arginine repetitive matrix 4 [Source:MGI Symbol;Acc:MGI:1916205]
ENSMUSG00000034730	Adgrb1	0.209457	0.0109316	0.0903322	adhesion G protein-coupled receptor B1 [Source:MGI Symbol;Acc:MGI:1933736]
ENSMUSG00000022658	Tagln3	-0.411039	0.0109347	0.0903322	transgelin 3 [Source:MGI Symbol;Acc:MGI:1926784]
ENSMUSG00000046808	Atp10d	0.574923	0.0109525	0.0904314	ATPase
ENSMUSG00000041696	Rasl12	0.86197	0.0109749	0.0905676	RAS-like
ENSMUSG00000028691	Prdx1	-0.261664	0.0110168	0.0908537	peroxiredoxin 1 [Source:MGI Symbol;Acc:MGI:99523]
ENSMUSG00000024990	Rbp4	0.879472	0.0110213	0.0908537	retinol binding protein 4
ENSMUSG00000024236	Svil	0.304947	0.0110318	0.0908917	supervillin [Source:MGI Symbol;Acc:MGI:2147319]
ENSMUSG00000013787	Ehmt2	0.273364	0.0110693	0.0911524	euchromatic histone lysine N-methyltransferase 2 [Source:MGI Symbol;Acc:MGI:2148922]
ENSMUSG00000037533	Rapgef6	0.335636	0.0111305	0.0916072	Rap guanine nucleotide exchange factor (GEF) 6 [Source:MGI Symbol;Acc:MGI:2384761]
ENSMUSG00000031543	Ank1	-0.47524	0.0111424	0.0916564	ankyrin 1
ENSMUSG00000019945	Cabcoco1	0.902871	0.0111614	0.0917646	ciliary associated calcium binding coiled-coil 1 [Source:MGI Symbol;Acc:MGI:1920537]
ENSMUSG00000034311	Kif4	0.97873	0.0111787	0.0918579	kinesin family member 4 [Source:MGI Symbol;Acc:MGI:108389]
ENSMUSG00000001942	Siae	-0.216363	0.011187	0.0918772	sialic acid acetylesterase [Source:MGI Symbol;Acc:MGI:104803]
ENSMUSG00000002475	Abhd3	-0.222611	0.0112288	0.0921714	abhydrolase domain containing 3 [Source:MGI Symbol;Acc:MGI:2147183]
ENSMUSG00000018822	Sfrp5	0.333134	0.0112487	0.0922861	secreted frizzled-related sequence protein 5 [Source:MGI Symbol;Acc:MGI:1860298]
ENSMUSG00000054146	Krt15	1.00032	0.0112588	0.0923199	keratin 15 [Source:MGI Symbol;Acc:MGI:96689]
ENSMUSG00000067629	Syngap1	0.395068	0.0112778	0.0924268	synaptic Ras GTPase activating protein 1 homolog (rat) [Source:MGI Symbol;Acc:MGI:3039785]
ENSMUSG00000030302	Atp2b2	-0.252236	0.0112847	0.0924343	ATPase
ENSMUSG00000001827	Folr1	1.16486	0.0112973	0.0924883	folate receptor 1 (adult) [Source:MGI Symbol;Acc:MGI:95568]
ENSMUSG00000024069	Slc30a6	-0.229488	0.0113179	0.0926078	solute carrier family 30 (zinc transporter)
ENSMUSG00000027580	Helz2	0.445081	0.0113243	0.0926116	helicase with zinc finger 2
ENSMUSG00000035394	Cfap53	0.547323	0.0113452	0.0926957	cilia and flagella associated protein 53 [Source:MGI Symbol;Acc:MGI:1921703]
ENSMUSG00000026849	Tor1a	-0.238262	0.0113466	0.0926957	torsin family 1
ENSMUSG00000028360	Slc44a5	0.849184	0.0113654	0.0928008	solute carrier family 44
ENSMUSG00000043336	Filip1l	0.983981	0.0113869	0.0929271	filamin A interacting protein 1-like [Source:MGI Symbol;Acc:MGI:1925999]
ENSMUSG00000023828	Slc22a3	1.43515	0.0113943	0.0929375	solute carrier family 22 (organic cation transporter)
ENSMUSG00000035297	Cops4	-0.219862	0.0114002	0.0929375	COP9 signalosome subunit 4 [Source:MGI Symbol;Acc:MGI:1349414]
ENSMUSG00000028671	Gale	-0.271158	0.0114478	0.093276	galactose-4-epimerase
ENSMUSG00000041272	Tox	-0.216342	0.0114951	0.0936124	thymocyte selection-associated high mobility group box [Source:MGI Symbol;Acc:MGI:2181659]
ENSMUSG00000057110	Cntrl	0.33817	0.0115263	0.0938175	centriolin [Source:MGI Symbol;Acc:MGI:1889576]
ENSMUSG00000046731	Kctd11	-0.232417	0.0115683	0.0941092	potassium channel tetramerisation domain containing 11 [Source:MGI Symbol;Acc:MGI:2448712]
ENSMUSG00000041353	Tmem29	-0.253452	0.0115744	0.0941094	transmembrane protein 29 [Source:MGI Symbol;Acc:MGI:1923420]
ENSMUSG00000038805	Six3	0.262062	0.0116269	0.0944373	sine oculis-related homeobox 3 [Source:MGI Symbol;Acc:MGI:102764]
ENSMUSG00000039057	Myo16	0.365624	0.0116218	0.0944373	myosin XVI [Source:MGI Symbol;Acc:MGI:2685951]
ENSMUSG00000042109	Csdc2	-0.219444	0.0116418	0.0945084	cold shock domain containing C2
ENSMUSG00000021684	Pde8b	-0.213293	0.0116731	0.0947128	phosphodiesterase 8B [Source:MGI Symbol;Acc:MGI:2443999]
ENSMUSG00000051256	Jagn1	-0.272243	0.0116856	0.0947649	jagunal homolog 1 [Source:MGI Symbol;Acc:MGI:1915017]
ENSMUSG00000049044	Rapgef4	0.533021	0.0117116	0.0949257	Rap guanine nucleotide exchange factor (GEF) 4 [Source:MGI Symbol;Acc:MGI:1917723]
ENSMUSG00000071180	Smim15	-0.224037	0.0117221	0.0949614	small integral membrane protein 15 [Source:MGI Symbol;Acc:MGI:1922866]
ENSMUSG00000023973	Cnpy3	-0.248261	0.0117329	0.0949991	canopy FGF signaling regulator 3 [Source:MGI Symbol;Acc:MGI:1919279]
ENSMUSG00000030528	Blm	0.653171	0.0117435	0.0950352	Bloom syndrome
ENSMUSG00000057421	Las1l	0.232858	0.0117715	0.0952119	LAS1-like (S. cerevisiae) [Source:MGI Symbol;Acc:MGI:1923380]
ENSMUSG00000052605	Isoc2b	-0.397186	0.0118143	0.0955078	isochorismatase domain containing 2b [Source:MGI Symbol;Acc:MGI:1914691]
ENSMUSG00000024597	Slc12a2	0.215599	0.0118285	0.095573	solute carrier family 12
ENSMUSG00000035776	Cd99l2	-0.208956	0.0118445	0.0956526	CD99 antigen-like 2 [Source:MGI Symbol;Acc:MGI:2177151]
ENSMUSG00000027603	Ggt7	-0.223799	0.0118529	0.0956699	gamma-glutamyltransferase 7 [Source:MGI Symbol;Acc:MGI:1913385]
ENSMUSG00000041426	Hibch	-0.25116	0.0118694	0.0957536	3-hydroxyisobutyryl-Coenzyme A hydrolase [Source:MGI Symbol;Acc:MGI:1923792]
ENSMUSG00000114278	Gm49027	1.1215	0.0118937	0.0958996	predicted gene
ENSMUSG00000050737	Ptges	-0.251034	0.0119043	0.0959349	prostaglandin E synthase [Source:MGI Symbol;Acc:MGI:1927593]
ENSMUSG00000022679	Mpv17l	-0.219822	0.0119159	0.0959785	Mpv17 transgene
ENSMUSG00000037035	Inhbb	-0.312904	0.0119528	0.096226	inhibin beta-B [Source:MGI Symbol;Acc:MGI:96571]
ENSMUSG00000060962	Dmkn	1.01555	0.0119714	0.0963249	dermokine [Source:MGI Symbol;Acc:MGI:1920962]
ENSMUSG00000052430	Bmpr1b	-0.341044	0.0119998	0.0964536	bone morphogenetic protein receptor
ENSMUSG00000002688	Prkd1	-0.208266	0.011997	0.0964536	protein kinase D1 [Source:MGI Symbol;Acc:MGI:99879]
ENSMUSG00000060600	Eno3	0.59994	0.0120065	0.0964571	enolase 3
ENSMUSG00000059361	Nrsn2	1.49693	0.0120329	0.0966188	neurensin 2 [Source:MGI Symbol;Acc:MGI:2684969]
ENSMUSG00000063296	Tmem117	0.979052	0.012062	0.0968028	transmembrane protein 117 [Source:MGI Symbol;Acc:MGI:2444580]
ENSMUSG00000054728	Phactr1	-0.234393	0.0120698	0.0968146	phosphatase and actin regulator 1 [Source:MGI Symbol;Acc:MGI:2659021]
ENSMUSG00000034330	Plcg2	-0.267058	0.0120969	0.0969822	phospholipase C
ENSMUSG00000116995	Gm21926	-0.28232	0.0121374	0.0972565	predicted gene
ENSMUSG00000068264	Ap5s1	-0.223719	0.0121749	0.0975066	adaptor-related protein 5 complex
ENSMUSG00000046688	Tifa	-0.214278	0.0121858	0.0975434	TRAF-interacting protein with forkhead-associated domain [Source:MGI Symbol;Acc:MGI:2182965]
ENSMUSG00000005469	Prkaca	-0.205548	0.0122041	0.097576	protein kinase
ENSMUSG00000054342	Kcnn4	1.43612	0.0122088	0.097576	potassium intermediate/small conductance calcium-activated channel
ENSMUSG00000019866	Crybg1	1.43709	0.0121978	0.097576	crystallin beta-gamma domain containing 1 [Source:MGI Symbol;Acc:MGI:109544]
ENSMUSG00000048827	Pkd1l3	0.608005	0.0122188	0.0976053	polycystic kidney disease 1 like 3 [Source:MGI Symbol;Acc:MGI:2664670]
ENSMUSG00000041301	Cftr	1.2851	0.0122745	0.098	cystic fibrosis transmembrane conductance regulator [Source:MGI Symbol;Acc:MGI:88388]
ENSMUSG00000049439	Cyp20a1	-0.21346	0.0122919	0.0980879	cytochrome P450
ENSMUSG00000025555	Farp1	0.242143	0.0123129	0.0982047	FERM
ENSMUSG00000082860	Gm13204	0.959018	0.0123227	0.0982325	predicted gene 13204 [Source:MGI Symbol;Acc:MGI:3651444]
ENSMUSG00000022200	Golph3	-0.204791	0.0123781	0.0986234	golgi phosphoprotein 3 [Source:MGI Symbol;Acc:MGI:1913879]
ENSMUSG00000005338	Cadm3	-0.241822	0.0123994	0.0986409	cell adhesion molecule 3 [Source:MGI Symbol;Acc:MGI:2137858]
ENSMUSG00000107283	Mpv17	-0.216596	0.0123932	0.0986409	MpV17 mitochondrial inner membrane protein [Source:MGI Symbol;Acc:MGI:97138]
ENSMUSG00000020709	Adap2	0.764528	0.0123994	0.0986409	ArfGAP with dual PH domains 2 [Source:MGI Symbol;Acc:MGI:2663075]
ENSMUSG00000040040	Ift88	0.453232	0.0124627	0.0990935	intraflagellar transport 88 [Source:MGI Symbol;Acc:MGI:98715]
ENSMUSG00000020900	Myh10	0.266574	0.0125044	0.099282	myosin
ENSMUSG00000026525	Opn3	0.700819	0.012494	0.099282	opsin 3 [Source:MGI Symbol;Acc:MGI:1338022]
ENSMUSG00000037747	Phyhipl	-0.21226	0.0125057	0.099282	phytanoyl-CoA hydroxylase interacting protein-like [Source:MGI Symbol;Acc:MGI:1918161]
ENSMUSG00000025978	Rftn2	-0.203927	0.0125264	0.0993955	raftlin family member 2 [Source:MGI Symbol;Acc:MGI:1921263]
ENSMUSG00000020811	Wscd1	-0.206664	0.0125627	0.0996322	WSC domain containing 1 [Source:MGI Symbol;Acc:MGI:2448493]
ENSMUSG00000039621	Prex1	-0.203529	0.0125774	0.0996439	phosphatidylinositol-3
ENSMUSG00000024948	Map4k2	0.390587	0.0125964	0.0996439	mitogen-activated protein kinase kinase kinase kinase 2 [Source:MGI Symbol;Acc:MGI:1346883]
ENSMUSG00000048142	Nat8l	-0.207478	0.0125724	0.0996439	N-acetyltransferase 8-like [Source:MGI Symbol;Acc:MGI:2447776]
ENSMUSG00000024259	Slc25a46	-0.207076	0.0125955	0.0996439	solute carrier family 25
ENSMUSG00000106850	Map4k2	0.390587	0.0125964	0.0996439	mitogen-activated protein kinase kinase kinase kinase 2 [Source:MGI Symbol;Acc:MGI:1346883]
ENSMUSG00000070304	Scn2b	0.533084	0.0126045	0.0996571	sodium channel
ENSMUSG00000031842	Pde4c	0.834569	0.0126353	0.0997833	phosphodiesterase 4C
ENSMUSG00000021509	Slc25a48	-0.625681	0.0126386	0.0997833	solute carrier family 25
ENSMUSG00000111773	Pde4c	0.834289	0.0126398	0.0997833	phosphodiesterase 4C
ENSMUSG00000047394	Odf3b	1.13904	0.0126492	0.099807	outer dense fiber of sperm tails 3B [Source:MGI Symbol;Acc:MGI:1917363]
ENSMUSG00000066324	Impad1	-0.20367	0.0126677	0.0999015	inositol monophosphatase domain containing 1 [Source:MGI Symbol;Acc:MGI:1915720]
ENSMUSG00000027822	Slc33a1	-0.217246	0.0126984	0.100031	solute carrier family 33 (acetyl-CoA transporter)
ENSMUSG00000054723	Vmac	-0.224165	0.0127148	0.100031	vimentin-type intermediate filament associated coiled-coil protein [Source:MGI Symbol;Acc:MGI:2146912]
ENSMUSG00000025878	Uimc1	0.260576	0.012697	0.100031	ubiquitin interaction motif containing 1 [Source:MGI Symbol;Acc:MGI:103185]
ENSMUSG00000006362	Cbfa2t3	0.710735	0.0127163	0.100031	CBFA2/RUNX1 translocation partner 3 [Source:MGI Symbol;Acc:MGI:1338013]
ENSMUSG00000033227	Wnt6	1.1359	0.0127128	0.100031	wingless-type MMTV integration site family
ENSMUSG00000096847	Tmem151b	-0.308816	0.0127259	0.100055	transmembrane protein 151B [Source:MGI Symbol;Acc:MGI:2685169]
ENSMUSG00000020930	Ccdc103	0.454949	0.0127541	0.100226	coiled-coil domain containing 103 [Source:MGI Symbol;Acc:MGI:1920543]
ENSMUSG00000038884	Shfl	0.530134	0.0129015	0.100983	shiftless antiviral inhibitor of ribosomal frameshifting [Source:MGI Symbol;Acc:MGI:2441788]
ENSMUSG00000023259	Slc26a6	-0.213459	0.0128987	0.100983	solute carrier family 26
ENSMUSG00000029209	Gnpda2	-0.219519	0.0128846	0.100983	glucosamine-6-phosphate deaminase 2 [Source:MGI Symbol;Acc:MGI:1915230]
ENSMUSG00000028626	Col9a2	0.99325	0.0129027	0.100983	collagen
ENSMUSG00000024378	Stard4	-0.301997	0.012868	0.100983	StAR-related lipid transfer (START) domain containing 4 [Source:MGI Symbol;Acc:MGI:2156764]
ENSMUSG00000027797	Dclk1	-0.258264	0.0128575	0.100983	doublecortin-like kinase 1 [Source:MGI Symbol;Acc:MGI:1330861]
ENSMUSG00000047586	Nccrp1	-0.761684	0.0128962	0.100983	non-specific cytotoxic cell receptor protein 1 homolog (zebrafish) [Source:MGI Symbol;Acc:MGI:2685009]
ENSMUSG00000107138	Slc26a6	-0.213459	0.0128987	0.100983	solute carrier family 26
ENSMUSG00000104713	Gbp6	0.743736	0.0129346	0.101181	guanylate binding protein 6 [Source:MGI Symbol;Acc:MGI:2140937]
ENSMUSG00000028180	Zranb2	-0.22341	0.0129471	0.101228	zinc finger
ENSMUSG00000025236	Adpgk	-0.209162	0.0129656	0.101322	ADP-dependent glucokinase [Source:MGI Symbol;Acc:MGI:1919391]
ENSMUSG00000022178	Ajuba	0.524809	0.0129927	0.101482	ajuba LIM protein [Source:MGI Symbol;Acc:MGI:1341886]
ENSMUSG00000009216	Fam163b	0.841966	0.0130015	0.1015	family with sequence similarity 163
ENSMUSG00000042772	Smg7	0.247859	0.0130106	0.10152	Smg-7 homolog
ENSMUSG00000016349	Eef1a2	0.705391	0.0130547	0.10171	eukaryotic translation elongation factor 1 alpha 2 [Source:MGI Symbol;Acc:MGI:1096317]
ENSMUSG00000038206	Fbxo8	-0.27599	0.0130473	0.10171	F-box protein 8 [Source:MGI Symbol;Acc:MGI:1354696]
ENSMUSG00000039842	Mcph1	-0.364439	0.0130529	0.10171	microcephaly
ENSMUSG00000023909	Paqr4	-0.202509	0.0130743	0.101811	progestin and adipoQ receptor family member IV [Source:MGI Symbol;Acc:MGI:1923748]
ENSMUSG00000038570	Saxo2	0.546056	0.0130878	0.101865	stabilizer of axonemal microtubules 2 [Source:MGI Symbol;Acc:MGI:1914618]
ENSMUSG00000025533	Asl	-0.305654	0.0131242	0.102097	argininosuccinate lyase [Source:MGI Symbol;Acc:MGI:88084]
ENSMUSG00000073795	Spef1l	0.923841	0.0131648	0.102361	sperm flagellar 1 like [Source:MGI Symbol;Acc:MGI:2685939]
ENSMUSG00000073555	Gm4951	0.802253	0.013195	0.102536	predicted gene 4951 [Source:MGI Symbol;Acc:MGI:3644953]
ENSMUSG00000042705	Commd10	-0.253929	0.0132005	0.102536	COMM domain containing 10 [Source:MGI Symbol;Acc:MGI:1916706]
ENSMUSG00000022663	Atg3	-0.218157	0.013244	0.102822	autophagy related 3 [Source:MGI Symbol;Acc:MGI:1915091]
ENSMUSG00000060594	Layn	0.721701	0.013303	0.103176	layilin [Source:MGI Symbol;Acc:MGI:2685357]
ENSMUSG00000021176	Efcab11	0.745726	0.013301	0.103176	EF-hand calcium binding domain 11 [Source:MGI Symbol;Acc:MGI:1926017]
ENSMUSG00000056737	Capg	0.891854	0.0133216	0.103218	capping protein (actin filament)
ENSMUSG00000029777	Gars	0.225488	0.0133169	0.103218	glycyl-tRNA synthetase [Source:MGI Symbol;Acc:MGI:2449057]
ENSMUSG00000062480	Acat3	-0.210871	0.0133411	0.103316	acetyl-Coenzyme A acetyltransferase 3 [Source:MGI Symbol;Acc:MGI:109182]
ENSMUSG00000053963	Stum	0.642846	0.0133665	0.10341	mechanosensory transduction mediator [Source:MGI Symbol;Acc:MGI:2138735]
[truncated: 13,474 more rows]

## Sheet: RNAseq scaled reads per base
	Gene symbol	Control 1	Control 2	Control 3	Control 4	Control 5	Control 6	TwKOastro 1	TwKOastro 2	TwKOastro 3	TwKOastro 4	TwKOastro 5
ENSMUSG00000000001	Gnai3	2197.25	2239.67	2101.46	2279.91	1996.4	2180.89	1557.36	2084.86	2334.69	2177.4	1976.22
ENSMUSG00000000028	Cdc45	53.1416	66.9477	89.3701	100.883	63.335	66.5599	65.9401	98.0302	119.925	81.3237	84.8977
ENSMUSG00000000037	Scml2	17.4688	33.9041	31.3471	15.6732	20.3272	15.1386	29.8586	13.0948	9.28325	11.493	25.4255
ENSMUSG00000000056	Narf	77.1534	79.8299	103.607	56.6994	63.3178	74.3751	47.4073	51.0318	54.1813	68.7696	40.1379
ENSMUSG00000000058	Cav2	718.085	652.607	552.823	597.806	495.645	618.863	514.313	565.994	534.385	458.332	521.918
ENSMUSG00000000078	Klf6	403.072	330.97	369.78	347.042	377.388	371.866	260.187	342.366	313.078	403.887	384.116
ENSMUSG00000000085	Scmh1	421.692	508.707	469.448	572.892	499.713	566.217	581.994	441.545	437.369	468.647	513.866
ENSMUSG00000000088	Cox5a	1456.58	1840.22	1202.01	2725.84	2451.86	2786.46	1308.12	1662.6	1454.89	1186	2403.69
ENSMUSG00000000093	Tbx2	36.765	114.617	54.9198	164.691	175.964	249.244	540.361	134.198	266.296	176.19	433.382
ENSMUSG00000000120	Ngfr	222.931	233.457	233.41	217.459	216.619	222.283	203.699	188.056	155.048	180.361	248.246
ENSMUSG00000000125	Wnt3	17.3012	49.564	14.5071	11.2035	21.329	16.6163	28.8076	68.0574	13.5569	20.7282	28.2839
ENSMUSG00000000126	Wnt9a	76.774	83.6448	67.3759	82.9234	77.8594	87.2631	60.215	67.1061	72.6262	80.0812	98.5376
ENSMUSG00000000127	Fer	421.183	326.362	277.276	290.55	335.181	290.713	310.456	303.534	366.755	315.767	224.383
ENSMUSG00000000131	Xpo6	358.7	386.345	347.255	431.267	384.68	448.078	733.474	414.825	448.501	317.072	455.94
ENSMUSG00000000134	Tfe3	1389.99	1512.06	1460.51	1600.52	1913.81	1823.4	1540.96	1511.67	1641.25	1777.51	1665.71
ENSMUSG00000000142	Axin2	442.309	502.821	502.563	501.961	523.142	604.986	520.514	496.186	366.365	482.987	479.633
ENSMUSG00000000148	Brat1	738.531	857.145	800.793	811.656	905.21	823.448	821.177	848.664	812.603	765.123	788.856
ENSMUSG00000000149	Gna12	4660.79	4109.49	5193.86	4008.89	4044.23	3854.96	3798.41	4012.7	4543.67	4739.77	3401.99
ENSMUSG00000000154	Slc22a18	61.9009	71.5216	64.8683	100.336	77.3	97.0183	76.3415	113.781	121.304	110.043	119.584
ENSMUSG00000000167	Pih1d2	27.0489	78.1351	38.5766	40.8254	56.4707	45.7452	74.8093	98.462	66.0947	57.288	152.789
ENSMUSG00000000168	Dlat	251.235	237.199	236.558	280.368	256.121	245.414	182.691	200.848	256.569	229.473	209.546
ENSMUSG00000000171	Sdhd	1159.18	1334.1	1198.91	1718.62	1423.71	1586.85	942.795	1144.51	1148.46	973.283	1167.85
ENSMUSG00000000184	Ccnd2	416.696	357.181	480.036	411.931	279.838	288.703	428.658	275.249	516.16	498.418	262.874
ENSMUSG00000000194	Gpr107	516.639	453.145	547.09	358.665	454.882	389.539	297.181	410.159	448.941	488.011	325.851
ENSMUSG00000000197	Nalcn	45.306	84.15	30.6969	42.073	16.7049	37.9694	271.794	68.2484	262.738	82.9067	69.2335
ENSMUSG00000000202	Btbd17	4181.18	4592.31	4506.93	4984.63	4723.44	5244.33	2741.86	2910.45	3012.75	3256.56	3451.91
ENSMUSG00000000223	Drp2	1159.72	1026.93	1124.45	917.283	934.383	918.313	946.798	908.985	816.807	744.728	672.005
ENSMUSG00000000244	Tspan32	9.45576	1.4578	1.79584	0.37974	2.42763	4.52176	2.07899	9.29224	5.9545	2.0323	5.72118
ENSMUSG00000000247	Lhx2	2962.54	2998.05	2726.57	3765.33	3662.61	3617.48	1794.3	2151.12	2055.4	2139.1	2432.44
ENSMUSG00000000253	Gmpr	55.3141	93.2355	43.2384	98.858	83.6161	95.2577	65.1241	78.1836	58.7692	48.7544	94.9169
ENSMUSG00000000266	Mid2	695.782	601.519	685.704	627.397	530.518	484.667	473.827	607.036	758.481	681.187	477.549
ENSMUSG00000000275	Trim25	634.47	584.012	482.035	462.915	511.778	552.134	668.35	484.951	710.754	578.393	546.863
ENSMUSG00000000276	Dgke	540.744	423.72	430.96	401.5	319.098	381.13	436.641	481.109	459.713	516.154	389.373
ENSMUSG00000000278	Scpep1	1658.75	1778.11	1497.34	1592.02	1850.29	1790.4	1545.14	1616.12	1852.45	1857.06	2009.07
ENSMUSG00000000282	Mnt	94.482	138.451	77.5074	88.7662	129.954	121.166	133.7	146.664	96.8415	107.41	139.595
ENSMUSG00000000290	Itgb2	21.4233	16.0627	13.2691	17.9256	18.1297	25.3847	23.1614	25.4276	22.4621	24.497	79.4892
ENSMUSG00000000295	Hddc2	217.979	199.997	125.908	296.282	265.431	334.614	197.257	273.449	210.855	236.733	268.754
ENSMUSG00000000296	Tpd52l1	78.1929	72.5529	69.1274	125.387	91.1624	104.035	70.7048	89.2395	93.3946	84.8043	110.999
ENSMUSG00000000301	Pemt	19.8772	18.4983	17.2396	33.9694	20.2457	18.1599	31.6157	14.8966	17.6778	16.4685	33.1705
ENSMUSG00000000303	Cdh1	3.28954	8.82669	4.42507	5.58616	5.3194	30.6102	11.8226	25.2464	8.26792	14.0247	17.7956
ENSMUSG00000000305	Cdh4	115.448	106.382	105.407	74.084	75.0453	95.8758	75.895	90.8138	79.0328	96.7317	68.6492
ENSMUSG00000000308	Ckmt1	0	3.00025	1.98975	3.03955	3.66402	8.49381	21.239	10.1363	3.5675	12.4448	2.33859
ENSMUSG00000000317	Bcl6b	1.92421	3.73436	2.75546	1.87442	5.58488	7.49136	2.34951	6.96024	4.76227	9.7767	14.5442
ENSMUSG00000000320	Alox12	13.2955	83.2712	11.8297	53.394	38.7059	35.2081	378.575	28.6535	320.831	29.8593	71.446
ENSMUSG00000000325	Arvcf	456.644	711.963	495.092	543.22	498.861	664.759	2434.97	919.534	1726.7	658.452	1245.6
ENSMUSG00000000326	Comt	1417.8	1427.95	1300.79	1760.22	1560.75	1658.56	1305.93	1430.86	1337.23	1284.53	1588.86
ENSMUSG00000000339	Rtca	182.905	189.636	145.328	207.888	207.2	228.625	189.491	213.554	185.109	168.172	232.347
ENSMUSG00000000340	Dbt	159.606	119.851	167.073	152.729	126.676	138.681	96.0931	120.667	112.638	118.814	109.346
ENSMUSG00000000346	Dazap2	2053.46	2205.39	1774.39	2703.58	2540.88	2459.24	1683.43	2076.83	2052.19	1784.35	2386.12
ENSMUSG00000000355	Mcts1	111.069	120.911	97.9393	153.53	133.121	140.271	112.953	100.621	110.753	81.8281	130.595
ENSMUSG00000000359	Rem1	9.58319	17.9937	6.18122	18.8038	40.263	51.6461	75.5734	20.779	31.1021	17.8442	53.1537
ENSMUSG00000000374	Trappc10	418.549	353.014	502.314	356.055	351.654	316.203	359.829	409.246	410.903	420.27	301
ENSMUSG00000000378	Ccm2	269.115	236.29	283.627	275.679	297.818	292.653	235.321	214.197	264.623	225.065	249.181
ENSMUSG00000000384	Tbrg4	183.485	142.138	203.162	196.74	163.977	163.399	181.356	165.71	203.485	208.609	184.963
ENSMUSG00000000386	Mx1	5.77213	3.80817	5.15559	2.01198	9.31647	2.97101	10.2828	6.47989	5.86878	8.13046	4.91222
ENSMUSG00000000392	Fap	18.7794	34.5259	7.35376	14.5351	21.1159	36.3168	143.559	12.5132	62.9035	17.2104	28.5508
ENSMUSG00000000399	Ndufa9	1006.51	1071.06	807.723	1344.86	1232.67	1358.39	977.16	1137.56	1039.58	908.76	1176.86
ENSMUSG00000000402	Egfl6	1131.13	1032.68	1005.21	1228.09	1152.96	1179.88	539.534	919.323	726.29	764.163	864.128
ENSMUSG00000000409	Lck	2.60405	8.06155	4.13098	10.6187	15.0451	10.6286	16.6766	13.9073	5.42429	5.30987	14.7141
ENSMUSG00000000416	Cttnbp2	404.852	448.402	527.438	402.207	315.989	265.497	579.857	323.293	520.126	465.767	300.492
ENSMUSG00000000420	Galnt1	725.784	637.969	666.575	672.247	617.111	623.24	530.056	595.709	718.611	574.146	519.833
ENSMUSG00000000439	Mkrn2	211.945	218.881	170.692	153.476	209.933	166.082	171.22	142.346	199.929	165.138	189.502
ENSMUSG00000000440	Pparg	5.00494	7.06274	9.63169	4.04654	2.97542	5.80527	2.02909	5.92138	4.45832	4.71095	5.4743
ENSMUSG00000000441	Raf1	361.003	379.154	407.59	397.354	394.069	338.428	381.415	374.696	402.161	377.812	373.124
ENSMUSG00000000486	Septin1	5.44138	13.5721	4.02995	25.9063	16.015	12.1288	30.8155	9.93244	24.7953	7.64402	25.3502
ENSMUSG00000000489	Pdgfb	29.5521	31.1527	45.5158	77.3967	87.1442	114.542	42.5829	65.4029	64.5162	109.854	286.6
ENSMUSG00000000530	Acvrl1	49.1612	66.6863	95.4716	84.6511	156.613	201.692	96.9997	96.1379	129.411	248.155	364.75
ENSMUSG00000000531	Grasp	45.9358	61.9613	36.6568	89.2477	67.1965	85.1687	95.1543	79.2144	77.4609	81.9774	151.134
ENSMUSG00000000532	Acvr1b	1312.61	1241.17	1175.08	1268.94	1339.46	1282.17	1018.46	1076.08	1210.63	1122.3	1049.77
ENSMUSG00000000538	Tom1l2	6844.07	6372.97	7330.5	6060.63	6320.23	5879.31	4990.24	5422.46	5762.84	6030.37	4685.64
ENSMUSG00000000552	Zfp385a	2460.5	3360.16	2360.06	4021.57	4457.58	3872.08	3200.08	2747.12	3085.38	2563.33	3797.09
ENSMUSG00000000555	Itga5	100.134	99.2522	129.216	93.1294	136.409	168.2	155.28	130.224	193.445	147.98	143.749
ENSMUSG00000000560	Gabra2	562.557	440.645	497.838	519.212	298.609	484.095	231.84	311.293	271.229	403.567	337.024
ENSMUSG00000000561	Wdr77	375.508	370.235	431.014	507.347	432.725	503.655	366.623	387.556	446.998	446.677	499.585
ENSMUSG00000000562	Adora3	4.39664	3.13933	4.91015	11.1107	9.39946	7.3946	7.70304	11.3894	10.7235	10.4421	17.351
ENSMUSG00000000563	Atp5pb	1780.82	1722.67	1412.91	2588.29	2177.81	2646.97	1403.02	1609.4	1469.03	1317.66	2076.19
ENSMUSG00000000567	Sox9	15459.7	15616.7	13321.7	12856	19019.1	16498.9	9482.94	13948.8	11480.7	13699.5	14736.8
ENSMUSG00000000568	Hnrnpd	687.031	786.309	609.979	764.134	721.181	766.839	731.071	845.855	796.838	785.216	869.41
ENSMUSG00000000579	Dynlt1c	60.3327	69.3054	87.8751	62.7957	24.6355	37.3316	108.023	81.2777	34.2475	49.2459	56.8292
ENSMUSG00000000581	C1d	116.779	131.237	104.199	109.243	136.263	135.95	89.926	109.847	94.2109	82.1848	137.714
ENSMUSG00000000594	Gm2a	12912.1	11833.4	11636.8	12742.9	12220.5	12949.3	8393.49	10883.4	10017.6	12063.8	11343.7
ENSMUSG00000000600	Krit1	1144.19	966.304	1290.65	1128.12	1074.64	913.028	858.368	980.521	1049.53	981.024	864.911
ENSMUSG00000000605	Clcn4	3231.02	2725.33	2860.04	2679.98	2508.31	2649.75	2202.4	2490.01	2386.82	2627.73	2349.48
ENSMUSG00000000627	Sema4f	5.0534	7.04073	5.82788	2.39163	2.26937	2.21169	22.9493	3.66475	11.9421	1.60096	1.9472
ENSMUSG00000000628	Hk2	22.4001	40.6084	23.2071	27.9406	15.7742	21.5895	37.9848	94.5421	45.9502	41.706	32.0455
ENSMUSG00000000631	Myo18a	2953.69	3000.11	3771.12	2906.11	2567.41	2408.04	4628.09	2937.95	3243.76	3960.04	3117.39
ENSMUSG00000000632	Sez6	352.238	512.579	202.058	280.579	251.28	261.817	575.628	350.611	508.43	293.326	326.058
ENSMUSG00000000682	Cd52	0	7.05976	2.02259	4.37952	7.29007	17.2419	0	1.87142	3.78347	5.51957	16.9382
ENSMUSG00000000686	Abhd15	23.0252	21.2261	30.6216	25.5056	19.7323	24.502	20.7412	25.5157	49.762	40.5617	20.9722
ENSMUSG00000000693	Loxl3	163.106	137.369	143.806	138.641	145.125	140.511	147.665	137.998	120.628	110.415	124.437
ENSMUSG00000000708	Kat2b	79.6532	69.1135	87.699	70.4663	73.7927	62.0352	71.3739	73.8705	65.4576	58.036	76.1383
ENSMUSG00000000711	Rab5b	2327.71	2138.29	2199.4	2436.71	2267.67	2384.02	1908.69	1950.9	2280.38	2088.56	2217.51
ENSMUSG00000000731	Aire	3.86911	7.62992	1.79749	0	1.90807	1.83269	5.30538	9.14188	3.65789	1.95443	1.162
ENSMUSG00000000732	Icosl	1121.32	1076.43	922.893	1035.75	932.828	1015.25	730.697	1266.37	1246.07	968.39	939.09
ENSMUSG00000000738	Spg7	229.335	225.18	203.313	219.436	263.202	255.891	295.794	258.523	190.122	168.374	225.003
ENSMUSG00000000739	Sult5a1	2.55007	1.26496	4.61483	1.54652	1.9953	3.34518	5.504	1.7493	2.0807	0.734579	1.0519
ENSMUSG00000000740	Rpl13	1848.36	1991.97	1354.29	3473.45	3106.55	3341.1	2229.84	1831.25	2053.05	2133.66	3868.56
ENSMUSG00000000743	Chmp1a	573.89	607.997	616.054	612.955	627.502	622.604	571.254	661.713	583.66	486.848	579.028
ENSMUSG00000000751	Rpa1	1790.8	1673.11	1642.77	1352.57	1500.9	1508.46	1147.15	1671.02	1663.59	1624.3	1608.49
ENSMUSG00000000753	Serpinf1	189.69	248.31	143.759	169.338	198.539	240.72	435.55	262.647	261.109	250.209	337.478
ENSMUSG00000000759	Tubgcp3	476.862	493.427	470.056	543.337	486.49	481.725	579.66	429.78	481.817	402.091	534.947
ENSMUSG00000000776	Polr3d	127.133	103.062	160.887	192.172	147.416	165.513	135.443	128.434	136.663	145.926	120.994
ENSMUSG00000000782	Tcf7	152.042	203.782	137.633	163.924	162.504	189.585	268.003	152.13	206.116	216.569	269.557
ENSMUSG00000000787	Ddx3x	1090.87	912.113	906.306	721.051	945.14	992.099	628.929	1188.83	903.931	1240.27	958.521
ENSMUSG00000000792	Slc5a5	49.7408	69.1831	53.8836	91.8687	97.0471	142.277	158.878	129.405	133.632	127.196	166.054
ENSMUSG00000000794	Kcnn3	7526.74	6107.16	8196.38	5034.46	4952.84	4920.42	3281.23	4539.29	5292.33	7234.55	3509.98
ENSMUSG00000000804	Usp32	196.604	154.144	201.33	153.173	150.267	139.171	120.57	166.843	166.677	193.799	106.611
ENSMUSG00000000805	Car4	24.82	69.8297	38.2009	89.2447	149.365	169.949	229.637	74.8185	120.439	87.7776	269.516
ENSMUSG00000000811	Txnrd3	231.683	217.426	218.13	192.946	197.591	213.467	214.835	247.529	239.205	236.252	216.048
ENSMUSG00000000823	Zfp512b	158.238	98.1384	182.031	99.4854	107.158	82.6604	224.97	170.428	125.486	136.156	127.257
ENSMUSG00000000826	Dnajc5	1308.05	1179.12	1341.41	1111.84	941.405	1043.87	1082.19	1303.73	1361.76	1586.97	975.824
ENSMUSG00000000827	Tpd52l2	600.042	588.759	658.677	703.702	643.637	717.733	585.162	563.027	641.475	556.636	644.035
ENSMUSG00000000838	Fmr1	1020.93	843.602	1024.58	854.315	926.14	760.64	812.623	858.028	977.428	1049.98	826.223
ENSMUSG00000000861	Bcl11a	80.3599	94.2027	58.1373	139.868	90.8775	90.2545	82.1639	60.9915	36.5488	49.2438	57.3801
ENSMUSG00000000869	Il4	34.6343	41.8328	57.5502	52.5059	37.5431	38.7614	40.9756	53.2575	56.8411	39.2348	58.3216
ENSMUSG00000000876	Pxmp4	990.689	1047.83	936.919	1221.7	1114.34	1114.09	793.929	686.247	758.029	664.264	799.163
ENSMUSG00000000881	Dlg3	1673.3	1618.72	1914.94	1503.26	1371.46	1514.9	1527.53	1479.64	1416.8	1696.76	1202.82
ENSMUSG00000000884	Gnb1l	25.837	24.3668	35.9213	23.1587	48.0127	40.8631	42.7681	37.0484	25.7713	27.9053	26.8045
ENSMUSG00000000901	Mmp11	102.16	136.025	91.3772	153.044	143.224	136.107	111.949	104.143	95.6902	103.094	137.138
ENSMUSG00000000902	Smarcb1	2211.42	2619.37	2087.79	2925.64	2995.06	2925.88	2277.6	2420.99	2296.95	1976.54	2594.25
ENSMUSG00000000903	Vpreb3	4.82987	6.90432	3.75132	6.23521	7.73191	11.2045	12.8104	16.4444	6.12717	11.2077	29.3991
ENSMUSG00000000915	Hip1r	280.702	298.014	357.984	258.73	223.145	255.204	306.398	335.157	276.331	358.021	284.007
ENSMUSG00000000916	Nsun5	53.5241	46.8104	59.5139	71.7213	65.0337	67.7337	85.755	70.1065	65.4196	50.3706	63.965
ENSMUSG00000000934	Top1mt	31.4395	42.7698	38.2984	34.1651	40.1675	45.8277	49.2393	33.0326	39.5044	56.452	55.7704
ENSMUSG00000000948	Gm38393	24.0199	23.9466	22.7141	12.1357	6.76567	9.86862	16.2373	21.4018	22.3308	24.427	13.9961
ENSMUSG00000000957	Mmp14	1239.78	1224.28	1341.4	1159.6	1531.39	1257.58	1125.4	1100.77	1096.68	1414.07	1301.27
ENSMUSG00000000958	Slc7a7	16.2793	27.8555	17.448	19.9765	20.0657	28.7936	22.0966	23.981	22.1262	18.2936	26.9578
ENSMUSG00000000959	Oxa1l	1081.63	1202.48	943.337	1445.01	1337.66	1381.97	1023.8	1063.68	1072.5	1028.03	1376.6
ENSMUSG00000000976	Heatr6	90.5165	75.6307	96.4373	89.9633	72.7404	64.3216	78.5422	65.0478	77.9362	80.8415	65.0382
ENSMUSG00000000982	Ccl3	1.08132	2.06517	1.03622	5.60175	4.26581	8.30813	6.11071	4.79277	4.84174	3.76876	8.21145
ENSMUSG00000001016	Ilf2	1089.31	1160.41	1093.84	1402.58	1265.54	1239.19	901.941	1073.6	1038.15	952.828	1163.96
ENSMUSG00000001017	Chtop	1696.89	1570.35	1640.04	1788.01	1596.56	1621.89	1615.44	1689.39	1888.95	1614.02	1730.35
ENSMUSG00000001018	Snapin	2115.02	2071.78	1820.44	2506.19	2329.4	2493.65	1880.5	2004.84	2000.06	1627.27	2281.8
ENSMUSG00000001020	S100a4	52.1857	91.9554	40.5691	84.3286	92.1407	80.1834	31.6772	62.6526	54.5416	48.7548	108.327
ENSMUSG00000001021	S100a3	15.4099	2.92231	5.48497	5.95381	7.53963	21.1213	8.6753	16.4062	16.5207	3.4394	19.3897
ENSMUSG00000001025	S100a6	418.022	660.109	255.494	739.129	615.498	730.743	551.513	611.209	549.743	376.005	1022.8
ENSMUSG00000001029	Icam2	7.56926	5.65327	11.325	12.2511	22.2078	30.8402	7.92711	6.31167	17.647	17.5263	47.5356
ENSMUSG00000001034	Mapk7	211.975	261.903	164.588	214.259	242.312	239.641	235.857	231.789	218.917	216.111	252.479
ENSMUSG00000001036	Epn2	712.248	733.181	796.149	703.266	713.785	629.058	673.217	571.807	744.82	672.258	531.625
ENSMUSG00000001039	B9d1	197.632	275.285	191.281	414.68	270.671	335.084	274.471	237.277	243.857	165.406	430.436
ENSMUSG00000001052	Sec24b	352.851	371.596	373.202	360.908	348.086	309.988	342.598	306.869	376.301	478.255	345.256
ENSMUSG00000001053	N4bp3	12.9759	44.2156	13.2639	29.9935	18.6182	18.1766	10.6907	46.3302	17.1612	22.8895	31.3905
ENSMUSG00000001054	Rmnd5b	368.59	482.854	354.074	463.237	471.168	503.609	366.596	518.319	438.59	356.319	475.495
ENSMUSG00000001056	Nhp2	193.721	210.337	144.302	328.717	313.187	328.131	239.812	238.808	243.8	199.24	360.664
ENSMUSG00000001062	Vps9d1	463.58	508.257	445.699	476.352	504.351	549.057	740.1	485.398	485.048	468.32	519.032
ENSMUSG00000001065	Zfp276	115.998	111.814	147.1	142.662	111.827	98.4149	160.795	119.152	117.601	135.237	109.343
ENSMUSG00000001082	Mfsd10	183.143	221.089	175.41	324.056	278.389	228.551	364.045	279.378	226.968	159.82	393.246
ENSMUSG00000001089	Luzp1	515.853	457.935	602.49	413.816	437.946	569.827	383.235	451.507	479.812	769.156	475.258
ENSMUSG00000001098	Kctd10	58.73	89.8811	84.3345	94.475	89.2833	112.533	95.8999	115.46	122.749	141.827	172.16
ENSMUSG00000001100	Poldip2	858.494	883.941	708.215	973.021	956.406	1009.08	769.445	838.851	871.98	742.759	857.613
ENSMUSG00000001103	Sebox	5.52966	14.1439	5.06813	25.2139	32.3435	21.3372	48.6798	7.84301	17.9991	14.7469	42.9136
ENSMUSG00000001105	Ift20	230.506	289.315	218.763	385.321	297.351	365.994	296.149	217.365	266.399	178.275	319.445
ENSMUSG00000001119	Col6a1	21.8779	30.1555	26.5054	28.7389	45.0974	95.9141	55.109	73.5789	35.1675	63.3545	60.9489
ENSMUSG00000001120	Pcbp3	131.914	211.065	150.57	229.023	179.064	165.166	216.351	180.253	207.687	187.633	235.36
ENSMUSG00000001123	Lgals9	26.1416	25.8584	26.6057	57.6909	72.9558	122.207	58.0068	47.7581	71.0676	70.9185	224.431
ENSMUSG00000001127	Araf	1256.66	1299.48	1001.39	1306.47	1258.03	1424.36	1452.18	1250.34	1243.29	931.563	1536.27
ENSMUSG00000001128	Cfp	77.2887	75.7957	106.47	74.7675	52.1131	52.2738	244.3	93.9386	66.3447	97.8347	133.868
ENSMUSG00000001134	Uxt	143.493	185.759	97.7562	184.1	174.5	198.424	142.833	129.666	147.519	97.1192	184.692
ENSMUSG00000001138	Cnnm3	893.12	856.641	885.13	696.441	748.983	630.182	537.305	783.256	829.646	693.238	539.389
ENSMUSG00000001143	Lman2l	496.474	533.936	547.537	600.984	477.391	453.733	436.431	337.438	471.071	437.259	391.643
ENSMUSG00000001150	Mcm3ap	59.1248	49.4552	70.7259	109.535	81.4945	56.5955	73.6266	63.5937	62.9697	62.419	76.9492
ENSMUSG00000001151	Pcnt	364.983	351.341	376.786	322.54	491.004	415.283	418.491	375.131	374.239	419.921	369.026
ENSMUSG00000001156	Mxd1	316.316	321.102	365.81	311.172	271.438	340.245	233.084	277.505	254.46	306.862	255.757
ENSMUSG00000001157	Gmcl1	220.813	217.199	250.102	180.709	176.893	169.469	175.857	178.047	171.864	281.944	173.081
ENSMUSG00000001158	Snrnp27	357.702	418.979	404.541	699.827	594.863	606.848	355.751	349.134	377.942	348.97	545.869
ENSMUSG00000001173	Ocrl	845.139	680.524	870.395	802.225	777.097	622.292	1139.18	828.85	906.45	804.934	788.395
ENSMUSG00000001175	Calm1	7356.23	7028.5	7025.36	8326.72	7284.01	8658.87	5050.44	6130.83	6075.15	6345.79	7911.2
ENSMUSG00000001211	Agpat3	3457.46	3368.96	3070.75	3059.19	2935.92	3139.56	2570.32	3401.82	3391.68	3075.49	2818.52
ENSMUSG00000001225	Slc26a3	11.856	9.87109	2.19614	9.15209	6.45962	10.8176	23.0008	17.0997	29.6243	18.8829	29.5636
ENSMUSG00000001227	Sema6b	478.94	516.597	459.45	430.273	566.801	499.903	454.049	467.498	465.101	435.832	498.354
ENSMUSG00000001228	Uhrf1	34.5638	45.4608	38.2805	32.4901	39.4587	37.4565	94.9854	39.496	76.7992	36.6407	60.4102
ENSMUSG00000001229	Dpp9	716.411	774.514	972.276	892.738	860.411	806.355	918.819	824.312	941.834	930.719	786.51
ENSMUSG00000001240	Ramp2	898.404	985.475	686.862	1781.64	1342.18	1665.3	878.162	967.062	1043.03	784.078	1665.77
ENSMUSG00000001247	Lsr	82.3762	114.481	78.9086	157.135	168.428	233.802	138.774	124.402	153.346	228.223	518.746
ENSMUSG00000001248	Gramd1a	403.015	437.512	342.241	512.247	548.381	524.853	689.407	423.765	358.695	340.306	600.966
ENSMUSG00000001260	Gabrg1	7217.95	5802.55	6065.49	5352.53	5236.68	5279.14	2585.61	5803.5	4702.5	4925.65	4164.07
ENSMUSG00000001270	Ckb	43290.8	51199.7	37953.6	50715.5	53527.6	55163.9	38617.4	51938.1	43999.3	39173	47146
ENSMUSG00000001280	Sp1	112.467	114.043	90.1739	76.1342	93.5079	91.4603	93.6607	100.898	105.789	112.191	87.8013
ENSMUSG00000001281	Itgb7	0.583619	4.16277	2.07244	0.126442	0.584827	3.11555	0.872958	0.937699	0.21097	0.609649	0.912384
ENSMUSG00000001285	Myg1	380.857	405.006	326.154	606.582	449.293	572.592	486.712	461.947	402.015	395.167	506.562
ENSMUSG00000001288	Rarg	132.201	120.279	80.3263	131.867	103.895	140.445	107.561	177.068	79.8436	113.205	110.447
ENSMUSG00000001289	Pfdn5	626.672	895.617	591.695	847.268	1087.43	1041.86	836.763	795.265	783.64	609.6	1234.44
ENSMUSG00000001300	Efnb2	260.867	425.797	284.553	253.678	218.527	291.977	422.292	325.067	344.067	342.096	244.727
ENSMUSG00000001305	Rrp15	121.659	139.576	127.151	168.6	151.547	159.375	104.559	136.499	114.018	113.214	142.442
ENSMUSG00000001313	Rnd2	1987.21	2079.06	1496.38	2913.07	2728.37	2688.44	2278.38	2050.78	1941.95	1639.03	2670.14
ENSMUSG00000001323	Srr	1742.43	1324.38	1308.13	1401.77	1362.93	1196.03	992.329	1255.47	1445.97	1359.39	1314.86
ENSMUSG00000001333	Sync	8.56532	10.1827	5.89884	8.53607	14.5729	12.1304	8.93804	9.13158	9.12546	10.261	9.45237
ENSMUSG00000001334	Fndc5	1560.37	1523.06	1542.35	1477.74	1458.95	1726.01	1330.39	1156.26	1279.19	1329.15	1035.82
ENSMUSG00000001366	Fbxo9	165.005	176.431	208.607	228.81	232.103	207.825	220.953	170.895	175.853	150.809	182.024
ENSMUSG00000001376	Vps50	240.679	208.984	219.356	247.429	205.303	192.258	252.393	222.886	246.949	228.809	274.382
ENSMUSG00000001380	Hars	216.638	239.582	234.915	270.908	256.244	288.523	197.71	219.531	227.119	225.201	218.647
ENSMUSG00000001383	Zmat2	534.52	533.912	473.625	747.81	678.283	683.015	596.137	510.989	571.202	539.546	710.893
ENSMUSG00000001403	Ube2c	15.5394	32.6133	16.6231	5.9268	17.0187	19.2126	39.8861	25.5779	27.9745	15.4683	29.0534
ENSMUSG00000001415	Smg5	353.368	317.11	395.913	322.392	321.11	332.414	494.379	363.482	360.977	387.195	311.793
ENSMUSG00000001416	Cct3	2291.21	2271.76	2216.79	2620.26	2372	2519.29	1900.97	2204.17	2199.81	2206.05	2219.94
ENSMUSG00000001418	Glmp	4424.57	5013.5	4051.2	5439.83	5195.27	5058.57	3280.21	4144.97	4271.23	3712.91	4841.86
ENSMUSG00000001419	Mef2d	764.559	917.256	942.594	842.464	814.941	738.704	740.564	877.448	984.732	1144.71	868.07
ENSMUSG00000001420	Tmem79	40.8386	32.2328	64.8287	37.3332	72.7792	64.2983	64.9032	57.7338	48.31	61.5812	62.6462
ENSMUSG00000001424	Snd1	121.086	113.831	123.135	116.219	118.717	126.688	139.691	133.941	170.835	109.609	123.808
ENSMUSG00000001435	Col18a1	129.812	188.921	119.979	132.146	180.791	237.322	683.879	174.545	537.083	242.509	368.079
ENSMUSG00000001436	Slc19a1	264.357	314.038	257.69	361.901	384.968	427.321	539.515	351.616	471.817	329.169	519.114
ENSMUSG00000001440	Kpnb1	499.387	467.126	551.723	413.547	456.547	394.4	426.498	445.074	533.671	567.982	373.597
ENSMUSG00000001441	Npepps	651.846	563.118	714.363	629.348	605.909	602.756	515.718	549.987	551.02	601.201	454.627
ENSMUSG00000001445	Mrpl10	764.303	787.601	710.76	885.12	922.868	864.426	671.614	747.791	732.934	624.019	821.574
ENSMUSG00000001467	Cyp51	863.632	733.686	894.085	1003.14	610.442	926.652	460.112	577.562	529.968	795.361	567.585
ENSMUSG00000001472	Tcf25	3173.34	3556.33	3449.46	4167.44	3260.02	3818.08	4065.43	3297.17	3343.49	3250.68	3439.49
ENSMUSG00000001473	Tubb6	91.78	81.7679	80.3308	99.5193	86.7176	124.077	112.19	83.4575	121.242	93.0664	104.464
ENSMUSG00000001482	Def8	220.479	226.051	259.246	248.377	240.154	236.721	233.319	200.876	230.428	228.282	200.398
ENSMUSG00000001496	Nkx2-1	38.2409	110.611	13.0962	22.9191	31.6387	20.0727	85.3523	94.6752	80.6535	90.0755	98.5538
ENSMUSG00000001497	Pax9	8.25622	2.54634	9.70965	4.48544	4.4858	7.27429	7.65261	0.959815	1.13268	3.76954	5.84078
ENSMUSG00000001504	Irx2	4.89598	13.8236	1.92078	1.26112	2.1329	1.03852	1.08098	14.4973	3.78013	2.64776	6.6851
ENSMUSG00000001506	Col1a1	28.1111	27.1147	30.2973	27.8812	34.4198	51.6152	47.0564	44.8028	28.6338	40.1549	44.3166
ENSMUSG00000001507	Itga3	155.428	148.613	146.465	159.65	158.891	181.365	177.577	200.409	189.197	232.342	252.503
ENSMUSG00000001508	Sgca	26.7741	44.8471	37.2015	44.147	33.7635	32.3403	13.5668	74.3935	22.009	35.2292	41.506
ENSMUSG00000001510	Dlx3	6.48794	0	1.03622	3.36105	0	6.2311	3.49183	5.75133	4.84174	5.65314	11.861
ENSMUSG00000001517	Foxm1	9.64332	13.2019	9.71223	14.5403	9.1981	9.15364	29.733	17.8567	9.42035	13.6907	12.3714
ENSMUSG00000001518	Itfg2	271.497	378.228	328.998	520.3	283.061	365.618	326.904	280.425	211.191	248.67	336.811
ENSMUSG00000001520	Nrip2	12.2949	19.7314	17.49	15.2645	17.0253	33.3713	104.17	30.5328	47.7583	32.4562	71.5517
ENSMUSG00000001521	Tulp3	1244.75	1316.81	1432.45	1453.22	1254.1	1290.92	1756.61	1511.05	1653.31	1552.21	1394.55
ENSMUSG00000001524	Gtf2h4	94.7262	102.122	108.771	159.63	157.218	128.961	120.252	95.5741	104.364	94.8059	138.766
ENSMUSG00000001525	Tubb5	731.311	881.115	851.063	1043.07	883.468	974.373	896.082	808.432	1007.43	912.053	924.337
ENSMUSG00000001542	Ell2	34.0932	21.1004	22.2652	18.098	13.4535	18.7522	23.1594	13.7407	23.9072	22.3279	17.6381
ENSMUSG00000001552	Jup	592.996	713.745	629.305	767.274	818.753	888.1	517.667	554.537	522.783	635.947	756.363
ENSMUSG00000001555	Fkbp10	1255.7	1367.68	1186.45	1349.72	1418.29	1291.92	1051.18	1288.86	1271.56	1224.71	1223.79
ENSMUSG00000001558	Klhl10	9.14485	10.938	13.1389	11.09	12.7917	13.0702	8.61924	6.6599	8.87745	10.6239	7.73936
ENSMUSG00000001569	Nom1	317.697	232.645	375.716	274.018	316.955	163.259	426.164	474.055	462.202	390.306	211.993
ENSMUSG00000001576	Ergic1	1622.3	1517.32	1673.13	1778.78	1761.04	1504.86	1144.89	1353.56	1417.75	1365.97	1506.48
ENSMUSG00000001604	Tcea3	4.33836	13.0027	3.46115	8.9628	11.4364	27.0014	21.6446	21.0882	35.6534	29.2079	68.4419
ENSMUSG00000001627	Ifrd1	866.465	765.018	889.303	1495.69	1004.42	1207	771.518	925.556	906.43	900.628	1346.35
ENSMUSG00000001630	Stk38l	1066.97	964.017	1117.94	874.355	833.772	907.658	622.793	876.161	897.347	966.047	696.289
ENSMUSG00000001632	Brpf1	590.645	540.683	598.164	518.099	548.496	621.388	637.739	721.018	618.483	603.688	571.149
ENSMUSG00000001642	Akr1b3	511.537	522.575	396.954	825.885	712.201	827.607	544.267	513.946	527.107	461.058	662.08
ENSMUSG00000001663	Gstt1	653.805	862.544	573.029	1044.76	867.399	1096.17	794.143	858.577	772.082	696.668	887.257
ENSMUSG00000001665	Gstt3	103.16	143.274	97.9825	155.702	137.247	159.312	142.273	138.384	153.347	118.74	126.533
ENSMUSG00000001666	Ddt	723.416	1010.64	533.81	1465.85	1273.1	1521.1	766.305	874.012	796.725	697.428	1213.68
ENSMUSG00000001674	Ddx18	166.251	144.496	206.493	202.212	206.072	197.139	158.172	192.221	190.263	183.646	165.265
ENSMUSG00000001687	Ubl3	3837.7	3239.34	3888.93	3891.26	3776.13	3812.11	2409.15	3427.66	3100.85	3004.09	3216.54
ENSMUSG00000001700	Gramd3	4450.93	3926.44	4502.63	4440.89	5302.41	5164.71	2813.63	3413.43	3220.39	3291.18	3423.16
ENSMUSG00000001707	Eef1e1	55.7295	79.8058	66.3189	113.906	88.5511	92.424	58.2321	61.6726	70.4478	64.4448	74.4529
ENSMUSG00000001729	Akt1	574.358	628.905	626.085	793.573	724.057	759.139	697.505	634.511	659.797	581.37	713.824
ENSMUSG00000001741	Il16	19.4889	14.5484	11.0888	20.7586	8.41108	8.886	28.2365	23.7992	12.0569	24.4082	11.7112
ENSMUSG00000001750	Tcirg1	365.729	350.349	406.57	336.955	432.615	321.637	544.909	300.042	349.178	294.286	344.109
ENSMUSG00000001751	Naglu	327.903	426.055	245.315	314.22	407.096	380.35	322.656	357.81	334.055	271.019	397.689
ENSMUSG00000001755	Coasy	507.839	563.036	437.362	548.24	579.667	640.409	536.243	574.962	544.244	418.29	568.285
ENSMUSG00000001761	Smo	2334.66	2578.85	1940.36	2300.69	2374.95	2222.1	2225.82	2551.23	2692.42	2129.35	2512.77
ENSMUSG00000001763	Tspan33	403.327	542.889	344.134	451.76	457.92	449.625	374.015	523.787	441.531	396.182	568.59
ENSMUSG00000001767	Crnkl1	63.9785	75.2649	85.9027	67.8829	73.4358	72.2649	52.4595	72.7789	79.4385	95.6941	68.2648
ENSMUSG00000001768	Rin2	598.929	648.709	1118.19	893.726	422.119	586.1	448.111	740.068	754.26	1017.68	421.991
ENSMUSG00000001773	Folh1	1911.53	1556.02	1507.36	1695.77	1266.85	1494.56	725.617	1474.24	1558.51	1630.53	1453.18
ENSMUSG00000001774	Chordc1	144.298	150.613	220.044	170.045	130.189	111.773	109.394	103.288	167.558	185.355	103.503
ENSMUSG00000001783	Rtcb	1114.15	1200.37	1192.42	1288.81	1269.9	1173.49	1023.04	1204.66	1247.35	1150.28	1162.44
ENSMUSG00000001785	Pwp1	142.103	169.717	180.527	216.227	166.282	182.091	121.705	156.047	167.016	169.705	163.063
ENSMUSG00000001786	Fbxo7	786.454	884.708	769.601	931.142	991.439	843.819	783.035	815.934	971.925	818.345	890.065
ENSMUSG00000001794	Capns1	3572.46	4566.51	2960.26	6050.09	5711.87	5965.2	4969.67	4797.98	4245.72	3540.01	6921.44
ENSMUSG00000001802	Lrp3	1801.92	1635.19	1981.04	1633.39	1660.81	1656.62	3195.95	1834.66	1726.52	1700.36	2003.37
ENSMUSG00000001827	Folr1	6.29003	54.9887	28.8693	58.5089	73.6432	79.5923	61.6203	121.083	128.628	160.067	210.912
ENSMUSG00000001829	Clpb	527.092	606.216	478.86	370.59	434.351	543.211	472.758	510.567	578.669	610.856	372.435
ENSMUSG00000001833	Septin7	6199.21	5388.8	5715.86	7133.6	6068.76	6775.65	4379.12	4865.03	4787.58	4900.77	5182.68
ENSMUSG00000001844	Zdhhc4	456.372	521.138	338.184	506.778	500.622	523.445	544.514	504.987	451.928	395.94	705.198
ENSMUSG00000001847	Rac1	8603.15	9175.93	7245.93	9785.07	9713.36	9394.94	6648.87	8580.17	8374.73	7152.19	9373.76
ENSMUSG00000001855	Nup214	158.175	186.623	230.997	253.333	201.694	235.866	282.92	181.194	179.892	238.391	271.539
ENSMUSG00000001864	Aif1l	50.8184	78.973	65.534	81.7284	86.7159	106.489	97.0633	65.0492	66.7985	70.8122	130.936
ENSMUSG00000001870	Ltbp1	1947.01	1827.11	1920.91	1642.61	1785.56	1745.82	1334.53	1344.09	1258.86	1475.05	1245.8
ENSMUSG00000001891	Ugp2	5117.5	4809.11	4855.83	6015.07	5999.21	6084.66	3087.05	3885.46	3528.01	3608.95	4297.18
ENSMUSG00000001909	Trmt1	226.807	209.666	273.928	268.113	223.25	204.423	465.435	282.634	264.977	283.705	394.369
ENSMUSG00000001910	Nacc1	3467.55	3355.6	4143.86	3949.05	4052.29	3500.67	3383.47	3495.85	3764.61	4157.43	3327.46
ENSMUSG00000001911	Nfix	2375.4	2408.43	2707.27	2669.1	2381.7	2234.33	1915.55	2113.06	2148.67	2568.96	2396.74
ENSMUSG00000001918	Slc1a5	25.7945	60.3998	26.5701	32.6019	49.1026	39.1154	469.388	170.756	363.822	147.909	250.444
ENSMUSG00000001924	Uba1	2066.99	2270.97	2100.44	2527.76	2357.5	2391.82	2005.84	2079.28	2133.93	2250.66	2536.35
ENSMUSG00000001930	Vwf	37.0447	67.2984	70.3293	103.405	147.751	180.751	72.7139	113.039	101.097	228.025	383.234
ENSMUSG00000001942	Siae	1150.96	1075.13	1059.43	1096.93	936.303	1039.16	744.292	893.581	897.695	910.986	824.074
ENSMUSG00000001946	Esam	18.7799	35.4583	22.1156	51.0387	62.2346	75.4246	88.0184	36.2773	58.1153	58.8123	158.335
ENSMUSG00000001948	Spa17	51.8475	70.7389	33.7507	69.2386	99.3616	135.335	99.2971	105.86	86.2283	76.9784	297.545
ENSMUSG00000001962	Fam50a	381.21	397.235	373.096	485.604	526.017	505.203	445.8	437.101	454.334	394.958	515.921
ENSMUSG00000001964	Emd	503.692	641.104	557.349	881.117	647.484	757.498	584.486	624.39	648.604	706.193	816.585
ENSMUSG00000001983	Taco1	315.746	332.492	379.257	450.38	379.657	425.792	241.809	355.624	375.719	328.825	299.262
ENSMUSG00000001985	Grik3	33.9858	314.4	15.0955	138.93	25.5979	6.23149	2197.23	60.1215	1994.01	275.226	187.051
ENSMUSG00000001986	Gria3	49.1081	63.5517	53.8718	59.2338	53.236	46.7092	209.139	43.7003	174.279	40.8486	43.0147
ENSMUSG00000001988	Npas1	20.1857	7.49483	13.9711	9.29256	5.52947	7.53811	19.0103	11.9294	18.0758	4.88569	7.56778
ENSMUSG00000001995	Sipa1l2	1196.53	1364.28	1410.16	1067.86	1170.71	1185.74	1380.55	1196.81	1455.27	1318.57	1167.44
ENSMUSG00000001998	Ap4e1	128.311	95.1908	116.586	66.778	66.621	81.0835	110.431	117.275	133.378	117.461	100.925
ENSMUSG00000001999	Blvra	99.8729	107.175	96.978	134.311	132.479	135.756	91.3245	106.177	105.076	88.845	124.419
ENSMUSG00000002006	Pdzd4	67.0873	99.5561	70.2218	70.5907	75.3308	76.3339	157.699	86.0032	161.755	111.745	117.586
ENSMUSG00000002007	Srpk3	4.20648	6.14539	2.00322	4.59088	10.1404	12.6663	16.3183	10.0502	3.4499	6.00237	4.89481
ENSMUSG00000002010	Idh3g	1042.45	1157.38	857.592	1387.84	1312.91	1431.52	1095.73	1256.49	1033.72	1078.94	1441.11
ENSMUSG00000002012	Pnck	48.2784	84.3974	48.151	70.0018	74.2336	82.7855	132.977	127.11	102.842	48.0517	121.91
ENSMUSG00000002014	Ssr4	521.787	638.576	360.08	960.459	757.119	798.605	722.024	622.189	570.489	484.207	932.836
ENSMUSG00000002015	Bcap31	1880.42	2062.07	1538.79	2286.63	2256.61	2382.36	1824.48	1901.77	1889.25	1480.18	2060.16
ENSMUSG00000002017	Fam98a	111.394	94.1963	126.349	122.447	123.46	101.637	102.12	102.936	106.207	113.302	104.958
ENSMUSG00000002020	Ltbp2	3.9215	125.307	11.2749	66.6172	12.2026	21.0585	557.398	21.4243	531.485	26.8757	9.22108
ENSMUSG00000002028	Kmt2a	1339.86	1198.91	1412.22	870.543	818.741	845.061	1399.03	1039.4	1179.62	1671.03	846.053
ENSMUSG00000002031	Ift46	462.77	641.242	488.024	626.912	724.216	664.508	508.677	657.281	596.1	604.536	767.952
ENSMUSG00000002032	Tmem25	459.148	487.434	425.651	477.88	519.313	460.344	403.222	462.328	355.199	309.055	384.615
ENSMUSG00000002043	Trappc6a	102.259	156.106	69.8483	150.338	144.976	139.481	145.597	155.147	116.095	98.9739	213.531
ENSMUSG00000002052	Supt6	2258.02	2159.75	2375.62	2195.16	2196.53	2116.38	2944.85	2690.53	2503.92	2601.79	2403.85
ENSMUSG00000002055	Spag5	74.1374	63.6709	84.6176	77.5827	90.7829	84.5013	86.0098	76.3007	68.5392	71.2086	68.0649
ENSMUSG00000002058	Unc119	441.306	548.988	432.424	755.585	613.937	626.403	526.736	449.949	456.924	369.27	503.206
ENSMUSG00000002059	Rab34	679.902	739.043	533.981	867.36	808.997	889.343	1258.42	923.369	809.609	646.419	1059.62
ENSMUSG00000002064	Sdf2	1469.07	1481.3	1213.4	1862.11	1718.61	1812.49	1182.64	1367.49	1354.97	1206.55	1573.62
ENSMUSG00000002068	Ccne1	18.1086	17.2766	17.2474	25.7609	21.4608	19.5508	13.5394	22.4652	9.5874	22.7541	15.6619
ENSMUSG00000002083	Bbc3	17.5222	15.4741	5.38043	20.7314	5.29343	5.17209	37.1579	31.1689	28.251	25.4697	51.4282
ENSMUSG00000002102	Psmc3	1209.41	1102.92	1004.25	1441.5	1412.77	1355.61	989.846	1169.94	1016.57	1205.33	1514.61
ENSMUSG00000002103	Acp2	1024.56	966.375	1036.26	844.419	860.225	862.891	627.938	742.73	867.816	912.3	622.619
ENSMUSG00000002105	Slc39a13	493.638	556.901	496.428	646.566	636.926	561.084	705.548	612.479	540.052	522.551	674.459
ENSMUSG00000002107	Celf2	2336.67	2236.16	2340.9	1932.78	2053.9	1686.88	1341.35	1735.47	1852.8	2307.74	1421.08
ENSMUSG00000002108	Nr1h3	236.858	167.332	212.681	287.592	251.715	292.84	355.789	163.281	218.6	199.818	253.703
ENSMUSG00000002109	Ddb2	204.294	246.734	221.893	250.105	259.504	239.53	368.379	251.778	217.43	206.714	288.606
ENSMUSG00000002111	Spi1	0.465379	3.38388	2.2696	3.47871	2.83642	6.80899	9.54433	4.03026	7.77646	0.810626	7.7257
ENSMUSG00000002129	Sf3a1	514.741	582.047	647.443	620.555	539.094	503.303	538.638	489.982	628.192	638.134	525.812
ENSMUSG00000002147	Stat6	12.3196	20.6952	25.8329	31.7336	18.5808	25.6225	44.6294	26.2056	43.0748	38.9591	49.1049
ENSMUSG00000002204	Napsa	27.5991	16.7996	10.6968	7.84245	9.35368	13.7028	13.5268	11.0574	18.9022	13.0712	8.53115
ENSMUSG00000002205	Vrk3	489.109	550.456	468.076	591.379	646.216	560.9	424.335	426.541	416.674	429.484	569.705
ENSMUSG00000002210	Smg9	270.475	293.119	313.891	301.808	320.058	292.845	302.689	283.248	293.191	273.729	286.063
ENSMUSG00000002221	Paxip1	91.0856	88.2955	93.9264	107.704	97.2156	92.4334	128.332	107.1	98.7137	95.824	105.93
ENSMUSG00000002222	Rmnd5a	809.742	706.804	765.717	711.302	683.685	723.121	646.553	754.926	749.367	792.965	643.684
ENSMUSG00000002227	Mov10	102.446	126.489	116.2	92.1841	105.905	115.129	249.022	162.19	121.033	101.864	164.93
ENSMUSG00000002233	Rhoc	629.173	783.562	522.451	998.605	1018.79	982.876	931.57	634.223	775.4	529.193	936.387
ENSMUSG00000002249	Tead3	468.926	616.611	489.236	588.454	719.813	468.89	794.123	527.271	485.864	561.279	798.778
ENSMUSG00000002250	Ppard	444.846	509.287	462.69	585.162	609.199	588.377	525.213	459.613	510.349	497.274	620.639
ENSMUSG00000002257	Def6	3.64449	7.10421	3.77411	5.56619	8.43867	5.88584	7.76397	6.45766	7.64264	5.99664	15.8817
ENSMUSG00000002265	Peg3	887.806	724.707	984.889	629.29	503.339	497.179	938.789	790.006	774.732	1043.93	583.554
ENSMUSG00000002266	Zim1	170.787	157.338	172.629	98.3684	60.6419	47.2207	184.342	208.104	206.274	184.776	122.332
ENSMUSG00000002274	Metrn	4132.5	5327.21	3229.9	5386.98	5262.21	5274.73	4809.44	4330.39	4076.83	2965.29	5132.45
ENSMUSG00000002279	Lmf1	1756.39	1941.46	1537.18	2180.51	2144.67	2273.5	1724.39	1648.13	1616.29	1400.97	1985.36
ENSMUSG00000002280	Ciao3	772.587	644.299	657.337	856.256	820.857	965.584	720.168	634.174	600.83	640.772	677.945
ENSMUSG00000002289	Angptl4	495.659	533.955	307.931	502.014	710.577	575.578	483.579	374.248	501.227	265.942	325.239
ENSMUSG00000002297	Dbf4	30.3579	34.8723	31.6321	25.3882	28.3941	22.5046	37.2692	47.6919	42.8594	28.4154	32.9839
ENSMUSG00000002307	Daxx	60.7647	83.2537	84.3517	77.2155	79.4101	95.9558	70.4605	80.6168	72.9747	77.2603	102.36
ENSMUSG00000002308	Cd320	1303.77	1500.74	1201.73	1634.24	1514.24	1690.71	986.993	1126.49	1225.06	855.318	1249.82
ENSMUSG00000002319	Ipo4	165.754	157.272	149.42	204.858	233.039	192.536	221.918	154.825	206.364	220.424	259.918
ENSMUSG00000002320	Tm9sf1	1832.23	1934.3	1558.01	1955.59	1930.21	1880.53	1501.17	1834.87	1846.2	1554.37	2017.75
ENSMUSG00000002324	Rec8	13.6277	15.0288	9.61545	28.6287	14.4848	12.0171	10.3267	11.053	10.7855	13.013	20.4508
ENSMUSG00000002325	Irf9	409.078	405.233	417.471	373.162	377.826	504.577	592.309	374.971	470.269	407.212	510.153
ENSMUSG00000002326	Gmpr2	315.295	359.215	309.814	298.248	413.794	368.644	261.293	291.751	334.513	262.134	298.388
ENSMUSG00000002329	Mdp1	310.369	283.675	276.143	421.542	409.762	357.628	345.503	299.505	329.538	241.838	338.041
ENSMUSG00000002332	Dhrs1	2341.1	2698.99	1849.69	3955.32	3457.35	3652.32	2514.11	2419.31	2039.15	1951.79	3523.68
ENSMUSG00000002341	Ncan	43205.3	34320.9	44550.5	30343.8	35545.1	31918.9	20738.5	24049.9	23131.1	32342.3	21238.4
ENSMUSG00000002342	Tmem161a	450.486	455.655	483.217	553.85	510.05	447.919	387.397	337.205	460.63	398.248	459.397
ENSMUSG00000002343	Armc6	147.909	152.892	209.488	229.246	196.825	200.319	175.092	152.145	188.99	141.234	171.908
ENSMUSG00000002345	Borcs8	348.909	416.155	363.924	413.22	364.009	415.086	355.51	339.891	406.99	312.327	365.901
ENSMUSG00000002346	Slc25a42	1187.88	1047.92	1056.66	1211.27	1358.96	1017.88	1480.51	1084.4	1176.15	926.327	1034.75
ENSMUSG00000002365	Snx9	466.048	409.955	449.342	467.254	498.292	463.476	445.828	444.402	525.386	430.015	492.342
ENSMUSG00000002372	Ranbp3	717.128	764.533	760.169	803.287	881.764	798.768	781.611	791.437	802.829	746.19	724.497
ENSMUSG00000002379	Ndufa11	1029.76	1377.87	744.344	2108.1	1673.48	1973.32	1078.43	1182.01	1068.75	991.462	1948.04
ENSMUSG00000002393	Nr2f6	210.161	227.103	203.107	310.294	281.653	242.064	239.346	201.085	254.393	199.49	246.165
ENSMUSG00000002395	Use1	438.44	518.847	366.591	604.625	597.982	651.741	578.953	552.27	503.283	379.683	706.258
ENSMUSG00000002396	Ocel1	136.618	111.377	191.353	176.939	182.594	166.852	157.529	105.33	124.818	128.304	125.153
ENSMUSG00000002409	Dyrk1b	384.098	520.256	348.24	425.383	482.878	465.679	456.118	483.375	386.395	405.673	577.897
ENSMUSG00000002413	Braf	380.797	331.593	390.76	202.585	221.312	218.239	244.336	286.668	390.537	411.521	201.338
ENSMUSG00000002416	Ndufb2	288.275	373.94	205.752	576.438	495.076	591.353	297.962	323.241	270.02	193.809	503.248
ENSMUSG00000002428	Hltf	290.573	219.2	240.132	304.57	281.443	325.73	239.807	217.518	227.201	227.149	256.825
ENSMUSG00000002455	Prpf6	1221.24	1113.15	1337.29	1032.33	1138.31	1174.71	932.746	1221.13	1237.62	1335.19	932.804
ENSMUSG00000002458	Rgs19	81.7722	110.627	75.3227	167.242	129.524	120.215	111.564	97.3339	87.0387	122.733	116.669
ENSMUSG00000002459	Rgs20	2768.67	2617.58	2478.1	3167.28	3372.36	3202.07	1619.81	1948.09	1731.8	1789.77	2104.31
ENSMUSG00000002475	Abhd3	6064.19	5428.83	4973.61	6739.26	5814.58	6538.3	3566.18	5666.83	4916.06	4540.02	5183.57
ENSMUSG00000002477	Snrpd1	291.695	355.34	278.105	613.646	518.445	532.913	281.213	302.836	315.746	301.56	512.067
ENSMUSG00000002486	Tchp	89.1796	121.452	122.904	101.232	114.829	154.005	342.979	192.33	187.819	138.598	165.623
ENSMUSG00000002489	Tiam1	24.5138	89.0494	26.95	65.7387	56.1946	43.0134	368.493	98.9751	293.787	92.035	120.924
ENSMUSG00000002496	Tsc2	456.521	479.058	469.35	679.781	625.391	536.681	640.13	455.602	471.276	472.424	626.615
ENSMUSG00000002500	Rpl3l	13.1989	10.391	5.91408	7.84245	4.26581	4.45966	9.60254	15.6052	2.07589	1.88438	9.15941
ENSMUSG00000002504	Slc9a3r2	229.911	277.587	295.76	508.315	531.673	562.243	451.079	317.586	443.242	584.668	1124.68
ENSMUSG00000002524	Puf60	804.89	963.317	797.007	1133.34	1036.73	1077.53	922.312	935.208	936.861	868.29	1015.98
ENSMUSG00000002546	Golga2	275.478	251.431	307.541	235.621	269.303	247.927	301.504	287.094	290.625	275.918	243.457
ENSMUSG00000002550	Uck1	409.552	439.509	381.605	514.972	493.858	501.682	488.711	403.055	418.316	325.688	438.088
ENSMUSG00000002565	Scin	11.5583	11.7689	8.60202	6.90631	4.20988	17.6871	8.20181	15.5986	25.8858	16.1138	16.2904
ENSMUSG00000002578	Ikzf4	118.972	76.5597	67.7338	74.5168	72.8246	52.6371	72.8914	99.623	102.019	100.044	92.4989
ENSMUSG00000002580	Mien1	622.842	748.623	485.988	1150.6	1021.66	1153.79	611.071	651.817	590.693	518.205	933.368
ENSMUSG00000002602	Axl	1462.74	1470.82	1331	1369.28	1333.52	1363.67	1160.02	1354.72	1248.47	1199.38	1222.5
ENSMUSG00000002603	Tgfb1	37.7091	42.9755	27.6793	54.9786	82.0106	75.2848	80.9254	56.6343	63.2189	67.7008	109.532
ENSMUSG00000002608	Ccdc97	354.519	376.764	378.682	388.735	392.443	351.346	300.329	307.759	350.307	337.256	363.642
ENSMUSG00000002617	Zfp40	148.77	152.253	144.925	127.436	117.774	119.833	151.66	122.146	104.108	140.935	96.7725
ENSMUSG00000002625	Akap8l	273.343	262.97	309.549	269.861	271.03	232.528	766.057	381.212	268.924	256.114	417.786
ENSMUSG00000002635	Pdcd2l	90.7393	104.729	128.66	169.179	137.127	145.82	113.099	116.9	166.525	91.7287	129.215
ENSMUSG00000002658	Gtf2f1	794.772	908.674	1098.4	1127.07	1150.7	1013.59	957.635	873.243	1124.25	1096.71	1015.48
ENSMUSG00000002660	Clpp	592.497	762.142	546.966	895.086	950.539	967.741	673.121	663.14	698.256	545.608	835.683
ENSMUSG00000002661	Alkbh7	324.205	433.262	245.946	584.041	520.835	571.397	306.254	290.174	299.39	250.237	475.864
ENSMUSG00000002664	Pspn	18.3825	11.3584	15.5433	24.6477	9.59806	11.4237	6.98366	4.79277	9.68349	10.3641	18.2477
ENSMUSG00000002668	Dennd1c	26.8504	24.7227	9.64364	11.5076	17.1092	8.06347	30.3913	24.4386	23.1262	18.1766	18.3095
ENSMUSG00000002679	Med6	145.713	151.976	134.304	213.94	175.217	220.575	163.62	179.243	151.603	137.803	171.683
ENSMUSG00000002688	Prkd1	1971.25	1856.59	2104.57	1876.59	1866.29	1848.56	1230.87	1812.63	1734.31	1661.08	1426.97
ENSMUSG00000002699	Lcp2	0	62.2885	6.46179	2.51284	4.76237	3.95676	31.7806	2.27312	6.14075	5.96994	9.86525
ENSMUSG00000002718	Cse1l	341.744	316.989	355.184	394.052	372.222	300.163	278.359	307.611	378.89	397.284	290.612
ENSMUSG00000002728	Naa20	175.212	162.079	152.751	262.451	216.005	214.903	145.556	150.336	176.344	143.709	189.448
ENSMUSG00000002731	Prkra	314.471	261.53	253.933	360.794	324.775	347.587	246.807	231.752	252.632	199.345	245.671
ENSMUSG00000002732	Fkbp7	124.953	142.595	86.6661	184.851	152.911	169.324	137.122	146.147	136.14	108.041	163.523
ENSMUSG00000002733	Plekha3	513.062	529.512	523.556	635.605	602.118	626.332	412.81	440.851	485.85	431.596	579.423
ENSMUSG00000002741	Ykt6	868.864	868.266	950.2	1126.94	1042.02	990.626	871.569	896.757	882.578	868.072	927.562
ENSMUSG00000002748	Baz1b	903.542	825.876	1154.6	754.386	749.503	689.105	1033.62	785.709	1002.8	1119.34	647.868
ENSMUSG00000002763	Pex6	1001.34	1058.36	1075.16	1039.74	1192.23	1060.83	1135.38	958.672	988.916	922.912	1012.3
ENSMUSG00000002767	Mrpl2	338.559	454.814	450.197	597.103	598.475	638.424	509.61	459.539	461.679	442.848	635.425
ENSMUSG00000002768	Mea1	345.535	479.342	272.834	704.016	606.152	629.032	459.803	411.251	382.604	362.191	631.606
ENSMUSG00000002771	Grin2d	55.6146	59.5755	43.4491	71.8366	67.0368	57.0906	88.8571	67.4072	59.07	39.9765	63.0657
ENSMUSG00000002778	Kdelr1	2432.64	2965.53	2106.76	3772	3485.4	3543.82	2068.08	2362.32	2401.25	2085.05	3228.07
ENSMUSG00000002781	Tmem143	505.006	423.217	411.14	607.418	595.302	585.791	578.966	428.49	414.58	383.15	565.187
ENSMUSG00000002797	Ggct	8.03629	14.1452	10.956	20.2648	15.6172	17.7792	18.6116	18.4645	14.6536	17.3563	26.7907
ENSMUSG00000002799	Jag2	19.0655	11.0066	15.5859	18.6409	30.9332	27.541	19.8708	17.8612	19.9446	44.5509	59.6157
ENSMUSG00000002803	Btbd6	258.972	270.074	209.818	272.64	300.517	264.672	239.069	266.69	282.309	223.593	273.964
ENSMUSG00000002804	Nudt14	201.508	339.774	201.111	338.144	324.178	302.093	291.907	196.416	182.69	206.481	304.563
ENSMUSG00000002808	Epdr1	1494.89	1293.33	1184.81	1477.89	1229.36	1438.09	988.264	1256.27	1139.3	1233.84	1450.04
ENSMUSG00000002812	Flii	470.846	596.196	474.194	820.007	789.276	689.787	682.127	511.977	446.672	619.024	936.337
ENSMUSG00000002814	Top3a	158.813	144.806	151.671	116.233	125.034	156.617	222.785	163.982	138.796	156.292	126.309
ENSMUSG00000002820	Atg4d	250.896	245.348	259.537	275.799	264.552	284.898	228.736	220.039	231.721	206.114	254.425
ENSMUSG00000002825	Qtrt1	46.9208	62.8254	37.7602	49.2205	53.86	53.6678	83.0267	49.5924	50.4212	35.2314	62.8901
ENSMUSG00000002831	Plin4	111.366	88.8031	111.913	82.9067	62.9212	68.5427	193.799	359.462	360.195	308.07	203.443
ENSMUSG00000002833	Hdgfl2	190.045	219.288	233.098	266.766	249.878	265.701	411.43	282.325	231.571	240.324	289.29
ENSMUSG00000002835	Chaf1a	44.9438	66.024	47.4066	44.9955	72.5563	84.8154	158.27	118.706	94.8898	76.3997	149.649
ENSMUSG00000002844	Adprh	1649.23	1806.81	1293.38	2063.93	1980.96	2010.2	1549.26	1812.9	1747.22	1377.2	2000.26
ENSMUSG00000002845	Tmem39a	179.929	189.28	192.542	209.916	219.304	153.202	239.846	177.799	176.823	175.398	209.508
ENSMUSG00000002846	Timmdc1	224.631	217.146	302.486	307.292	262.149	272.573	208.708	150.346	237.282	266.943	200.414
ENSMUSG00000002847	Pla1a	16.5269	51.7604	19.9231	57.394	70.1583	57.1799	155.927	55.3263	100.967	76.7893	97.5931
ENSMUSG00000002870	Mcm2	9.67123	11.2088	14.0213	11.7635	12.1336	13.7413	19.3778	12.7911	17.3266	16.6033	14.5514
ENSMUSG00000002871	Tpra1	442.318	376.918	317.658	453.108	564.909	454.518	442.843	395.241	373.787	269.807	411.407
ENSMUSG00000002881	Nab1	288.977	246.229	271.442	255.482	232.352	278.705	228.628	213.059	258.12	271.045	242
ENSMUSG00000002885	Adgre5	906.663	976.184	824.639	974.284	926.781	1112.72	894.347	1026.28	996.727	875.229	1250.16
ENSMUSG00000002897	Il17ra	1491.93	1160.53	1692.39	1355.33	1205.36	1254.85	938.944	1251.78	1574.42	1420.22	1003.54
ENSMUSG00000002900	Lamb1	44.5243	62.7834	80.2154	74.5296	90.5409	129.477	196.406	130.508	191.276	154.939	139.064
ENSMUSG00000002908	Kcnn1	140.017	130.053	172.861	123.474	111.468	115.334	114.874	94.7051	97.3011	109.613	112.632
ENSMUSG00000002910	Arrdc2	121.132	143.876	111.457	89.2528	81.4436	113.094	110.798	140.388	116.499	80.0241	77.2103
ENSMUSG00000002944	Cd36	6.83757	9.79883	4.99988	10.5488	10.1808	22.4102	25.695	11.5741	17.5383	12.3245	25.812
ENSMUSG00000002948	Map2k7	469.082	446.077	402.405	442.552	520.549	431.233	812.829	698.319	603.064	545.421	655.687
ENSMUSG00000002949	Timm44	200.32	215.973	242.326	229.863	242.909	236.527	347.036	238.416	248.331	232.969	282.234
ENSMUSG00000002957	Ap2a2	527.49	499.955	593.819	474.024	498.619	475.933	488.271	493.677	550.414	526.314	453.138
ENSMUSG00000002963	Pnkp	242.012	274.179	302.027	312.991	348.225	348.513	291.631	318.456	317.599	301.573	296.599
ENSMUSG00000002968	Med25	797.817	1055.47	845.201	1153.14	1130.42	1027.14	920.1	977.789	967.059	844.099	1107.21
ENSMUSG00000002980	Bcam	224.912	256.39	225.457	289.374	323.809	351.566	304.944	274.422	299.422	329.518	516.042
ENSMUSG00000002981	Clptm1	1809.91	1994.95	1659.51	1709.61	1815.31	1654.22	1349.62	1821.72	1893.53	1422.69	1736.96
ENSMUSG00000002983	Relb	219.64	277.402	173.498	178.944	232.911	256.752	231.966	207.849	190.838	181.975	224.001
ENSMUSG00000002984	Tomm40	677.612	766.094	653.113	970.57	951.219	922.799	784.726	732.409	777.374	627.233	853.594
ENSMUSG00000002985	Apoe	175272	206870	143896	193010	210759	207697	190843	204353	199190	165566	191795
ENSMUSG00000002996	Hbp1	544.245	547.953	434.862	466.259	534.798	525.549	427.139	573.02	438.761	464.134	490.543
ENSMUSG00000002997	Prkar2b	79.978	77.3615	52.6238	63.1298	67.1925	98.7294	79.8126	86.2364	74.2218	97.3065	149.958
ENSMUSG00000003031	Cdkn1b	2570.6	2295.61	2535.42	2882.5	2624.23	2627.61	1875.04	2164.5	2407.18	2736.93	2394.59
ENSMUSG00000003032	Klf4	16.816	37.9717	31.6932	49.1295	27.5828	66.5208	25.3883	60.8574	46.7437	116.426	119.032
ENSMUSG00000003033	Ap1m1	384.959	433.485	362.665	477.916	544.175	473.172	471.048	394.365	396.143	359.331	488.915
ENSMUSG00000003037	Rab8a	225.996	266.082	264.554	343.947	347.663	299.879	185.447	195.939	241.119	268.775	299.572
ENSMUSG00000003038	Hmgn2	733.831	801.128	601.626	1158.48	1026.56	1171.54	848.122	684.006	889.863	739.655	1187.99
ENSMUSG00000003039	Fam32a	897.549	836.979	845.326	981.832	968.425	977.645	852.656	877.769	927.067	932.822	967.845
ENSMUSG00000003062	Stard3nl	168.898	202.43	152.403	218.375	181.674	228.953	278.138	241.821	260.952	155.58	237.165
ENSMUSG00000003068	Stk11	365.91	480.268	443.433	452.079	446.026	475.997	725.942	439.896	530.626	491.319	625.4
ENSMUSG00000003070	Efna2	887.766	1039.81	916.021	1382.51	1216.82	1261.8	638.573	733.294	849.176	999.664	1028.26
ENSMUSG00000003072	Atp5d	3574.67	4763.2	2789.75	6585.17	6107.12	6262.76	3709.02	3921.83	3948.39	3346.95	5821.65
ENSMUSG00000003099	Ppp5c	740.511	751.733	658.627	1159.72	987.796	949.362	833.66	674.583	696.188	643.988	1030.94
ENSMUSG00000003119	Cdk12	576.545	534.382	714.809	531.387	472.817	509.167	531.622	584.967	625.322	813.819	470.657
ENSMUSG00000003123	Lipe	685.535	670.931	647.461	602.093	804.696	777.769	657.784	750.433	543.164	597.05	608.021
ENSMUSG00000003131	Pafah1b2	165.657	142.76	170.043	168.087	144.538	162.035	123.376	147.856	182.968	229.144	158.073
ENSMUSG00000003134	Tbc1d8	68.846	100.822	96.4244	83.4639	99.18	87.5254	87.4424	83.6953	101.677	82.9128	108.135
ENSMUSG00000003135	Cnot11	798.076	877.218	842.571	983.657	933.33	930.384	676.738	835.127	814.479	823.494	856.737
ENSMUSG00000003153	Slc2a3	20.9954	15.8886	25.6619	16.4307	10.867	16.0952	13.8865	14.4981	18.8905	27.2995	14.5458
ENSMUSG00000003154	Foxj2	1355.78	1187.04	1420.99	966.862	1085.65	1019.62	1033.47	1349.78	1300.19	1599.62	931.53
ENSMUSG00000003161	Sri	670.02	761.156	482.033	930.838	894.531	1020.21	749.603	683.831	711.532	604.012	988.092
ENSMUSG00000003166	Dgcr2	2815.87	2884.73	2803.7	2612.15	2529.05	2504.94	2090.75	2770.88	3118.21	2788.97	2305.95
ENSMUSG00000003184	Irf3	385.844	380.263	510.921	611.098	524.484	555.728	674.314	444.475	469.298	462.673	542.489
ENSMUSG00000003190	Bcl2l12	156.975	180.527	135.203	206.596	229.458	176.066	210.585	151.553	163.828	155.474	249.274
ENSMUSG00000003198	Zfp959	20.7871	35.1349	22.841	26.7468	22.8046	28.5853	29.0188	35.0266	40.0727	26.4963	34.2293
ENSMUSG00000003199	Mpnd	362.28	324.145	426.813	389.867	459.793	448.796	461.313	349.26	360.799	342.67	443.88
ENSMUSG00000003200	Sh3gl1	621.7	678.349	666.596	869.725	766.779	738.021	782.432	693.312	707.126	628.814	799.684
ENSMUSG00000003208	Yju2	236.585	248.287	266.384	288.257	305.192	309.641	248.764	224.705	256.419	209.249	267.918
ENSMUSG00000003226	Ranbp2	693.966	559.032	835.066	496.868	465.68	488.937	385.256	562.117	658.502	908.847	403.044
ENSMUSG00000003227	Edar	38.9276	56.7921	41.4489	33.6105	53.3226	60.234	30.5535	30.6737	20.3353	23.5548	34.6706
ENSMUSG00000003228	Grk5	6.75748	5.45121	7.98655	8.02449	9.86945	7.41255	10.6383	7.66844	11.6202	11.9179	11.7417
ENSMUSG00000003233	Dvl3	2014.57	2125.59	2331.61	2068.31	2207.59	1901.26	1673.57	2051.76	2240.69	2299.46	1942.28
ENSMUSG00000003234	Abcf3	336.244	343.01	416.639	392.276	332.827	429.81	309.468	347.993	378.783	355.081	342.506
ENSMUSG00000003235	Eif2b5	250.916	244.778	233.729	246.206	238.309	267.324	257.501	238.623	289.14	206.255	287.285
ENSMUSG00000003269	Cyth2	1611.54	1589	1924.14	2358.87	2257.03	2097.11	1850.69	1588.46	1808.76	1585.67	2031.29
ENSMUSG00000003273	Car11	225.9	274.238	173.32	396.42	401.001	325.612	435.962	196.599	197.195	166.661	394.004
ENSMUSG00000003279	Dlgap1	3713.61	3113.58	3644.46	3016.44	2712.4	3032.31	2238.63	2874.81	2517.66	3307.72	2315.06
ENSMUSG00000003282	Plag1	19.6111	2.45459	3.13217	2.66662	1.51961	3.05348	7.71691	42.3812	10.8755	12.5887	2.17096
ENSMUSG00000003299	Mrpl4	565.279	705.839	502.502	991.415	824.275	892.698	604.13	587.421	593.646	491.202	870.531
ENSMUSG00000003308	Keap1	978.539	949.633	1001.38	1015.33	1002.61	1048.03	855.84	928.95	1016.49	915.056	845.827
ENSMUSG00000003316	Glg1	3126.24	2776.75	3037.8	1995.41	2252.19	2163.54	1987.66	2603.57	2857.02	3068.91	1836.45
ENSMUSG00000003344	Btbd2	1174.53	1177.29	1290.6	1325.26	1417.89	1281.78	1103.16	1107.45	1245.45	1093.25	1199.11
ENSMUSG00000003345	Csnk1g2	211.743	172.508	134.91	194.817	195.436	198.841	292.545	178.55	196.7	175.395	285.269
ENSMUSG00000003346	Abhd17a	658.082	789.971	550.564	950.097	945.185	856.565	764.376	659.206	702.593	522.077	816.234
ENSMUSG00000003348	Mob3a	96.7775	120.037	93.0251	116.229	99.8049	112.038	89.3843	82.5743	103.695	102.723	111.334
ENSMUSG00000003352	Cacnb3	34.8725	37.6855	40.1207	39.4058	53.849	69.0389	95.9112	39.9958	49.3613	43.6023	47.0027
ENSMUSG00000003354	Ccdc65	19.2017	45.6743	18.3866	33.101	28.1319	49.737	61.0419	88.034	72.4133	59.4195	194.238
ENSMUSG00000003355	Fkbp11	47.9623	95.0085	17.299	100.994	67.2981	47.152	67.5423	70.5111	62.6419	58.1914	54.4542
ENSMUSG00000003360	Ddx23	160.601	174.272	238.043	157.136	167.722	140.899	235.728	186.103	195.457	206.159	160.986
ENSMUSG00000003363	Pld3	1219.74	1476.51	1036.64	1541.14	1404.37	1541.91	1039.64	1248.23	1156.24	920.853	1425.35
ENSMUSG00000003378	Grik5	790.428	831.45	777.125	785.114	806.307	736.026	972.703	782.152	690.36	697.402	688.145
ENSMUSG00000003379	Cd79a	8.65058	6.1955	5.18111	5.60175	20.2626	8.30813	20.951	17.254	4.84174	2.82657	25.5467
ENSMUSG00000003380	Rabac1	1346.7	1609.98	913.835	2207.86	2017.94	2130.38	1480.02	1672.9	1548.83	1117.47	2248.88
ENSMUSG00000003382	Etv3	401.54	423.29	448.487	371.284	335.362	358.577	360.213	431.006	384.578	492.951	322.776
ENSMUSG00000003402	Prkcsh	3981.47	4223.22	4044.46	4279.05	4278.66	4342.48	3349.81	3716.27	3879.57	3559.93	3703.35
ENSMUSG00000003410	Elavl3	364.06	284.029	499.872	434.623	377.15	353.546	312.191	215.491	237.394	281.464	242.384
ENSMUSG00000003411	Rab3b	36.384	35.2795	18.2228	51.7764	36.7753	24.2248	40.7277	63.5582	25.5362	23.0598	37.0098
ENSMUSG00000003418	St8sia6	8.7973	8.4094	14.0473	14.069	27.114	32.6975	6.15843	18.4098	18.3882	43.4364	52.0384
ENSMUSG00000003420	Fcgrt	1294.62	1361.94	1076.14	1424.47	1548.64	1544.31	1085.66	1154.56	1100.63	956.059	1277.3
ENSMUSG00000003421	Nosip	307.523	358.448	274.978	388.201	391.035	423.337	346.041	340.95	334.535	276.654	367.45
ENSMUSG00000003423	Pih1d1	166.548	180.688	165.778	188.083	200.859	187.762	216.091	167.097	200.608	168.369	258.143
ENSMUSG00000003429	Rps11	677.453	951.347	561.665	1194.15	1096.25	1287.05	937.949	862.478	935.87	698.062	1332.9
ENSMUSG00000003435	Supt5	691.259	720.719	835.568	791.643	803.287	778.735	996.902	864.227	982.946	935.444	941.425
ENSMUSG00000003436	Dll3	2.71326	4.13034	7.40506	1.26035	2.83329	5.04798	11.3825	6.15831	8.84	5.1369	1.82477
ENSMUSG00000003437	Paf1	191.024	198.462	177.867	230.573	181.283	229.888	247.93	248.224	246.463	249.414	271.233
ENSMUSG00000003438	Timm50	184.912	237.597	186.818	270.86	257.604	278.799	191.757	230.826	217.962	211.385	232.955
ENSMUSG00000003444	Med29	360.08	467.761	334.7	661.006	597.213	559.761	363.151	386.297	443.504	321.287	580.276
ENSMUSG00000003452	Bicd1	1580.81	1152.3	1326.65	818.245	827.62	827.083	632.416	851.638	922.597	1303.41	700.287
ENSMUSG00000003458	Ncstn	1812.2	1895.62	1668.7	1778.24	1963.63	1885.96	1637.86	1963.03	1753.41	1619.42	1872.96
ENSMUSG00000003464	Pex19	638.979	648.482	564.087	639.379	710.511	678.446	547.383	594.128	573.443	448.619	542.004
ENSMUSG00000003469	Phyhip	93.0133	129.404	82.9868	107.57	127.22	122.304	155.046	174.084	138.257	144.007	179.063
ENSMUSG00000003477	Inmt	16.7644	24.5074	9.44796	22.993	8.75793	41.7059	40.0417	69.9318	32.901	42.3315	98.3229
ENSMUSG00000003500	Impdh1	64.5274	69.9294	63.803	100.825	118.352	125.395	90.772	75.9379	62.82	106.461	226.252
ENSMUSG00000003518	Dusp3	1302.52	933.497	1343.86	1155.66	1094.52	1131.09	1088.65	1168.08	1203.88	1410.95	1283.39
ENSMUSG00000003526	Prodh	908.482	853.296	935.867	944.789	924.407	1038.95	1102.33	1153.04	1020.9	886.883	975.275
ENSMUSG00000003527	Ess2	159.348	158.545	147.509	180.03	216.022	173.058	196.877	176.431	158.603	152.549	181.767
ENSMUSG00000003528	Slc25a1	878.692	1021.94	738.389	1300.84	1141.34	1116.06	940.109	818.066	866.341	680.358	944.157
ENSMUSG00000003531	Dgcr6	341.971	434.624	318.525	555.294	533.712	566.685	399.815	384.899	392.884	340.222	496.468
ENSMUSG00000003534	Ddr1	4245.73	5089.76	3937.55	4418.66	4759.75	4585.54	4384.24	5087.38	5226.02	4727.71	6010.7
ENSMUSG00000003541	Ier3	50.8222	97.0629	51.8111	91.8687	116.243	163.047	161.497	181.167	109.423	120.6	200.724
ENSMUSG00000003546	Klc4	289.554	270.556	309.819	338.957	355.587	324.377	430.657	270.498	285.7	251.843	290.654
ENSMUSG00000003549	Ercc1	147.042	175.194	160.42	225.14	216.058	235.071	176.852	152.369	169.633	141.755	235.994
ENSMUSG00000003559	As3mt	807.088	777.541	691.477	914.157	803.572	968.779	569.702	642.591	517.047	483.398	685.746
ENSMUSG00000003573	Homer3	254.963	297.578	302.928	364.975	324.897	287.166	497.537	242.368	397.811	249.085	305.325
ENSMUSG00000003575	Crtc1	175.495	178.296	203.064	180.229	168.495	159.654	189.158	166.428	192.817	222.741	158.358
ENSMUSG00000003581	Rnf215	1058.05	1087.93	1046.18	1211.23	1173.91	1186.5	1029.58	951.245	1021.46	818.501	996.658
ENSMUSG00000003585	Sec14l2	1447.44	1221.03	1453.86	1482.63	1461.01	1599.29	1044.12	1034.87	1232.03	1216.01	1072.6
ENSMUSG00000003604	Aven	65.9607	48.5315	64.2458	69.4617	55.4555	70.6191	40.1561	46.9692	47.3901	39.6023	62.0421
ENSMUSG00000003617	Cp	97.1693	129.254	132.633	163.452	198.317	250.288	325.997	265.247	346.663	480.561	471.147
ENSMUSG00000003623	Crot	5484.99	4758.39	5802.46	5771.71	5072.91	5417.64	3356.75	4841.05	4768.12	4538	4237.42
ENSMUSG00000003644	Rps6ka1	200.256	199.887	143.177	193.737	248.221	264.541	149.689	187.647	152.952	165.577	272.403
ENSMUSG00000003657	Calb2	28.8202	37.33	26.7199	53.0761	31.195	41.8523	126.167	78.2144	26.6513	27.5416	26.3812
ENSMUSG00000003660	Snrnp200	228.665	229.719	268.33	179.519	168.944	189.811	189.938	240.069	246.751	257.321	174.97
ENSMUSG00000003662	Ciao1	317.947	396.222	362.825	391.8	367.94	394.15	251.904	310.544	323.697	296.254	321.996
ENSMUSG00000003680	Taf6l	247.575	262.048	235.863	252.552	281.374	276.148	291.21	223.266	246.364	257.917	234.44
ENSMUSG00000003721	Insig2	173.368	151.93	127.164	153.692	118.068	119.788	98.4306	123.768	133.731	117.46	105.578
ENSMUSG00000003731	Kpna6	196.7	144.685	220.064	167.513	163.462	149.504	139.988	151.323	182.147	186.427	145.934
ENSMUSG00000003746	Man1a	342.856	254.228	234.038	232.335	267.346	233.971	167.036	283.597	255.331	263.87	269.58
ENSMUSG00000003752	Itpkc	102.134	96.2519	78.2338	86.1975	84.9284	75.6048	96.5338	106.366	81.9698	68.2583	80.5768
ENSMUSG00000003762	Coq8b	447.492	574.926	382.233	646.188	553.031	502.493	1044.63	559.371	605.258	466.032	873.922
ENSMUSG00000003778	Brd8	1021.78	863.311	825.936	859.654	819.16	865.891	887.55	920.671	938.86	875.334	828.924
ENSMUSG00000003779	Kif20a	22.3196	17.8556	27.2329	40.4075	46.3194	39.0626	69.6478	21.5208	19.7481	20.587	27.4744
ENSMUSG00000003808	Farsa	420.305	493.496	480.735	584.358	604.419	538.272	536.735	547.671	499.752	463.256	527.849
ENSMUSG00000003809	Gcdh	202.685	198.53	160.803	174.372	169.887	180.117	223.917	216.365	184.609	183.416	168.279
ENSMUSG00000003810	Mast2	173.905	153.888	222.061	153.199	171.028	162.218	242.171	182.795	179.076	221.935	181.42
ENSMUSG00000003812	Dnase2a	305.579	299.612	243.152	345.728	311.39	344.409	206.73	275.224	254.627	227.476	298.114
ENSMUSG00000003813	Rad23a	370.293	428.678	370.25	506.367	514.022	467.521	320.663	380.371	404.489	330.438	439.417
ENSMUSG00000003814	Calr	5469.61	5545.62	8563.3	9157.67	6467.17	6562.35	4209.95	4410.32	5320.52	6377.8	5725.71
ENSMUSG00000003824	Syce2	28.4398	34.4046	16.1715	30.7522	43.6865	30.8518	21.0108	15.2466	14.9506	15.7758	22.5389
ENSMUSG00000003847	Nfat5	1882.24	1526.49	1604.07	939.949	1137.42	1045.71	1234.39	1465.96	1374.72	1888.2	1069.26
ENSMUSG00000003848	Nob1	228.392	239.691	268.239	264.455	281.972	299.672	203.138	247.13	299.062	252.444	267.2
ENSMUSG00000003849	Nqo1	373.056	379.991	293.251	371.956	391.388	405.022	408.544	457.231	432.852	270.409	391.413
ENSMUSG00000003863	Ppfia3	170.8	151.697	121.446	184.637	114.721	216.422	262.703	173.117	163.832	161.421	226.826
ENSMUSG00000003865	Gys1	836.037	880.03	878.982	865.564	870.831	848.938	667.845	715.804	787.456	829.725	763.927
ENSMUSG00000003868	Ruvbl2	159.566	210.181	185.172	255.186	224.431	255.879	196.964	217.375	237.309	172.026	288.046
ENSMUSG00000003872	Lin7b	20.5429	15.2058	4.37947	12.6051	19.4768	15.8179	15.5832	5.32574	4.43633	5.52109	15.249
ENSMUSG00000003873	Bax	330.948	402.575	270.859	530.798	583.131	564.814	511.359	450.751	407.944	327.425	526.223
ENSMUSG00000003923	Tfam	192.108	208.357	158.808	155.466	168.561	170.072	115.499	188.789	145.886	210.043	230.303
ENSMUSG00000003929	Zfp81	131.756	91.842	114.281	97.2003	99.7242	96.8062	61.7671	108.77	86.2342	87.6451	71.2387
ENSMUSG00000003934	Efnb3	175.174	222.006	144.035	191.58	178.097	192.126	610.198	283.732	486.111	253.449	227.183
ENSMUSG00000003948	Mmd	1137.89	1061.24	937.615	1163.22	1269.89	1202.23	824.949	1030.18	939.519	997.251	1068.15
ENSMUSG00000003949	Hlf	3018.71	3216.73	2633.27	3578.05	2508.48	2511.61	1912.88	2218.48	2470.1	3080.36	2920.84
ENSMUSG00000003955	Fam162a	304.388	381.299	280.423	627.963	469.987	553.484	273.202	315.411	286.735	289.938	417.593
ENSMUSG00000003970	Rpl8	2213.67	2959.67	2040.55	3559.44	3331.43	3618.44	2969.97	2938.24	3087.64	2344.33	3791.36
ENSMUSG00000003974	Grm3	30649	23190.8	33130.1	24387.8	25101.1	22156.8	12045.9	15550.6	16431.9	18621.5	14720.4
ENSMUSG00000003992	Ssbp2	594.501	662.422	653.348	773.664	750.454	646.564	477.538	574.861	636.655	583.29	585.309
ENSMUSG00000004018	Fancl	43.3363	23.6534	25.2119	44.9071	38.4323	38.3232	70.0501	36.5369	30.6843	29.0854	42.8373
ENSMUSG00000004031	Brinp2	479.758	497.591	433.322	398.264	343.175	413.287	429.369	520.323	594.99	506.135	445.945
ENSMUSG00000004032	Gstm5	10818.4	11851.2	7923.66	16147.8	13999.6	16922.9	8557.63	11735.5	9768.77	7831.99	13403.3
ENSMUSG00000004035	Gstm7	98.4224	107.15	80.9758	124.737	96.4894	115.939	191.539	125.433	137.784	122.241	177.094
ENSMUSG00000004038	Gstm3	1.08925	9.32383	3.12291	13.4931	5.35263	2.09146	2.62875	6.73402	4.87503	7.56631	3.66246
ENSMUSG00000004040	Stat3	451.511	437.48	617.689	594.381	444.775	447.022	528.473	551.092	647.077	672.075	579.157
ENSMUSG00000004043	Stat5a	408.392	433.37	426.488	299.976	368.109	411.817	340.164	347.579	414.011	331.936	258.936
ENSMUSG00000004044	Cavin1	278.167	343.401	333.497	311.944	459.125	566.086	412.898	469.016	505.499	625.41	978.116
ENSMUSG00000004054	Map3k11	105.279	129.091	145.797	147.946	171.817	158.823	182.661	146.481	142.033	143.005	162.741
ENSMUSG00000004056	Akt2	4335.7	4133.29	4271.55	3592.3	4030.03	4094.66	3183.22	3200.51	2729.86	3078.94	2866.36
ENSMUSG00000004069	Dnaja3	821.554	773.855	983.526	894.848	925.287	867.701	664.551	754.425	862.823	859.091	803.692
ENSMUSG00000004070	Hmox2	615.095	574.679	583.646	800.766	709.618	653.325	633.423	579.457	633.956	550.356	550.332
ENSMUSG00000004071	Cdip1	4258.94	4687.95	4273.07	5609.36	4993.33	4762.35	4995.21	4102.54	5298.46	3812.23	4051.14
ENSMUSG00000004085	Map3k20	55.3278	57.0815	70.1809	56.5124	51.2176	63.111	96.3109	74.6447	82.0588	91.1801	87.3114
ENSMUSG00000004096	Cwc15	677.939	755.737	561.673	997.593	906.005	1016	641.587	684.023	638.951	560.377	889.29
ENSMUSG00000004098	Col5a3	105.815	165.939	149.555	131.632	171.356	118.597	686.65	474.163	316.047	245.864	459.377
ENSMUSG00000004099	Dnmt1	573.41	590.589	721.668	529.413	667.409	571.956	770.271	657.354	724.117	711.487	580.981
ENSMUSG00000004100	Ppan	113.962	162.432	145.281	153.434	181.131	183.053	187.509	164.864	160.047	141.073	191.209
ENSMUSG00000004105	Angptl2	185.173	291.275	200.903	265.041	261.523	460.853	736.81	455.933	464.718	429.042	813.104
ENSMUSG00000004110	Cacna1e	43.0904	75.3675	71.7378	56.2681	47.3958	61.0362	97.8346	64.0045	71.9792	63.3077	65.6119
ENSMUSG00000004113	Cacna1b	32.4862	56.7761	51.1088	49.5931	104.118	99.3489	131.649	31.552	40.2988	106.473	62.6102
ENSMUSG00000004127	Trmt10a	142.209	55.352	103.273	88.8571	110.567	96.6779	102.423	81.4842	65.1759	104.358	65.1294
ENSMUSG00000004151	Etv1	825.357	835.624	871.212	931.177	653.687	641.757	518.783	648.815	711.459	900.625	614.089
ENSMUSG00000004187	Kifc2	597.416	547.8	601.013	601.74	693.206	568.791	1158.67	556.804	505.928	528.428	612.347
ENSMUSG00000004207	Psap	75430.3	78704.6	64232.7	75624	74821.4	79142.8	65231.3	84909.4	74855.4	68265.2	72643.1
ENSMUSG00000004221	Ikbkg	251.502	208.795	219.998	187.21	171.592	160.77	146.865	246.485	246.462	225.637	140.818
ENSMUSG00000004233	Wars2	118.568	93.7561	142.189	99.4159	108.111	85.135	93.9258	107.23	116.851	151.363	107.585
ENSMUSG00000004263	Atn1	652.092	828.769	717.27	894.731	851.03	742.237	794.967	703.498	829.446	913.687	1001.78
ENSMUSG00000004264	Phb2	576.48	643.147	584.377	926.636	819.352	827.984	648.474	626.963	689.949	591.716	770.087
ENSMUSG00000004266	Ptpn6	2.84408	2.06517	5.03896	1.91879	2.19541	3.11555	3.23247	4.79277	4.84174	1.65109	6.78591
ENSMUSG00000004267	Eno2	54.3809	68.0437	37.8479	49.5108	51.9878	63.4753	150.915	90.8871	67.944	68.592	71.7272
ENSMUSG00000004268	Emg1	396.646	441.888	434.631	629.464	508.675	523.863	451.196	423.961	457.957	354.071	508.988
ENSMUSG00000004270	Lpcat3	1408.34	1496.34	1218.02	1344.69	1461.54	1482.83	1031.31	1464.81	1389.98	1359	1604.66
ENSMUSG00000004285	Atp6v1f	831.158	1182.87	566.814	1846.27	1532.75	1699.01	902.74	969.039	907.234	682.918	1468.84
ENSMUSG00000004317	Clcn5	220.256	178.982	248.903	121.564	169.337	144.013	150.732	182.715	204.304	290.482	149.216
ENSMUSG00000004319	Clcn3	5191.55	4096.1	4522.05	3494.17	3179.27	3403.77	2795.38	4081.04	4038.3	4166.74	2883.7
ENSMUSG00000004328	Hif3a	484.612	380.634	760.151	708.469	205.015	261.756	670.455	807.167	787.542	860.304	485.388
ENSMUSG00000004347	Pde1c	68.445	66.4756	54.747	61.6645	50.6096	36.2264	46.2498	45.7355	73.3516	59.4991	40.4771
ENSMUSG00000004356	Utp20	51.014	32.7731	66.1434	50.8807	50.0372	34.4999	57.0774	55.9081	54.3132	45.0152	48.0694
ENSMUSG00000004360	9330159F19Rik	1226.36	1046.21	2191.45	1591.36	727.984	862.375	921.103	1015.89	1601.98	1957.74	802.061
ENSMUSG00000004364	Cul3	562.465	471.979	556.638	562.518	515.524	529.794	331.552	420.87	521.451	490.741	432.466
ENSMUSG00000004383	Large1	1333.05	1226.59	1221.45	1121.43	1229.46	1254.58	959.036	1280.61	1260.18	1102.5	1056
ENSMUSG00000004393	Ddx56	243.466	235.832	229.833	247.514	245.871	245.748	211.68	213.323	236.133	229.318	259.883
ENSMUSG00000004394	Tmed4	1000.96	977.773	887.665	1102.41	1037.92	1099.93	775.949	889.286	890.284	859.312	1062.18
ENSMUSG00000004415	Col26a1	34.708	41.0242	37.4887	26.0728	37.8821	28.06	53.1351	40.3598	45.0832	68.6032	45.5018
ENSMUSG00000004446	Bid	5.15999	8.71619	5.63262	4.86588	5.92052	7.66763	5.8887	9.7998	9.22952	5.13658	7.87472
ENSMUSG00000004451	Ralb	856.007	751.179	897.006	882.637	1067.15	1037.48	682.739	627.606	715.974	792.118	821.108
ENSMUSG00000004455	Ppp1cc	742.736	674.981	813.764	951.219	883.473	971.316	838.922	650.788	768.909	540.928	880.287
ENSMUSG00000004460	Dnajb11	1260.22	1194	1473.34	1677.56	1433.68	1430.33	1067.96	1109.98	1235.45	1173.39	1240.84
ENSMUSG00000004462	Tbccd1	428.272	325.69	405.534	473.889	399.361	331.151	293.778	345.585	361.543	389.746	289.795
ENSMUSG00000004473	Clec11a	16.2198	20.6517	6.21733	17.9256	14.9303	21.8089	20.078	19.1711	20.3353	18.8438	35.583
ENSMUSG00000004500	Zfp324	276.871	221.404	359.924	219.23	226.185	210.942	232.57	218.158	269.185	315.904	230.84
ENSMUSG00000004508	Gab2	186.232	224.146	196.284	119.72	125.121	187.518	222.152	268.023	231.835	364.171	194.319
ENSMUSG00000004530	Coro1c	64.5449	66.302	63.8978	62.369	59.5459	74.9839	109.931	75.7601	80.4718	82.0759	79.7432
ENSMUSG00000004535	Tax1bp1	703.133	597.671	741.51	693.395	669.173	674.525	559.004	577.75	633.819	657.73	568.85
ENSMUSG00000004558	Ndrg2	12106.1	11223	11564.5	13991.8	10864.1	12615.2	11373.1	12734.6	11310.1	11200.8	11557.1
ENSMUSG00000004561	Mettl17	99.5798	114.284	183.324	186.083	115.94	132.023	176.948	113.517	151.249	105.439	133.173
ENSMUSG00000004562	Arhgef40	720.871	668.066	783.619	1067.19	971.48	872.926	1227.73	780.585	759.082	747.407	897.38
ENSMUSG00000004565	Pnpla6	289.06	301.463	314.968	280.556	271.895	284.312	316.051	315.207	293.59	275.106	274.496
ENSMUSG00000004567	Mcoln1	552.444	533.41	487.788	568.886	653.35	495.451	596.677	529.892	476.628	550.815	631.01
ENSMUSG00000004568	Arhgef18	723.004	631.24	782.174	599.33	663.232	557.714	609.911	679.769	759.117	719.279	559.751
ENSMUSG00000004591	Pkn2	945.116	792.62	953.984	708.334	658.933	705.987	563.939	828.624	902.733	1051.28	561.622
ENSMUSG00000004609	Cd33	7.47491	5.40882	4.6748	8.0747	16.7507	20.3386	13.7153	10.2603	9.63874	28.818	32.1836
ENSMUSG00000004610	Etfb	614.913	708.73	516.136	959.063	795.231	894.645	631.895	612.893	642.291	501.53	758.784
ENSMUSG00000004626	Stxbp2	8.69998	7.81009	3.61527	6.14863	5.93862	21.0029	23.1041	10.4611	18.021	8.17189	18.7236
ENSMUSG00000004631	Sgce	1898.7	1954.09	1743.85	2451.75	2158.52	2405.49	1607.82	1797.54	1787.73	1397.41	2267.61
ENSMUSG00000004633	Chn2	12.7965	7.24602	4.86263	13.6677	5.81982	17.214	12.209	41.5998	13.8929	9.63473	43.2823
ENSMUSG00000004637	Wwox	368.528	388.678	251.222	366.44	384.661	367.183	357.336	357.075	381.354	307.286	378.044
ENSMUSG00000004642	Slbp	301.816	297.21	282.426	342.08	343.398	342.744	189.214	268.508	233.217	242.01	279.593
ENSMUSG00000004651	Tyr	2.39659	0	2.07244	1.25958	2.38164	13.0466	1.98241	0	0.374358	0.81923	1.71468
ENSMUSG00000004655	Aqp1	76.7739	675.31	68.3907	454.862	142.904	59.1955	3318.99	177.333	2972.83	146.04	42.882
ENSMUSG00000004661	Arid3b	49.1518	42.1809	44.3179	51.996	59.959	44.4154	48.9083	26.4472	45.3822	86.4508	40.8941
ENSMUSG00000004665	Cnn2	54.8095	116.534	90.4692	110.393	140.295	211.946	241.713	183.201	184.208	227.346	306.183
ENSMUSG00000004667	Polr2e	550.661	678.009	581.067	889.75	860.039	901.434	606.407	633.04	658.865	577.237	812.225
ENSMUSG00000004668	Abca13	4.385	5.42872	4.44741	5.36048	4.07445	4.71401	2.70964	2.51505	4.39129	4.04542	3.70983
ENSMUSG00000004677	Myo9b	1417.17	1063.4	1819.6	1054.27	1241.25	1357.07	1908.16	1471.54	1276.87	1241.46	1121.94
ENSMUSG00000004698	Hdac9	492.578	404.997	488.186	348.44	330.433	353.718	258.35	317.982	271.249	385.637	281.604
ENSMUSG00000004730	Adgre1	3.24397	5.77928	2.74252	1.99276	5.94515	6.81336	5.68581	6.48	7.25884	7.95032	10.0349
ENSMUSG00000004748	Mtfp1	340.787	332.293	398.943	628.953	474.842	549.208	252.914	210.291	319.555	322.086	334.799
ENSMUSG00000004768	Rab23	427.367	504.588	435.748	414.904	384.753	346.925	361.909	569.609	391.476	439.002	408.97
ENSMUSG00000004771	Rab11a	717.005	760.543	705.07	920.637	936.34	1024.79	608.378	733.363	787.798	724.871	872.624
ENSMUSG00000004788	Eif2b2	475.438	485.984	450.266	629.183	690.732	582.831	562.195	499.493	590.227	593.919	555.702
ENSMUSG00000004789	Dlst	663.175	626.895	759.759	768.355	722.137	727.984	621.561	598.357	651.476	714.725	615.706
ENSMUSG00000004791	Pgf	66.0797	100.862	58.5572	84.6197	109.369	123.611	210.033	117.075	143.218	104.411	157.769
ENSMUSG00000004798	Ulk2	1017.52	898.348	1046.46	778.648	880.914	755.002	829.758	881.87	1004.18	948.786	785.562
ENSMUSG00000004814	Ccl24	7.25584	6.95599	7.64146	4.31815	3.58592	6.99126	9.39142	4.5019	8.45732	11.3789	3.52111
ENSMUSG00000004815	Dgkq	469.071	415.264	569.655	392.14	318.294	332.477	790.168	537.043	394.764	454.335	432.698
ENSMUSG00000004837	Grap	5.83978	12.1879	7.96387	6.90471	19.6787	20.7709	29.5509	12.2802	5.9556	60.3522	35.5891
ENSMUSG00000004843	Chmp2b	801.705	745.236	794.178	868.679	950.019	928.174	566.459	715.234	873.679	723.049	712.452
ENSMUSG00000004846	Plod3	1011.36	1109.85	1115.99	1111.73	1204.97	1129.17	1071	1163.74	1309.48	1032.38	1045.89
ENSMUSG00000004849	Ap1s1	276.881	333.064	273.576	377.705	372.011	418.003	287.798	255.231	300.577	233.481	374.892
ENSMUSG00000004865	Srpk1	185.628	146.25	241.906	184.084	201.773	187.618	302.02	194.079	203.197	191.397	174.288
ENSMUSG00000004880	Lbr	43.7497	40.8586	27.2108	28.9333	33.3845	46.66	47.4965	49.2596	42.6915	43.1738	50.343
ENSMUSG00000004885	Crabp2	35.3978	47.4479	22.8827	57.0811	43.7017	91.9888	88.7063	73.7302	31.7253	70.9334	97.4402
ENSMUSG00000004891	Nes	118.737	216.746	204.408	173.654	261.16	304.365	428.399	329.741	436.626	673.23	597.612
ENSMUSG00000004892	Bcan	32154	32764.8	31750.2	33073.9	37476	33810	33179.9	33722.3	27883.3	27165.3	33274.1
ENSMUSG00000004895	Prcc	1001.3	1005.74	1125.34	1262.63	1304.27	1162.1	901.766	999.772	1182.35	1185.28	1136.83
ENSMUSG00000004896	Rrnad1	243.536	298.218	295.124	296.79	266.45	245.425	341.292	341.959	230.268	243.969	250.102
ENSMUSG00000004897	Hdgf	650.824	643.566	574.096	774.728	808.38	739.478	694.645	714.007	723.841	669.658	880.97
ENSMUSG00000004902	Slc25a18	16535.6	17362.9	13183.9	19242	20079.1	20200.2	11076.1	16284.9	14638.5	12441.6	16418.3
ENSMUSG00000004929	Thop1	195.181	200.487	232.796	231.54	209.69	226.045	215.147	196.952	237.962	240.604	244.293
ENSMUSG00000004931	Apba3	236.996	284.183	231.831	286.072	354.078	331.451	370.64	224.181	258.673	233.547	315.827
ENSMUSG00000004933	Matk	12.5826	7.59166	7.21702	8.40826	15.0347	9.62779	41.9853	17.3232	13.4182	7.97113	10.0362
ENSMUSG00000004934	Pias4	167.819	180.796	154.141	171.082	179.856	181.902	177.823	165.915	152.931	198.426	166.621
ENSMUSG00000004936	Map2k1	545.695	558.547	496.328	608.761	582.195	591.292	409.853	470.55	480.457	404.595	466.84
ENSMUSG00000004937	Sgta	906.14	1029.76	953.439	1202.21	1132.35	1091.71	972.955	946.862	1073.3	1031.14	1125.57
ENSMUSG00000004945	Tmem242	477.552	582.151	439.856	812.125	685.833	823.097	428.322	474.577	468.423	354.952	639.986
ENSMUSG00000004947	Dtx2	316.748	368.888	315.152	395.239	404.043	444.857	305.198	343.115	343.076	375.763	389.313
ENSMUSG00000004951	Hspb1	39.4416	95.6971	112.951	402.092	205.156	348.88	120.485	122.446	152.425	222.408	394.461
ENSMUSG00000004952	Rasa4	58.7286	106.718	76.3738	57.2103	87.9495	72.0743	80.4898	94.128	74.8882	86.2715	145.668
ENSMUSG00000004961	Syt5	3.83746	8.00165	4.38445	6.51301	14.6216	14.1814	20.9645	12.9019	15.8814	13.2274	36.8046
ENSMUSG00000004980	Hnrnpa2b1	3615.98	3593.87	3898.78	3948.75	3960.96	3579.48	5342.21	4211.27	3997.26	3575.12	5327.12
ENSMUSG00000004994	Ccdc130	143.86	189.332	124.136	183.537	146.59	157.647	168.806	128.826	124.641	150.141	197.181
ENSMUSG00000004996	Mri1	89.5535	126.894	68.1608	110.558	161.171	109.913	97.752	140.458	85.3423	79.6404	105.7
ENSMUSG00000005034	Prkacb	2175.74	2063.72	2193.63	2015.62	1891.03	1920.92	1885.03	1954.6	2191.45	2144.15	1830.69
ENSMUSG00000005043	Sgsh	1055.76	1051.99	1115.87	771.873	885.438	909.329	780.074	862.897	981.131	993.229	737.177
ENSMUSG00000005045	Chd5	172.852	195.022	361.124	140.027	117.371	119.379	470.162	302.825	270.84	243.508	510.67
ENSMUSG00000005054	Cstb	318.99	459.5	263.2	693.496	594.013	697.883	311.646	388.215	315.682	255.334	576.626
ENSMUSG00000005057	Sh2b2	133.662	191.43	87.6166	91.4394	236.316	135.113	122.66	251.102	119.317	105.962	183.385
ENSMUSG00000005069	Pex5	799.875	941.469	908.745	957.924	856.024	853.817	926.314	890.069	913.953	793.062	773.696
ENSMUSG00000005078	Jkamp	827.061	901.951	763.055	1015.29	884.927	983.445	650.393	730.991	696.081	716.129	847.876
ENSMUSG00000005087	Cd44	334.305	266.039	297.228	236.037	243.399	260.386	158.052	199.542	195.406	201.691	236.068
ENSMUSG00000005089	Slc1a2	19617.3	14644.3	18046.4	12720	12709.6	11987	7310.29	12192.2	12546.9	15097.9	8674.73
ENSMUSG00000005102	Eif2ak4	455.387	371.516	438.962	329.756	395.098	389.278	570.784	374.461	401.168	441.441	385.984
ENSMUSG00000005103	Wdr1	899.869	833.944	805.36	796.579	816.579	845.824	808.827	774.864	810.245	728.206	798.039
ENSMUSG00000005107	Slc2a9	31.289	27.7947	22.2773	20.5647	13.9856	27.8861	46.5592	38.7406	38.021	25.09	42.1493
ENSMUSG00000005124	Ccn4	0.839966	1.55133	2.24859	5.65831	1.21226	4.05869	2.8357	1.63753	0.482989	2.72433	1.83277
ENSMUSG00000005125	Ndrg1	17.5732	28.8235	21.1375	39.796	40.2561	52.5305	77.7066	46.6623	77.6946	76.0794	115.096
ENSMUSG00000005131	4930550C14Rik	17.6362	13.9874	14.8293	38.7156	21.5876	38.9307	32.0599	19.3511	13.6756	21.5214	38.8498
ENSMUSG00000005142	Man2b1	734.468	785.507	697.421	708.715	841.269	766.908	733.052	839.859	860.515	851.308	795.287
ENSMUSG00000005148	Klf5	4.98056	15.2231	8.5906	7.22722	3.93018	17.2237	12.064	16.7772	12.4895	22.5664	33.6314
ENSMUSG00000005150	Wdr83	107.609	113.926	126.437	195.705	199.654	165.416	200.913	122.171	146.622	105.538	174.342
ENSMUSG00000005161	Prdx2	2613.99	3054.54	2026.53	4008.45	3603.98	4042.63	2432.6	2836.7	2482.66	2130.88	3481.67
ENSMUSG00000005198	Polr2a	1118.07	1268.11	1086.25	1068.68	1051.53	1269.23	1041.68	1270.96	1240.42	1319.58	1188.39
ENSMUSG00000005204	Senp3	415.986	390.485	476.606	401.8	434.76	318.055	567.377	507.236	342.936	437.158	427.346
ENSMUSG00000005225	Plekha8	136.646	137.967	146.757	118.057	105.841	107.307	160.603	125.456	129.235	157.798	126.106
ENSMUSG00000005233	Spc25	8.42574	4.33262	5.20805	6.7221	15.9968	4.35649	10.4324	6.26992	7.74679	4.74235	6.38668
ENSMUSG00000005237	Dnah2	9.43341	23.7277	11.9536	5.90212	10.2495	13.102	33.4798	57.8977	35.1733	37.6335	46.1243
ENSMUSG00000005251	Ripk4	24.8704	25.8146	19.6882	17.9256	19.1961	15.5778	35.7913	57.5133	36.7973	29.2079	48.3563
ENSMUSG00000005262	Ufd1	381.073	382.984	327.062	489.435	427.025	438.585	403.549	394.124	400.187	327.944	418.273
ENSMUSG00000005267	Zfp287	351.059	312.387	419.762	274.079	243.59	278.47	315.737	344.253	334.931	396.452	239.556
ENSMUSG00000005268	Prlr	2.99199	6.66721	9.5801	15.1454	2.67248	0.68621	1.91508	13.2674	19.129	36.9792	0.606704
ENSMUSG00000005299	Letm1	906.317	879.894	943.751	784.997	781.12	844.065	770.326	926.117	923.942	761.411	817.054
ENSMUSG00000005312	Ubqln1	1844.7	1738.64	1961.68	1983.04	1699.8	1839.66	1480.16	1782.53	1960.52	2031.39	1732.03
ENSMUSG00000005320	Fgfr4	0.564688	1.51106	0.808093	1.50678	0.422107	1.51494	4.02789	1.51884	10.6844	0.942191	0.857113
ENSMUSG00000005338	Cadm3	597.066	427.541	535.799	527.49	459.063	518.562	430.649	448.437	325.913	443.022	361.425
ENSMUSG00000005354	Txn2	988.109	1209.68	829.935	1576.27	1504.68	1549.55	973.454	1026.62	1001.91	854.979	1343.02
ENSMUSG00000005357	Slc1a6	4.04822	6.46172	6.4612	4.916	8.66455	5.84606	3.81856	7.77446	5.44279	4.11495	5.14558
ENSMUSG00000005360	Slc1a3	62110.8	49657.9	57441.2	50498.9	48992.7	51108.8	33141.6	47908.3	44174.3	48472.7	37092.5
ENSMUSG00000005362	Crbn	835.084	744.626	738.778	679.593	714.968	666.308	503.488	795.656	706.431	655.152	559.389
ENSMUSG00000005364	Il5ra	3.42506	2.82878	1.4859	3.59264	0.791616	4.09279	3.4953	2.64156	0.604989	3.48201	5.14926
ENSMUSG00000005370	Msh6	39.2676	41.9718	43.104	36.6773	33.9961	39.073	32.64	38.9126	45.7806	47.105	41.4815
ENSMUSG00000005371	Fbxo11	1059.81	915.167	1100.81	1023.99	968.534	1010.41	873.677	972.12	966.274	1177.96	874.326
ENSMUSG00000005373	Mlxipl	125.694	109.984	81.9297	91.5212	99.6525	90.2109	165.926	183.359	107.313	87.2355	149.436
ENSMUSG00000005374	Tbl2	214.244	221.627	296.74	182.038	194.639	223.684	136.188	185.533	243.96	271.575	179.703
ENSMUSG00000005378	Bud23	238.928	321.863	220.563	376.712	289.522	294.092	250.652	235.788	271.178	256.655	281.37
ENSMUSG00000005397	Nid1	193.167	575.813	371.677	576.377	443.152	747.807	3119.44	715.167	1940.79	717.429	871.404
ENSMUSG00000005410	Mcm5	36.131	29.9449	31.0867	50.5278	21.329	44.6562	64.5989	26.8405	47.4491	48.0517	62.9545
ENSMUSG00000005413	Hmox1	290.264	336.169	243.98	331.689	377.422	356.649	608.367	563.836	694.725	497.74	755.709
ENSMUSG00000005417	Mprip	2363.78	2280.85	2397.68	2279.71	2310.61	2492.5	4078.02	2638.47	3300.05	2805.42	3347.12
ENSMUSG00000005442	Cic	288.035	331.881	270.809	446.16	439.901	428.739	555.695	351.943	283.063	360.323	554.315
ENSMUSG00000005447	Pafah1b3	14.3039	38.998	12.333	44.4597	45.8197	56.1403	62.353	33.4739	49.1611	21.7531	64.7611
ENSMUSG00000005465	Il27ra	4.32529	9.14938	7.44511	4.4814	7.46516	11.4509	1.74592	2.87566	4.84174	7.53752	7.29907
ENSMUSG00000005469	Prkaca	2157.55	2484.11	2185.93	2928.23	3048.27	2797.92	2016.67	2009.54	2130.45	1873.95	2510.84
ENSMUSG00000005470	Asf1b	3.63247	2.99809	3.25309	6.72243	6.74196	4.93552	5.65656	6.31167	5.34485	6.17123	3.26975
ENSMUSG00000005481	Ddx39	155.231	161.285	182.696	201.033	170.036	239.007	297.201	249.108	212.156	178.74	257.445
ENSMUSG00000005483	Dnajb1	651.422	695.632	992.802	914.313	770.431	802.903	535.267	584.442	764.736	887.617	675.69
ENSMUSG00000005493	Msh4	25.5006	47.6031	38.2736	21.9309	31.8581	12.6116	29.467	21.1249	26.582	38.0971	12.2178
ENSMUSG00000005501	Usp40	326.645	200.359	311.014	250.653	264.003	202.21	270.492	262.393	312.035	307.452	199.579
ENSMUSG00000005505	Kbtbd4	69.0397	79.2167	89.7964	87.2961	76.2369	81.0459	57.4251	73.764	81.2116	80.4812	69.9627
ENSMUSG00000005506	Celf1	851.456	851.231	1029.32	926.488	869.679	744.643	771.074	839.001	954.513	1213.97	820.776
ENSMUSG00000005510	Ndufs3	568.477	610.879	538.032	944.826	826.6	914.059	564.62	620.213	616.449	575.491	737.89
ENSMUSG00000005514	Por	2843.17	3314.57	2711.16	3448.98	2974.48	2933.42	2230.92	3063	2832.49	3262.42	3160.26
ENSMUSG00000005533	Igf1r	375.5	346.884	293.609	226.671	226.137	269.133	260.764	404.101	371.268	407.873	348.33
ENSMUSG00000005534	Insr	626.426	547.892	580.672	422.363	414.789	463.049	336.126	498.588	531.526	693.284	413.99
ENSMUSG00000005540	Fcer2a	9.00555	8.35181	6.95358	7.57946	8.10562	10.3923	6.96226	7.57431	6.1129	5.21138	5.44171
ENSMUSG00000005566	Trim28	754.589	874.366	928.115	1287.68	1195.13	1264.48	1133.05	947.183	1060.48	1104.17	1363.9
ENSMUSG00000005575	Ube2m	1022.66	1171.43	937.041	1666.91	1529.5	1571.41	1144.22	1052.82	1060.02	1041.91	1542.24
ENSMUSG00000005580	Adcy9	748.843	703.876	925.135	494.174	437.895	491.778	411.582	646.853	804.858	882.64	426.9
ENSMUSG00000005583	Mef2c	76.5415	104.13	97.3632	103.322	67.5747	86.4211	81.1436	70.7981	72.7358	103.017	110.775
ENSMUSG00000005609	Ctr9	103.297	107.764	105.034	82.0687	102.088	102.909	119.865	127.655	139.071	138.823	99.8974
ENSMUSG00000005610	Eif4g2	2167.08	1849.41	2085.53	2046.05	1632.57	1616.67	1565.42	1560.06	1677.13	2550	1868.93
ENSMUSG00000005611	Mrvi1	9.36697	18.9966	12.4773	11.2018	15.9421	28.1261	48.7072	18.9539	29.6619	32.6669	41.2143
ENSMUSG00000005615	Pcyt1a	458.679	396.874	519.581	420.389	375.685	398.586	335.387	415.306	467.589	460.538	321.52
ENSMUSG00000005621	Zfp592	160.195	144.372	158.291	125.782	137.31	114.502	94.9347	119.21	144.395	191.338	165.367
ENSMUSG00000005625	Psmd4	1158.35	1274.52	1121.67	1495.68	1430.1	1375.07	1101.65	1316.56	1405.42	1063.36	1348.87
ENSMUSG00000005656	Snx6	191.06	182.15	171.074	210.909	191.723	204.325	162.358	184.141	207.005	160.524	179.023
ENSMUSG00000005667	Mthfd2	4.9589	23.0088	21.6308	22.5563	13.1979	15.8004	54.8819	48.8444	74.4724	54.3482	53.6903
ENSMUSG00000005672	Kit	20.4159	26.0334	19.2238	41.0487	37.8634	40.5452	189.815	46.4836	72.5451	49.6137	49.8579
ENSMUSG00000005674	Tomm40l	569.3	570.756	506.276	655.563	448.765	659.276	515.888	360.126	495.234	445.37	601.213
ENSMUSG00000005682	Pan2	380.999	379.135	434.575	381.561	402.318	320.703	809.666	509.122	426.273	337.634	491.864
ENSMUSG00000005683	Cs	20326.8	20264.1	19459.7	21370.7	22218.1	22527.8	14719.9	19405.7	17782	18489.9	17982.2
ENSMUSG00000005686	Ampd3	644.343	579.319	772.147	699.333	603.875	624.478	410.724	531.77	578.326	680.822	569.104
ENSMUSG00000005687	Bcas2	685.513	786.483	562.006	1027.62	906.977	988.828	604.491	707.675	594.959	703.997	866.178
ENSMUSG00000005698	Ctcf	254.572	286.245	265.709	268.31	311.228	290.042	274.77	259.417	320.993	316.165	286.531
ENSMUSG00000005699	Pard6a	363.039	494.393	423.129	580.573	587.212	571.688	374.57	418.118	434.896	386.075	497.879
ENSMUSG00000005716	Pvalb	13.8457	27.2589	3.15703	23.1796	33.5696	56.9416	32.7975	74.9543	29.5721	37.3156	148.315
ENSMUSG00000005718	Tfap4	34.4198	26.8472	18.4249	31.9494	49.0961	24.3106	42.97	41.3616	29.0505	23.5999	47.5517
ENSMUSG00000005732	Ranbp1	280.336	301.025	269.513	430.194	396.669	378.325	269.505	310.454	306.773	309.502	377.727
ENSMUSG00000005763	Cd247	4.61889	14.6246	0	66.918	52.0792	59.5384	57.5857	8.61564	13.0906	10.4001	62.1698
ENSMUSG00000005774	Rfx5	166.124	133.713	137.672	91.8062	129.53	115.469	150.613	160.044	120.248	139.586	117.066
ENSMUSG00000005779	Psmb4	888.711	1014.87	547.752	1852.59	1451.5	1681.79	829.099	876.015	836.318	841.502	1660.45
ENSMUSG00000005802	Slc30a4	702.29	545.611	582.608	557.824	531.006	534.232	403.643	609.696	613.72	625.122	530.14
ENSMUSG00000005803	Sqor	264.841	261.717	218.741	295.456	286.809	249.922	144.31	254.14	227.396	199.035	279.787
ENSMUSG00000005804	Bloc1s6	206.578	286.548	208.983	260.583	259.415	240.041	167.038	212.647	230.1	200.243	284.12
ENSMUSG00000005813	Metap1	178.599	135.822	186.254	185.618	159.216	157.042	158.861	172.294	161.771	174.838	143.937
ENSMUSG00000005823	Gpr108	1661.85	1742.58	1601.47	1693.1	1759.24	1784.12	1408.25	1579.08	1688.78	1423.26	1786.45
ENSMUSG00000005846	Rsl1d1	392.413	319.809	407.415	527.724	448.68	468.073	297.667	352.817	367.042	399.074	409.438
ENSMUSG00000005871	Apc	1779.59	1337.05	1644.98	968.504	1039.09	1045.95	1175.06	1519.74	1595.97	1780.89	1015.76
ENSMUSG00000005873	Reep5	822.617	948.778	719.193	1385.46	1091.57	1273.68	862.333	910.884	738.208	800.093	1376.79
ENSMUSG00000005881	Ergic3	1454.9	1795.08	1188.88	2462.15	2150.12	2562.49	1872.85	1693.56	1572.07	1373.16	2542.58
ENSMUSG00000005882	Uqcc1	446.339	376.029	439.608	503.309	448.803	408.853	357.658	304.528	462.309	396.653	339.654
ENSMUSG00000005886	Ncoa2	1333.04	1349.03	1568.17	910.039	951.511	824.637	1081.42	1262.61	1478.26	1542.89	829.616
ENSMUSG00000005893	Nr2c2	632.121	553.983	542.196	293.177	319.802	310.183	420.012	482.061	528.488	515.002	285.871
ENSMUSG00000005897	Nr2c1	289.806	292.713	256.324	229.644	294.2	255.177	272.322	344.365	301.884	274.491	284.837
ENSMUSG00000005899	Smpd4	674.223	670.769	656.285	603.954	678.149	598.213	584.425	639.211	697.832	621.682	596.786
ENSMUSG00000005907	Pex1	204.824	163.759	157.667	136.36	168.313	140.653	142.213	135.121	165.588	163.045	158.873
ENSMUSG00000005917	Otx1	1484.55	2019.28	1483.01	1737.09	1936.05	1996.24	1127.82	1423.03	1296.03	1752.41	1716.29
ENSMUSG00000005936	Kctd20	337.864	303.623	378.978	310.696	300.241	295.987	334.845	343.768	454.361	353.029	313.576
ENSMUSG00000005947	Itgae	4.31349	10.2977	1.03339	4.46922	2.13875	6.21414	6.09963	10.5153	6.76739	0	10.0089
ENSMUSG00000005949	Ctns	500.884	547.514	484.653	489.325	577.46	505.417	398.151	433.378	561.081	468.274	462.085
ENSMUSG00000005951	Shpk	140.764	152.851	107.706	127.749	122.683	142.524	288.059	162.508	235.343	127.406	157.435
ENSMUSG00000005958	Ephb3	1841.11	1807.38	1879.72	1620.74	2034.61	1867.78	1602.8	1678.98	1771.95	1819.15	1491.25
ENSMUSG00000005973	Rcn1	387.664	420.762	298.15	465.216	353.945	415.081	832.755	432.593	764.364	363.96	466.431
ENSMUSG00000005980	Dnase1	4.59629	7.54416	9.73195	8.2426	11.2258	8.95216	9.65516	7.54827	11.875	6.31446	5.23746
ENSMUSG00000005981	Trap1	280.823	259.581	254.912	319.098	276.235	328.14	265.693	272.555	267.809	239.222	290.704
ENSMUSG00000005982	Naa60	217.865	180.232	208.789	109.396	152.653	110.848	197.558	178.575	176.312	193.848	116.213
ENSMUSG00000005983	1700037C18Rik	23.7599	38.4882	26.5542	39.3399	34.3941	32.6796	49.875	31.6385	37.5587	36.6785	66.2025
ENSMUSG00000005986	Ankrd13d	121.701	118.865	139.11	116.57	128.729	131.308	190.245	130.148	102.085	128.418	125.865
ENSMUSG00000006005	Tpr	251.815	215.669	293.748	339.973	284.69	314.008	310.984	248.698	276.536	329.029	287.919
ENSMUSG00000006010	Odr4	419.235	373.269	491.393	339.173	240.693	405.099	453.127	353.417	345.497	444.184	399.143
ENSMUSG00000006019	Dhx34	650.507	548.607	610.761	577.01	671.97	615.546	736.208	635.379	627.495	520.686	611.546
ENSMUSG00000006021	Kptn	191.993	181.03	149.206	187.278	197.106	193.588	176.794	144.797	159.912	152.415	178.073
ENSMUSG00000006024	Napa	549.994	694.826	543.422	632.605	646.104	640.096	613.403	647.233	684.824	588.366	694.219
ENSMUSG00000006050	Sra1	242.725	293.941	232.337	392.867	350.632	419.06	294.751	260.685	306.261	267.776	388.756
ENSMUSG00000006057	Atp5g1	3864.61	5634.16	3185.02	8002.35	7061.41	7952.33	4279.1	5134.65	4748.13	3243.11	6612.93
ENSMUSG00000006058	Snf8	203.77	204.773	186.357	286.382	238.368	322.723	283.716	200.697	201.215	166.104	260.373
ENSMUSG00000006095	Tbcb	231.148	224.961	190.991	467.716	304.557	377.7	250.547	209.988	241.119	170.536	329.737
ENSMUSG00000006127	Inpp5k	796.553	787.099	724.012	771.105	960.616	856.561	932.826	897.458	810.126	733.472	822.555
ENSMUSG00000006134	Crkl	435.134	552.622	557.124	434.275	384.184	326.859	256.529	410.03	508.557	554.747	343.288
ENSMUSG00000006143	Upk3bl	19.1727	24.6471	11.3847	49.5109	16.0876	41.617	14.2006	6.53571	14.6702	7.64059	23.5136
ENSMUSG00000006154	Eps8l1	42.493	59.3812	19.3697	23.8656	5.32252	14.32	28.7163	11.928	8.72968	9.01778	31.0137
ENSMUSG00000006169	Clint1	1324.24	1245.06	1444.45	1382.65	1306.75	1342.56	881.306	1085.15	1287.89	1417.89	1214.79
ENSMUSG00000006191	Cdkal1	397.88	337.767	432.112	303.971	380.08	418.806	310.021	299.51	254.019	346.4	259.58
ENSMUSG00000006204	Cdcp3	0.38257	4.02706	0	0.795428	2.1329	0.737509	8.22933	12.0955	6.18289	8.91551	14.2397
ENSMUSG00000006205	Htra1	98095.1	95408.9	105646	118484	119393	115858	71760.6	91240.1	86563	97309.5	91564.3
ENSMUSG00000006215	Zbtb17	113.395	106.446	124.11	100.165	103.482	109.045	139.136	108.304	113.495	105.587	105.986
ENSMUSG00000006219	Fblim1	2.36847	3.24688	7.90466	11.4622	5.30418	10.7778	9.95093	4.30186	5.86962	6.41964	12.1702
ENSMUSG00000006235	Epor	4.22759	4.72412	0.67473	3.66762	4.17645	1.3568	7.40622	8.91627	6.22384	2.02526	11.9431
ENSMUSG00000006241	Ccdc159	124.216	63.9772	94.5196	87.4525	72.0156	52.168	168.187	90.8082	79.2065	52.9704	96.5686
ENSMUSG00000006262	Mob1b	838.388	717.1	696.753	575.246	514.764	552.995	436.056	527.701	695.309	811.267	461.739
ENSMUSG00000006270	Vax1	13.6858	33.3812	13.1068	7.45157	14.1171	12.6104	30.4793	21.6356	18.6907	37.8273	29.8088
ENSMUSG00000006273	Atp6v1b2	569.317	590.904	517.699	655.837	605.09	653.311	464.678	603.2	544.365	465.429	543.394
ENSMUSG00000006276	Eps15l1	1123.63	1052.46	1215.85	1213.88	1085.1	853.831	1738.86	1237.19	1251.66	1099.47	1230.32
ENSMUSG00000006281	Tep1	33.478	26.8165	18.0608	38.2148	15.1606	27.8491	23.9661	22.4321	22.5421	26.7923	29.81
ENSMUSG00000006288	Ttc5	361.121	353.116	382.192	404.117	394.637	370.179	484.628	452.287	457.694	339.411	339.106
ENSMUSG00000006289	Osgep	670.526	814.689	567.416	793.853	770.552	769.595	569.88	540.081	564.319	480.495	642.957
ENSMUSG00000006299	Aamp	1943.11	2099.49	1862.52	2308.27	2286.92	2279.37	2029.51	1904.31	1978.68	1676.59	2148.36
ENSMUSG00000006301	Tmbim1	3235.41	3288.67	3022.59	3556.57	3581.81	3386.97	2836.09	3190.81	3183.59	2950.87	3314.06
ENSMUSG00000006304	Arpc2	1407.84	1510.67	1326.08	2032.64	1798.38	1899.88	1330.31	1309.2	1407.79	1369.79	1933.94
ENSMUSG00000006307	Kmt2b	176.939	173.347	173.036	139.578	164.848	182.892	295.907	203.057	149.199	220.042	192.958
ENSMUSG00000006310	Zbtb32	4.57121	3.47467	3.49814	3.83512	5.40047	3.053	8.15123	4.05108	3.28262	2.38953	5.07079
ENSMUSG00000006313	Upk1a	10.8132	5.16292	11.3984	8.9628	10.6645	7.26962	20.951	20.1296	9.68349	8.47971	16.4229
ENSMUSG00000006315	Tmem147	740	957.035	597.983	1190.29	1119.98	1183.86	772.592	827.357	792.648	575.944	1105.23
ENSMUSG00000006333	Rps9	1674.7	2461.68	1528.01	3029.36	2857.79	3143.15	2304.24	2303.31	2484.02	1795.15	3425.72
ENSMUSG00000006335	Tfpt	124.596	140.869	85.7528	181.602	131.788	170.424	138.245	105.409	131.833	87.476	136.772
ENSMUSG00000006342	Susd2	34.8522	71.4695	42.2091	63.652	63.9011	99.7755	81.5498	101.014	59.0247	84.6879	161.166
ENSMUSG00000006344	Ggt5	24.3485	62.3909	57.9777	102.994	164.514	142.925	344.002	101.178	159.261	142.188	170.605
ENSMUSG00000006345	Ggt1	121.667	92.1682	81.491	136.584	116.617	121.98	185.165	86.6764	114.004	100.42	175.369
ENSMUSG00000006356	Crip2	1377.21	1944.5	1391	2688.51	2371.39	2448.8	2005.59	1760.91	2002.71	1555.09	2668.64
ENSMUSG00000006360	Crip1	75.413	216.227	61.9635	264.182	270.138	392.779	256.033	188.062	229.117	196.833	787.252
ENSMUSG00000006362	Cbfa2t3	2.83771	4.95189	9.07186	7.43376	9.39066	10.8375	21.0456	7.34337	9.8671	17.0856	23.4797
ENSMUSG00000006369	Fbln1	2375.13	2374.5	2462.28	2381.38	2419.89	2525.88	1632.95	2018.58	1877.77	2055.87	1989.94
ENSMUSG00000006373	Pgrmc1	1524.66	1557.14	1366.78	1762.31	1472.77	1892.18	1776.47	1940.11	1814.69	1727.98	2045.56
ENSMUSG00000006378	Gcat	721.549	714.697	738.01	773.561	768.566	950.249	698.752	777.201	896.046	784.033	828.948
ENSMUSG00000006386	Tek	68.5203	106.346	97.4445	135.297	202.79	315.664	93.6433	166.654	140.999	329.081	630.859
ENSMUSG00000006390	Elovl1	1167.65	1325.45	1077.89	1529.08	1524.34	1377.18	1309.48	1134.07	1476.51	1218.11	1519.84
ENSMUSG00000006392	Med8	177.598	186.869	211.267	281.991	261.754	243.606	246.539	208.412	227.287	199.591	246.312
ENSMUSG00000006395	Hyi	72.0807	107.586	75.1923	117.165	112.488	143.711	141.219	92.7301	72.5247	73.5826	118.908
ENSMUSG00000006398	Cdc20	3.95928	4.96849	5.58791	4.16965	3.93056	5.75636	8.68353	7.37662	7.06948	3.79873	8.47985
ENSMUSG00000006412	Pfdn2	321.265	298.81	311.048	529.795	523.167	491.484	412.217	334.735	331.964	297.295	461.611
ENSMUSG00000006418	Rnf114	649.133	658.991	673.312	865.967	692.556	831.917	652.911	731.064	813.124	729.158	820.303
ENSMUSG00000006423	C330007P06Rik	630.699	458.3	535.33	585.688	509.504	499.678	487.306	543.024	487.288	412.964	494.47
ENSMUSG00000006435	Neurl1a	12.8918	22.7726	15.4307	13.4006	35.1226	46.5991	46.9629	45.461	24.6907	23.3768	41.9057
ENSMUSG00000006442	Srm	758.268	924.703	639.634	1139.91	980.314	1103.6	693.093	688.383	771.311	650.416	953.208
ENSMUSG00000006445	Epha2	3.45973	3.55621	7.41238	10.4435	8.00282	13.1573	24.378	7.96247	11.1328	9.35614	24.9068
ENSMUSG00000006456	Rbm14	1078.85	1289.08	1626.36	1919.26	1521.95	1349.85	1029.78	1096.25	1637.9	1715.52	1261.62
ENSMUSG00000006457	Actn3	7.09441	8.97866	9.07757	7.2803	3.45985	4.51947	7.61244	3.10645	6.34138	2.06073	4.15082
ENSMUSG00000006463	Zdhhc24	953.717	985.033	930.242	1082.02	1179.38	999.766	781.488	872.823	939.817	737.408	975.816
ENSMUSG00000006464	Bbs1	209.485	183.039	211.202	166.188	153.244	154.227	187.248	225.591	218.829	250.17	195.684
ENSMUSG00000006471	Ndor1	108.106	109.455	142.128	110.884	111.197	99.2034	183.306	126.225	121.543	156.647	104.048
ENSMUSG00000006476	Nsmf	2417.27	1982.41	3220.17	2261.18	2142.66	1949.18	7274.52	2825.9	2203.63	1879.29	2567.46
ENSMUSG00000006494	Pdk1	115.421	80.7533	105.654	70.5986	88.1225	76.6395	97.1737	112.33	118.422	105.098	96.69
ENSMUSG00000006498	Ptbp1	798.348	944.7	848.628	835.324	854.209	820.972	877.778	939.164	1082.08	1114.51	992.148
ENSMUSG00000006517	Mvd	2835.56	3067.15	2426.53	3443.72	2797.8	3628.88	2114.15	2266.65	1954.18	2667.2	2207.74
ENSMUSG00000006519	Cyba	109.743	193.619	86.4911	259.284	252.86	239.123	238.364	215.475	181.957	130.132	364.458
ENSMUSG00000006522	Itih3	5494.87	7192.29	4156.51	3803.59	3144.96	3458.47	4836.02	9503.62	7607.3	7529.26	7442.5
ENSMUSG00000006526	Stimate	433.174	448.208	416.07	495.569	436.014	397.693	386.651	415.529	406.253	409.513	390.259
ENSMUSG00000006527	Sfmbt1	186.006	154.785	147.975	96.0852	118.168	103.898	121.504	166.37	153.703	162.307	100.635
ENSMUSG00000006567	Atp7b	321.389	279.552	256.216	158.008	199.325	171.53	196.915	309.603	302.662	371.862	194.111
ENSMUSG00000006575	Rundc3a	733.699	703.599	591.271	921.024	909.95	810.359	1122.58	780.946	540.75	449.339	848.959
ENSMUSG00000006576	Slc4a3	249.77	221.913	248.02	214.901	201.179	200.831	329.616	222.838	199.372	162.934	214.491
ENSMUSG00000006585	Cdt1	2.85267	10.323	2.44931	4.82576	3.2081	5.72861	7.84065	19.1815	7.74679	5.64027	10.1826
ENSMUSG00000006586	Runx1t1	62.8955	34.9198	50.3636	36.9802	62.6305	94.219	28.2007	27.1415	90.7246	143.977	91.1745
ENSMUSG00000006589	Aprt	215.931	270.084	155.455	366.887	353.233	435.849	213.723	246.379	240.421	182.836	353.754
ENSMUSG00000006599	Gtf2h1	240.497	185.953	285.555	242.301	259.597	238.521	245.293	243.444	217.334	226.374	225.685
ENSMUSG00000006611	Hfe	205.986	311.165	189.337	220.88	205.439	256.494	236.479	304.504	266.135	221.558	276.441
ENSMUSG00000006641	Slc5a6	935.422	951.926	1118.54	925.463	987.607	828.246	879.337	838.603	1215.74	974.347	1014.75
ENSMUSG00000006649	Nphs1	188.532	186.312	192.837	160.392	161.935	170.044	211.936	166.938	170.152	127.115	126.323
ENSMUSG00000006651	Aplp1	7415.15	8215.9	6201.48	10136	9247.06	9594.07	5739.08	6781.33	5954.65	5624.68	8084.17
ENSMUSG00000006673	Qrich1	421.319	416.465	439.77	404.216	450.527	437.588	381.627	433.63	427.828	489.976	412.029
ENSMUSG00000006675	P4htm	436.493	524.698	464.727	480.704	472.67	478.192	467.801	533.655	508.963	436.275	449.843
ENSMUSG00000006676	Usp19	941.015	944.047	1226.13	1131.6	1067.37	899.082	1206.16	1015.57	970.664	1045.02	1045.71
ENSMUSG00000006678	Pola1	32.8464	31.7619	43.9644	32.9982	27.8808	21.4741	29.4751	24.7067	30.9112	37.4701	32.6444
ENSMUSG00000006699	Cdc42	5514.48	5660.05	4919.56	6668.04	6715.53	6537.14	4527.79	5193.42	5290.04	4849.16	5656.26
ENSMUSG00000006705	Pknox1	100.684	116.717	127.753	103.026	105.805	99.3492	95.5875	95.4816	114.043	96.2939	78.1169
ENSMUSG00000006711	D130043K22Rik	4.64414	44.5225	35.355	24.2835	13.3602	41.4539	73.0832	66.6221	26.2281	22.761	52.9169
ENSMUSG00000006715	Gmnn	20.7336	16.4618	15.801	31.9739	21.9814	34.5919	19.7231	7.66285	14.0956	13.8219	16.6834
ENSMUSG00000006717	Acot13	365.687	438.249	261.442	592.392	552.071	655.381	318.103	407.683	313.886	313.373	583.524
ENSMUSG00000006720	Zfp184	33.9157	57.5482	32.4861	52.0401	26.6624	59.9538	58.1128	54.5124	35.7907	55.4155	32.1535
ENSMUSG00000006728	Cdk4	923.351	1083.06	753.215	1502.13	1410.43	1383.35	1170.11	1032.75	1083.32	743.345	1553.06
ENSMUSG00000006731	B4galnt1	20.1272	40.8946	14.8965	21.4927	31.413	37.3485	56.1363	51.3485	39.2928	54.2644	132.947
ENSMUSG00000006732	Mettl1	79.4478	96.182	114.479	123.179	116.183	97.0627	120.185	79.1779	117.741	104.245	122.305
ENSMUSG00000006736	Tspan31	926.292	1030.23	866.566	1234.79	1133.15	1164.66	743.838	790.779	876.662	779.419	1062.38
ENSMUSG00000006740	Kif5b	364.483	325.523	371.817	306.237	281.963	285.02	355.76	405.646	448.487	497.238	389.169
ENSMUSG00000006763	Saal1	316.164	290.338	261.299	327.299	262.243	327.928	301.888	253.583	294.905	214.746	327.316
ENSMUSG00000006764	Tph2	19.8756	9.23778	19.5794	10.6293	12.8949	21.8503	12.3923	8.05278	6.10669	2.4753	5.76929
ENSMUSG00000006782	Cnp	5847.63	5785.78	5498.92	5579.75	5660.64	5534.63	4130.92	5689.53	5762.7	4643.24	4715.57
ENSMUSG00000006784	Ttc25	45.8388	82.183	33.2659	50.9884	54.9864	83.5876	107.169	145.83	105.311	95.0586	222.564
ENSMUSG00000006800	Sulf2	73.3602	129.09	66.9611	50.4555	61.7816	68.9559	181.343	170.627	156.689	164.554	234.801
ENSMUSG00000006818	Sod2	1253.94	1371.98	1091.23	1709.75	1490.28	1670.73	992.004	1266.54	1156.03	1118.32	1446.61
ENSMUSG00000006850	Tmco6	176.729	191.964	136.966	171.671	216.159	181.557	179.018	166.383	141.34	127.036	181.859
ENSMUSG00000006906	Stambp	807.376	791.459	779.236	1065.13	1054.66	951.82	799.786	787.506	787.516	801.241	1072.04
ENSMUSG00000006920	Ezh1	188.991	188.748	250.789	195.143	166.377	169.072	221.274	213.884	199.707	226.692	187.084
ENSMUSG00000006930	Hap1	11.3343	45.7316	15.0752	21.1914	23.5007	25.6274	91.9261	39.9764	48.8924	35.3415	78.7455
ENSMUSG00000006931	P3h4	561.067	605.829	479.908	669.941	665.876	658.405	481.567	591.231	544.314	430.678	610.928
ENSMUSG00000006932	Ctnnb1	564.666	664.141	474.601	787.967	659.776	759.994	924.529	818.202	985.001	782.054	960.524
ENSMUSG00000006941	Eif1b	792.798	1016.11	747.752	1693.07	1408.62	1432.96	926.357	880.993	1025.7	667.621	1106.44
ENSMUSG00000006958	Chrd	132.01	155.203	134.185	138.261	166.595	113.735	303.945	254.738	159.268	137.986	218.55
ENSMUSG00000006998	Psmd2	447.385	474.003	462.386	474.888	476.418	524.873	389.764	475.704	482.859	430.52	424.184
ENSMUSG00000007021	Syngr3	6.25356	7.96375	11.9849	13.9632	8.86281	6.47263	37.8677	5.97532	17.735	8.17336	7.91701
ENSMUSG00000007029	Vars	244.274	278.129	249.812	217.452	264.978	236.65	319.798	305.385	274.834	329.642	316.921
ENSMUSG00000007030	Vwa7	9.33027	8.63354	7.9475	13.9661	11.2448	7.96408	11.8613	14.5474	5.56919	7.8786	5.72112
ENSMUSG00000007033	Hspa1l	78.3084	77.0651	76.7483	97.5195	74.0981	80.5843	121.501	68.8708	67.9164	68.3432	97.819
ENSMUSG00000007036	Abhd16a	558.592	566.252	480.989	635.633	577.222	626.901	537.806	516.539	544.471	426.301	574.035
ENSMUSG00000007038	Neu1	1188	1268.26	1116.03	1500.77	1384.3	1522.62	1016.24	1180.38	1356	1296.09	1463.79
ENSMUSG00000007039	Ddah2	728.236	786.989	602.329	878.85	922.004	963.067	720.316	640.479	620.089	476.758	671.139
ENSMUSG00000007041	Clic1	359.94	447.859	314.728	560.246	533.209	592.529	508.733	453.379	411.654	379.834	707.918
ENSMUSG00000007050	Lsm2	87.594	149.599	104.311	234.436	218.902	189.608	121.64	125.433	158.738	191.217	249.725
ENSMUSG00000007080	Pole	64.8201	48.4452	46.2448	45.5331	37.3464	33.2407	53.4229	43.3871	59.557	60.5017	70.6917
ENSMUSG00000007097	Atp1a2	198936	172839	207161	168132	179012	181847	141503	156660	162255	182222	145076
ENSMUSG00000007107	Atp1a4	1.69572	4.32622	1.08282	1.76224	1.11592	3.26177	2.74039	4.00774	2.53242	4.92634	2.39124
ENSMUSG00000007122	Casq1	5.40661	11.3584	7.25356	13.4442	6.39871	5.19258	18.413	11.5027	7.45993	5.65314	15.5105
ENSMUSG00000007207	Stx1a	39.3812	62.2347	62.3534	76.5688	58.1791	64.3585	109.958	54.0909	65.5493	75.4687	73.7718
ENSMUSG00000007216	Zfp775	338.898	326.836	441.489	303.087	408.171	327.304	332.11	446.499	392.029	276.591	313.634
ENSMUSG00000007338	Mrpl49	226.996	268.592	256.396	379.508	324.31	341.539	209.933	227.08	263.41	215.866	267.777
ENSMUSG00000007411	Mark3	1025.45	947.707	1156.64	1022.58	1059.95	950.387	899.483	984.341	1061.11	1027.7	904.783
ENSMUSG00000007415	Gatad1	2195.66	1880.95	2214.11	2258.12	2131.22	1972.11	1675.41	1749.51	1866.48	1929.95	2038.16
ENSMUSG00000007440	Pcdha11	0	7.00579	5.98883	0	0	0	0	12.2606	15.0207	7.68316	8.70539
ENSMUSG00000007458	M6pr	4057.32	3843.12	3731.02	4780.48	4410.34	4635.32	3330.52	3730.44	3957.85	3513.75	4019.83
ENSMUSG00000007476	Lrrc8a	6664.54	5563.76	8449.04	6578.41	5205.09	5363.55	4542.79	7895.51	8793.84	9863.51	6462.87
ENSMUSG00000007480	Mc5r	14.0572	12.391	17.6158	10.0831	4.26581	19.7318	9.60254	28.7566	21.3037	50.8783	17.3353
ENSMUSG00000007564	Ppp2r1a	1635.68	2104.93	1507.8	2758.7	2518.03	2452.6	1924.88	1700.69	1653.77	1686.38	2507.54
ENSMUSG00000007570	Fance	222.125	184.721	206.201	233.288	258.027	157.571	296.566	219.291	230.331	189.897	272.508
ENSMUSG00000007589	Tinf2	158.315	202.165	211.689	185.141	218.027	260.691	282.923	262.695	278.82	211.248	254.37
ENSMUSG00000007594	Hapln4	2.22061	1.876	2.59572	4.23968	2.42214	3.06661	4.53938	2.50229	3.2802	3.42735	3.26568
ENSMUSG00000007603	Dus3l	490.112	526.163	570.906	539.049	562.294	539.523	844.136	556.354	512.745	456.234	576.197
ENSMUSG00000007610	Gtpbp3	185.645	165.813	147.392	165.884	195.145	173.744	204.818	159.601	169.957	138.027	209.391
ENSMUSG00000007613	Tgfbr1	290.412	258.076	239.361	214.554	217.677	256.164	157.192	212.661	250.407	303.111	262.582
ENSMUSG00000007617	Homer1	231.764	185.654	302.025	199.032	191.86	189.592	135.653	181.224	202.235	281.178	131.958
ENSMUSG00000007646	Rad51c	20.2731	8.8741	11.8794	18.8782	12.1986	14.6078	12.0661	16.8577	19.1163	11.3185	23.8367
ENSMUSG00000007653	Gabrb2	14.2779	14.4922	11.3984	14.1973	6.39871	6.09636	12.7137	18.2125	12.3019	17.0926	9.50665
ENSMUSG00000007655	Cav1	50.281	59.6141	45.1988	65.095	59.2728	64.5898	259.429	46.856	200.42	63.981	90.9901
ENSMUSG00000007656	Arpp19	620.704	846.549	571.048	1140.95	1099.94	1178	707.58	751.256	719.491	655.22	1110.54
ENSMUSG00000007659	Bcl2l1	717.642	890.028	797.646	1271.02	830.122	835.772	830.195	1009.18	993.048	1137.28	1347.82
ENSMUSG00000007670	Khsrp	395.081	385.728	498.71	366.386	459.957	375.06	431.074	373.619	429.973	497.527	380.023
ENSMUSG00000007682	Dio2	10944.1	8704.68	18016.8	13166.3	9197.08	10265.7	5888.1	7405.79	7325.56	16294.2	5404.96
ENSMUSG00000007721	Ccdc124	384.26	420.625	318.322	567.76	540.942	577.422	386.187	328.194	332.297	285.124	483.026
ENSMUSG00000007739	Cct4	428.514	401.603	484.216	546.038	457.557	412.221	348.039	408.663	469.369	416.434	424.625
ENSMUSG00000007777	0610009B22Rik	225.819	272.389	209.199	397.012	368.583	346.646	197.663	214.873	220.563	198.189	321.927
ENSMUSG00000007783	Cpt1c	1199.61	1214.09	1134.93	1252.37	1217.26	1227.98	1340.78	1069.03	1031.26	988.146	1175.82
ENSMUSG00000007812	Zfp655	167.964	193.395	159.275	192.878	171.388	222.918	125.665	166.333	147.107	173.877	185.362
ENSMUSG00000007815	Rhoa	2675.44	2482.78	2516.16	2908.62	2907.97	2936.26	2170.81	2284.48	2410.89	2444.18	2595.75
ENSMUSG00000007817	Zmiz1	1314.76	1409.45	1496.82	1094.48	1229.85	1185.16	1072.51	1357.73	1383.45	1586.73	1170.7
ENSMUSG00000007827	Ankrd26	36.7796	23.9321	30.8976	24.2287	19.9143	18.8272	22.8092	20.6607	29.0505	31.0925	22.9926
ENSMUSG00000007833	Aldh16a1	35.7216	20.6446	27.5675	46.4803	61.189	59.9191	54.2544	39.4159	44.6906	43.444	66.4854
ENSMUSG00000007836	Hnrnpa0	3060.14	3450.9	3039.24	3508.93	3547.02	3516.42	2559.51	3190.07	3441.51	2809.61	3202.47
ENSMUSG00000007837	Prrg2	171.595	217.407	151.684	278.873	218.049	217.62	152.244	152.2	161.049	133.423	216.847
ENSMUSG00000007850	Hnrnph1	748.066	744.191	797.526	912.192	721.595	670.173	831.461	794.019	770.26	858.133	737.564
ENSMUSG00000007867	Ift43	129.821	222.444	116.499	251.031	206.279	253.411	191.62	176.263	187.669	131.876	328.452
ENSMUSG00000007872	Id3	1794.68	2196.99	1290.76	2540.06	2966.08	2660.92	1958.23	2435.7	1698.07	1193.25	2218.04
ENSMUSG00000007880	Arid1a	3476.56	3619.79	3875.15	2701.98	3260.71	3055.34	3065.6	3456.43	3618.74	4768.98	2902.19
ENSMUSG00000007888	Crlf1	5.0024	5.16292	0.256838	5.06263	2.14564	4.15407	11.0504	8.37483	11.1836	7.53752	21.2502
ENSMUSG00000007891	Ctsd	22705.8	23580.3	20491.4	24090.7	24039.4	25737.8	17255.2	21921.8	21184.3	21064.2	22343.9
ENSMUSG00000007892	Rplp1	1548.45	2413.1	1312.89	3414.83	2910.3	3130.09	2731.44	2303.36	2340.4	2003.1	4155.9
ENSMUSG00000007908	Hmgcll1	107.288	83.1709	73.4733	103.058	69.9233	76.1049	61.8302	38.3863	54.2539	37.6124	53.4493
ENSMUSG00000007944	Ttc9b	10.8484	22.679	13.6805	23.0498	23.3793	17.0092	39.4854	12.8043	15.8186	11.2314	14.6018
ENSMUSG00000007950	Abhd8	2214.58	2381.47	2331.82	2772.89	2802.44	2724.54	1904.4	1960.15	1922.74	1787.09	1941.03
ENSMUSG00000007987	Ift22	183.352	202.739	148.352	229.503	232.034	236.562	193.855	246.545	198.482	142.139	289.877
ENSMUSG00000007989	Fzd3	964.779	836.375	919.624	641.024	661.436	643.163	528.082	869.93	1104.71	1229.33	827.903
ENSMUSG00000008035	Mid1ip1	2013.28	2296.87	1806.95	2719.19	2632.12	2651.8	1568.08	1899.75	1864.22	1617.2	2157.25
ENSMUSG00000008036	Ap2s1	405.551	532.65	336.964	725.546	657.221	696.947	463.179	452.771	411.461	315.976	607.285
ENSMUSG00000008090	Fgfrl1	1198.61	1216.5	1094.77	1288.01	1362.69	1542.9	826.717	916.031	941.428	953.474	1082.09
ENSMUSG00000008129	4930432K21Rik	25.1137	18.6581	13.1855	18.0867	31.0328	18.7648	36.158	31.5808	25.8793	18.639	25.7252
ENSMUSG00000008136	Fhl2	11.644	12.0547	23.0419	21.1373	3.82956	38.2325	45.4523	28.3848	24.3363	22.8278	36.8833
ENSMUSG00000008140	Emc10	1947.04	2386.82	1572.24	2715.85	2465.82	2468.46	2016.93	2003.99	2091.21	1876.93	2697.38
ENSMUSG00000008153	Clstn3	4.32529	4.56316	3.10925	5.52238	2.84488	9.34665	18.3321	10.4542	7.09449	5.57201	10.9486
ENSMUSG00000008167	Fbxw9	84.5383	115.326	76.1182	91.7914	79.9379	122.821	165.535	128.206	98.8024	61.5548	120.034
ENSMUSG00000008200	Fnbp4	196.756	168.049	177.056	130.516	145.441	136.046	386.825	253.81	162.281	161.478	201.962
ENSMUSG00000008206	Cers4	1121.69	1089.26	987.81	973.252	1014.86	1021.88	634.148	866.679	793.651	447.459	661.239
ENSMUSG00000008226	Scrn3	188.131	147.965	171.927	179.111	169.719	174.643	121.514	164.604	176.838	142.888	170.627
ENSMUSG00000008301	Phax	321.881	339.426	386.959	407.894	397.854	449.409	326.172	326.72	343.38	351.061	401.607
ENSMUSG00000008305	Tle1	2946.13	2893.47	3640.84	3772.61	3884.99	3180.38	2410.29	2846.66	2989.88	3340.88	2708.17
ENSMUSG00000008307	1700109H08Rik	31.8455	17.3738	19.9755	9.58016	17.2097	12.1713	47.8347	31.7718	22.4366	17.4715	23.1132
ENSMUSG00000008318	Relt	114.257	130.592	109.397	148.09	153.436	155.736	84.7197	118.221	97.2078	108.787	107.807
ENSMUSG00000008333	Snrpb2	116.326	109.649	120.046	130.822	141.914	144.306	84.6316	124.777	123.223	100.128	111.771
ENSMUSG00000008348	Ubc	143783	119561	128439	124469	198346	135956	123275	157640	107439	93720.2	124930
ENSMUSG00000008373	Prpf31	650.439	597.696	605.022	680.399	724.003	750.453	557.205	537.951	616.189	488.207	649.875
ENSMUSG00000008384	Sertad1	147.472	185.504	103.201	186.579	215.21	217.776	123.939	179.814	150.694	113.478	217.452
ENSMUSG00000008393	Carhsp1	1706.33	1704.8	1784.37	1978.54	1908.95	1996.03	1492.56	1676.51	1739.15	1604.55	1728.79
ENSMUSG00000008398	Elk3	33.3966	48.4654	34.6511	59.0589	58.0336	76.08	86.7	74.5814	60.9634	60.3634	144.131
ENSMUSG00000008429	Herpud2	4232.07	4176.18	4057.29	4894.79	4793.83	4530.2	3235.23	3993.94	3908.87	3815.69	4113.01
ENSMUSG00000008435	Rdh13	375.327	227.387	397.287	320.928	251.172	291.702	285.427	260.105	327.848	417.742	256.304
ENSMUSG00000008450	Nutf2	42.7729	34.1769	30.8092	32.1991	40.2282	25.1398	34.398	37.4712	21.7414	36.492	45.3452
ENSMUSG00000008475	Arpc5	779.323	878.391	767.302	1126.53	1090.22	1121.27	1059.5	1005.27	1033.65	880.129	1153.1
ENSMUSG00000008496	Pou2f2	1.33497	3.95645	2.55272	1.9245	8.02695	4.71506	4.2488	3.53998	3.05843	4.80068	6.75029
ENSMUSG00000008540	Mgst1	1003.12	1333.34	692.051	1235.01	1104	1286.71	1434.33	1172.82	1567.88	777.196	1395.58
ENSMUSG00000008575	Nfib	4435.64	2913.98	4551.09	2408.47	2826.05	2250.42	3139.31	2828.25	2990.45	4126.4	2213.27
ENSMUSG00000008604	Ubqln4	189.34	184.346	203.085	203.764	190.606	185.484	240.675	170.255	192.012	246.837	210.385
ENSMUSG00000008658	Rbfox1	15.2902	15.2331	9.87096	7.34049	9.69902	19.0323	17.3378	27.8725	5.37104	15.4726	9.74211
ENSMUSG00000008668	Rps18	691.57	893.844	577.141	1530.91	1222.75	1419.94	981.913	850.094	927.871	806.475	1591.58
ENSMUSG00000008682	Rpl10	668.413	1172.97	839.915	1893.39	1584.21	1655.4	887.368	1067.85	1089.33	1092	1878.18
ENSMUSG00000008683	Rps15a	530.742	744.178	427.337	1042.06	885.8	954.903	648.192	991.854	828.716	512.045	1111.94
ENSMUSG00000008690	Ncaph2	197.589	232.509	185.666	238.817	205.708	228.897	265.913	220.005	235.631	202.109	259.253
ENSMUSG00000008730	Hipk1	1440.4	1635.05	1517.2	1209.72	993.098	1017.53	1523.8	2021.9	2276.83	2621.73	2352.73
ENSMUSG00000008734	Gprc5b	5472.59	5024.51	4997.09	4825.48	4570.23	4762.37	3192.34	4731.63	4484.68	4383.93	3988.17
ENSMUSG00000008763	Man1a2	68.9646	70.9157	57.431	51.3383	48.3541	52.3094	57.439	56.0029	77.1698	77.6514	50.5079
ENSMUSG00000008822	Acyp1	109.679	110.722	85.0448	165.616	146.852	158.088	109.254	125.324	106.254	71.9562	142.158
ENSMUSG00000008845	Cd163	17.5684	15.5724	26.1895	9.20306	10.9087	23.4231	11.8257	43.3192	28.2676	47.135	30.1657
ENSMUSG00000008855	Hdac5	452.685	401.644	335.348	346.936	461.69	434.316	487.091	429.996	315.893	331.214	394.999
ENSMUSG00000008859	Rala	698.113	587.684	684.035	760.924	746.046	734.423	577.828	541.724	585.241	584.125	606.96
ENSMUSG00000008892	Vdac3	1653.73	1696.28	1657.19	2278.48	2174.69	2076.36	1476.54	1609.08	1701.29	1571.16	1963.77
ENSMUSG00000008958	Vps72	317.24	443.261	316.514	682.259	615.077	553.87	421.603	409.227	401.281	368.745	557.373
ENSMUSG00000008976	Gabpa	253.192	223.933	254.75	215.565	189.545	177.091	170.707	186.308	222.201	275.258	171.319
ENSMUSG00000008999	Bmp7	2055.1	2234.08	1791.74	2093.3	2144.17	2152.19	3048.33	2298.04	3001.87	2263.76	2290.29
ENSMUSG00000009013	Dynll1	1005.46	1633.55	1245.69	3750.42	1916.69	2463.93	1016.57	1141.85	1474.21	1608.07	2567.93
ENSMUSG00000009030	Pdcl	675.245	602.172	673.203	670.318	633.942	638.692	410.125	549.984	518.167	676.106	497.81
ENSMUSG00000009035	Tmem184b	807.957	834.69	707.528	790.64	811.523	704.375	558.25	640.003	738.664	750.684	726.348
ENSMUSG00000009070	Rsph14	4.46727	40.482	7.96172	13.9218	22.7742	23.2234	32.2114	42.3197	37.7422	20.2986	88.7979
ENSMUSG00000009073	Nf2	171.799	160.88	191.114	149.572	148.47	156.843	219.802	197.757	228.748	210.748	170.84
ENSMUSG00000009075	Cabp7	5.97637	7.00959	10.1985	7.85261	10.9363	8.36302	24.7777	12.956	6.47842	9.59829	6.385
ENSMUSG00000009076	Zmat5	193.378	328.92	193.675	425.307	413.151	427.606	250.277	219.841	248.47	146.985	393.045
ENSMUSG00000009079	Ewsr1	1186.75	1195.52	1305.76	1253.03	1178.76	1050.95	1590.26	1437.85	1283.4	1269.37	1471.73
ENSMUSG00000009090	Ap1b1	425.203	469.626	465.322	393.458	425.818	429.121	341.257	459.376	426.394	419.066	375.662
ENSMUSG00000009092	Derl3	18.5352	26.4541	24.6011	26.8852	16.0843	30.0551	23.8318	20.5739	15.1957	13.3313	22.1928
ENSMUSG00000009097	Tbx1	19.3081	10.3754	6.21733	21.4358	48.909	49.0359	7.85663	16.7629	16.4303	17.9133	144.749
ENSMUSG00000009112	Bcl2l13	319.777	524.449	462.769	323.059	328.372	290.698	255.66	483.148	349.232	413.902	261.29
ENSMUSG00000009114	2610028H24Rik	4.02262	6.45735	3.04281	6.88837	3.46867	8.95207	6.55969	6.85292	7.79512	10.4318	34.283
ENSMUSG00000009145	Dqx1	9.71125	10.2707	12.6429	11.4844	10.9848	8.90397	36.4104	12.3138	5.67399	13.2601	9.31991
ENSMUSG00000009207	Lnpk	216.755	198.038	245.322	160.893	152.602	154.9	97.4072	147.118	185.747	213.463	125.691
ENSMUSG00000009210	Prr29	11.8956	46.1512	9.60746	41.0058	42.0416	77.4569	48.3476	68.232	54.7615	45.6485	274.738
ENSMUSG00000009216	Fam163b	4.32529	5.16292	3.10867	4.4814	8.53161	9.34665	39.2831	4.79277	13.5569	11.3063	13.6858
ENSMUSG00000009246	Trpm5	158.742	117.316	155.601	99.4513	66.3408	70.8303	116.381	197.833	94.0282	128.407	59.7323
ENSMUSG00000009281	Rarres2	614.34	1144.72	464.202	1154.84	1034.99	1651.7	896.026	1393.35	1025.97	892.371	2885.76
ENSMUSG00000009291	Pttg1ip	2612.37	2461.98	2228.82	2885.46	2593.39	2891.19	1969.24	2368.02	2309.48	2184.56	2563.63
ENSMUSG00000009292	Trpm2	24.9392	17.6496	12.2372	9.98127	30.9454	11.0431	14.4058	16.2084	23.8049	11.4932	21.5035
ENSMUSG00000009293	Ube2g2	67.348	68.6357	79.4293	85.7645	78.9641	82.27	60.0515	57.9635	67.0952	73.714	62.7015
ENSMUSG00000009356	Lpo	30.5203	24.2378	22.2941	15.489	19.6324	16.8445	20.1326	29.8331	25.3951	18.2595	17.0868
ENSMUSG00000009376	Met	34.6023	93.8137	60.2461	44.9721	22.7281	32.6839	356.484	38.3949	283.957	28.2559	20.3951
ENSMUSG00000009378	Slc16a12	31.1504	41.1759	41.7713	58.1935	59.2641	80.6182	149.2	73.7907	98.4596	105.627	121.225
ENSMUSG00000009394	Syn2	1331.5	1533.19	1196.64	1442.67	1568.77	1422.62	983.637	1334.52	1088.49	1220.71	1173.93
ENSMUSG00000009406	Elk1	536.317	522.137	467.42	541.372	551.68	524.588	507.564	504.153	487.755	486.437	496.724
ENSMUSG00000009418	Nav1	193.231	186.246	175.867	119.21	130.514	92.472	252.181	164.089	169.203	204.455	177.184
ENSMUSG00000009470	Tnpo1	1857.57	1607.89	1720.41	1446.75	1337.28	1286.48	1022.73	1675.09	1916.37	2025.97	1212.51
ENSMUSG00000009535	Rnmt	270.631	210.353	210.037	217.569	230.815	229.379	138.308	241.023	198.374	244.759	205.464
ENSMUSG00000009545	Kcnq1	0.197799	0.328489	0.133659	0.262612	0.54275	0.391751	0.155644	0.174657	0.269365	0.414272	1.7065
ENSMUSG00000009549	Srp14	477.481	535.396	350.839	842.658	708.346	794.174	514.849	509.235	518.651	391.342	727.053
ENSMUSG00000009555	Cdk9	354.358	428.608	350.428	467.163	494.233	457.251	550.202	430.23	422.182	350.18	524.746
ENSMUSG00000009563	Tor2a	625.124	651.7	534.316	791.893	772.988	763.375	519.613	600.699	652.438	537.965	668.538
ENSMUSG00000009566	Fpgs	85.5939	120.134	86.4996	115.375	119.275	109.562	112.876	122.076	123.85	101.877	133.618
ENSMUSG00000009569	Mrtfb	306.978	301.529	401.754	246.471	230.093	280.299	311.246	463.692	487.609	550.704	347.141
ENSMUSG00000009575	Cbx5	1356.61	1006.9	1410.85	893.384	967.233	903.927	926.408	1028.63	1167.23	1498.08	772.214
ENSMUSG00000009585	Apobec3	387.1	395.222	440.752	486.185	462.623	454.646	386.874	368.874	382.446	371.434	477.23
ENSMUSG00000009614	Sardh	419.865	386.543	419.813	409.39	454.05	380.092	438.688	423.835	391.637	376.865	410.496
ENSMUSG00000009621	Vav2	44.4996	48.7619	37.1946	37.8211	45.3877	38.0614	58.8251	58.381	62.3198	51.2922	49.4148
ENSMUSG00000009628	Tex15	4.1642	6.62215	5.32169	0.918335	9.57846	11.0273	4.48048	4.92203	2.64279	4.29611	3.14332
ENSMUSG00000009630	Ppp2cb	1118.09	1206.06	996.846	1569.61	1528.22	1416.54	1058.9	1173.27	1101.98	958.208	1337.55
ENSMUSG00000009633	G0s2	413.065	425.425	451.793	824.577	502.299	688.537	450.446	463.94	421.232	392.893	639.581
ENSMUSG00000009640	Dmap1	391.719	470.742	418.84	528.59	556.556	549.068	460.709	453.14	432.286	394.153	443.99
ENSMUSG00000009647	Mcu	624.01	495.793	829.577	597.876	621.652	553.114	501.604	459.516	650.97	786.026	519.21
ENSMUSG00000009670	Tex11	25.9517	23.7494	4.14489	19.4361	4.2658	22.8474	13.9673	13.4198	13.5569	16.0172	20.0724
ENSMUSG00000009681	Bcr	409.651	412.528	473.397	389.242	413.266	403.032	390.963	377.681	356.763	412.853	358.504
ENSMUSG00000009687	Fxyd5	37.6686	57.3225	39.4881	123.255	142.981	232.273	44.8972	61.8252	52.3868	117.67	358.698
ENSMUSG00000009731	Kcnd1	654.159	560.415	569.669	473.499	409.917	429.733	300.673	403.707	399.424	477.096	347.128
ENSMUSG00000009733	Tfcp2	489.649	430.659	532.013	460.992	435.036	389.847	393.485	392.723	494.039	443.841	367.131
ENSMUSG00000009739	Pou6f1	1116.68	1144.72	1216.8	766.266	912.241	835.365	1523.87	1262.16	1245.04	1462.27	1031.17
ENSMUSG00000009741	Ubp1	879.273	669.385	968.748	865.455	925.06	679.606	1365.44	795.486	956.028	1031.38	785.77
ENSMUSG00000009772	Nuak2	13.2943	8.98529	12.0971	14.5098	14.8333	21.6951	21.2466	24.7466	28.5908	31.8496	30.2137
ENSMUSG00000009828	Cilk1	439.53	422.655	373.93	390.75	413.971	400.077	351.092	364.965	394.316	445.762	455.372
ENSMUSG00000009863	Sdhb	3035.58	2975.43	2420.13	4055.05	3836.41	4009.65	2433.93	3085.55	2837.58	2358.4	3466.94
ENSMUSG00000009876	Cox4i2	109.812	136.96	78.1442	220.761	224.099	268.342	203.627	110.838	132.413	97.5775	299.945
ENSMUSG00000009894	Snap47	537.988	613.148	540.35	679.495	704.354	712.304	471.52	523.337	542.441	478.15	686.589
ENSMUSG00000009905	Kdsr	992.721	767.561	943.868	849.54	863.154	858.11	566.371	726.018	859.679	895.585	725.283
ENSMUSG00000009907	Vps4b	195.896	176.135	187.275	146.225	182.385	233.281	168.192	189.398	168.198	194.586	148.932
ENSMUSG00000009927	Rps25	1295.06	1858.26	1246.49	2772.02	2262.18	2705.81	1996.9	1940.04	1659.77	1620.93	3314.57
ENSMUSG00000009995	Taz	373.304	266.741	325.865	380.771	369.609	333.542	425.233	328.297	350.111	302.218	449.391
ENSMUSG00000010021	Kif19a	528.771	519.722	560.369	563.975	553.214	632.609	582.854	438.434	546.285	506.254	673.353
ENSMUSG00000010025	Aldh3a2	910.396	891.131	876.46	972.259	896.115	909.968	900.711	835.686	873.619	824.67	878.061
ENSMUSG00000010044	Zmynd10	11.8234	24.0108	10.7414	11.6806	14.6381	35.3884	36.4329	30.6028	33.0981	31.0708	83.3784
ENSMUSG00000010045	Tmem115	3580.26	4084.9	3641.29	4144.17	4288.2	4230.92	2741.09	3341.52	3916	3267.52	3451.55
ENSMUSG00000010047	Hyal2	826.661	817.132	701.19	826.927	1059.01	935.525	616.458	679.469	744.711	737.527	793.304
ENSMUSG00000010048	Ifrd2	52.7084	54.0516	66.3362	87.5598	66.9589	73.4287	88.6338	50.7245	58.4239	53.9385	80.3859
ENSMUSG00000010051	Hyal1	926.982	813.659	1079.95	615.576	657.33	732.999	565.125	770.215	765.422	849.162	572.344
ENSMUSG00000010054	Tusc2	129.974	142.202	127.285	196.899	167.191	184.73	140.302	107.848	145.257	125.033	177.96
ENSMUSG00000010057	Nprl2	212.311	252.094	236.113	284.251	266.819	289.988	255.268	223.928	233.872	206.881	276.77
ENSMUSG00000010064	Slc38a3	9571.71	11742.1	8417.2	9817.8	11750.5	11133	8029.01	9600.32	8399.49	8217.68	10149.1
ENSMUSG00000010066	Cacna2d2	1852.83	1882.06	1463.67	1775.52	1616.32	1647.27	1428.28	1858.35	1461.57	1919.05	1718.49
ENSMUSG00000010067	Rassf1	291.221	360.829	342.886	315.459	425.299	431.499	366.905	380.539	365.795	290.929	376.135
ENSMUSG00000010080	Epn3	3.67636	12.706	3.51915	11.5128	9.0885	6.17747	17.0412	21.7954	15.9714	17.5254	27.094
ENSMUSG00000010095	Slc3a2	6887.9	8387.38	6798.13	9072.92	8124.11	8797.81	7609.11	9248.5	9813.94	8527.86	10753.3
ENSMUSG00000010097	Nxf1	254.516	302.027	278.814	476.624	398.95	392.553	623.32	322.058	282.352	270.937	511.674
ENSMUSG00000010110	Stx5a	555.585	693.842	698.127	736.222	827.721	856.413	775.12	593.688	676.836	649.88	674.822
ENSMUSG00000010136	Pifo	17.5089	47.748	8.98277	27.7636	32.4527	64.0045	57.0241	107.021	120.515	65.3695	236.872
ENSMUSG00000010142	Tnfrsf13b	1.976	6.04101	1.70965	2.16383	1.09159	6.09233	1.71378	4.18961	1.90656	2.33317	1.89283
ENSMUSG00000010154	Spire2	5.64163	20.9692	6.48787	14.0257	23.3665	17.9483	72.0786	45.0102	78.8098	28.9443	57.1067
ENSMUSG00000010175	Prox1	73.0226	72.6453	50.7447	58.8346	30.8638	42.7403	82.7767	79.8566	83.5865	87.807	69.5091
ENSMUSG00000010205	Raver1	1989.84	2300.28	1883.74	2626.52	2578.09	2308.64	1995.4	2020.07	2241.62	2143.27	2510.01
ENSMUSG00000010277	2610507B11Rik	630.084	521.344	717.346	465.957	482.99	452.237	632.678	677.6	686.473	702.773	487.052
ENSMUSG00000010290	AI597479	373.056	255.048	316.048	342.827	285.809	280.4	244.428	284.691	344.732	304.328	245.431
ENSMUSG00000010307	Tmem86a	673.373	846.901	427.824	554.424	775.399	816.226	689.715	589.957	574.376	420.117	679.549
ENSMUSG00000010311	Optc	112.789	121.231	85.9596	116.655	115.47	102.233	78.6786	104.204	82.163	84.4544	108.354
ENSMUSG00000010342	Tex14	3.83265	5.06525	5.26352	2.27996	0.297401	1.57253	4.08332	2.2292	5.13507	9.50348	8.06344
ENSMUSG00000010358	Ifi35	26.88	20.5063	21.1081	26.2939	58.6412	38.8331	88.9065	28.3882	71.327	36.1347	82.3257
ENSMUSG00000010362	Rdm1	190.092	216.386	152.676	236.15	241.189	260.228	201.637	183.126	206.64	160.942	264.463
ENSMUSG00000010376	Nedd8	269.167	423.759	198.99	607.15	548.938	670.199	377.269	318.431	273.452	283.513	606.559
ENSMUSG00000010392	Gosr1	972.997	932.86	1265.59	932.621	964.485	874.25	700.787	930.816	1044.8	1115.51	734.679
ENSMUSG00000010406	Mrpl52	253.064	413.068	180.569	690.988	520.181	587.079	387.889	327.197	295.039	315.378	681.597
ENSMUSG00000010453	Kansl3	740.23	556.809	899.774	551.852	696.97	509.218	959.301	699.169	991.971	827.68	636.174
ENSMUSG00000010461	Eya4	153.629	123.455	156.77	110.655	132.165	104.814	123.224	156.836	146.161	168.537	121.954
ENSMUSG00000010476	Ebf3	11.5741	10.9182	7.52149	15.5447	6.7167	8.09077	77.8035	21.0684	6.12153	19.8718	13.4141
ENSMUSG00000010517	Faf1	104.453	95.5769	135.663	106.704	133.207	122.856	95.8829	98.5899	112.859	115.187	116.057
ENSMUSG00000010529	Gm266	808.829	912.804	749.189	1158.44	1417.31	1155.87	964.619	906.793	889.913	793.324	1145.95
ENSMUSG00000010538	Tsacc	22.5618	21.9116	22.831	26.8884	48.2337	30.0733	28.219	11.5027	25.4945	18.8079	39.9479
ENSMUSG00000010554	Mettl16	172.12	175.567	245.888	187.489	150.194	186.336	116.293	97.987	168.894	184.424	118.517
ENSMUSG00000010607	Pigyl	390.707	468.413	299.193	648.054	622.958	654.617	334.34	351.888	377.54	287.619	501.755
ENSMUSG00000010608	Rbm25	228.639	191.457	241.564	192.05	234.596	158.695	409.574	277.357	234.29	289.846	253.438
ENSMUSG00000010609	Psen2	471.273	460.947	428.665	480.926	495.071	526.339	430.15	452.751	419.964	423.739	460.84
ENSMUSG00000010651	Acaa1b	0	5.18782	6.21633	2.75269	1.12631	13.4714	5.7625	6.42185	3.22599	9.2722	8.02687
ENSMUSG00000010660	Plcd1	1442.37	1684.88	1234.07	1384.54	1554.44	1689.56	1822.87	1762.69	1372.83	1237.38	1718.1
ENSMUSG00000010663	Fads1	3292.4	2924.12	2994.49	3562.14	3098.93	3375.11	3255.91	2989.71	3134.39	3211.52	3185.39
ENSMUSG00000010721	Lmbr1	359.071	243.679	310.532	313.262	278.886	241.301	177.399	233.714	268.417	210.608	226.11
ENSMUSG00000010751	Tnfrsf22	266.669	258.574	166.651	283.312	187.956	211.26	173.98	240.445	134.691	214.631	303.141
ENSMUSG00000010755	Cars	74.5859	76.7237	112.608	107.395	90.7649	107.242	130.302	98.3574	130.176	116.806	115.823
ENSMUSG00000010803	Gabra1	0.795677	5.23811	0.354799	5.01469	0.184207	0.539771	12.8454	7.66256	7.83901	3.20233	1.43276
ENSMUSG00000010825	Grid2ip	104.208	79.7496	77.3971	50.4157	55.1291	106.387	92.5336	88.187	79.6187	74.0536	62.0421
ENSMUSG00000010830	Kdelr3	12.9759	37.173	19.6882	39.2122	35.1929	67.5036	66.3448	77.6429	45.5124	48.9939	122.259
ENSMUSG00000010911	Apip	146.706	191.375	123.87	263.46	237.328	251.08	142.919	130.808	149.74	123.718	211.888
ENSMUSG00000010914	Pdhx	1218.22	1128.02	1306.16	1382.5	1179.31	1258.14	763.058	875.686	1012.36	1155.19	925.566
ENSMUSG00000010936	Vac14	636.971	668.725	646.022	703.965	725.035	706.728	640.178	723.638	706.862	651.954	700.6
ENSMUSG00000011096	Akt1s1	807.505	985.74	790.979	1194.94	1125.4	1098.83	844.148	813.16	909.882	732.762	1073.81
ENSMUSG00000011114	Tbrg1	933.503	1088.93	944.358	1410.39	1284.21	1364.65	943.881	1121.15	1146.47	857.826	1344.23
ENSMUSG00000011148	Adssl1	64.053	87.6553	63.2509	71.4217	109.638	75.2042	84.435	83.2662	83.244	55.1759	72.7308
ENSMUSG00000011154	Cfap161	24.3318	108.748	37.2395	72.1565	79.5642	140.222	142.901	188.775	176.238	137.286	479.037
ENSMUSG00000011158	Brf1	124.409	105.905	108.906	112.342	96.519	96.1043	166.238	129.233	113.995	98.9089	118.972
ENSMUSG00000011171	Vipr2	13.4513	26.4353	18.0645	8.67934	19.9231	21.6606	11.4681	10.8874	15.5537	19.1168	5.34943
ENSMUSG00000011179	Odc1	326.579	422.966	311.829	360.501	348.441	411.171	544.068	480.206	560.589	403.034	719.507
ENSMUSG00000011254	Thg1l	30.1732	29.6984	42.936	27.6904	49.6361	50.6006	57.3641	35.6937	48.4854	32.7949	79.3833
ENSMUSG00000011256	Adam19	1.87217	2.58646	1.10315	0.804919	1.36582	2.85924	7.71477	2.02149	2.72512	2.84755	7.53911
ENSMUSG00000011257	Pabpc4	554.515	687.277	642.737	793.416	611.102	712.546	913.898	627.098	728.175	680.884	783.572
ENSMUSG00000011267	Zfp296	5.79706	15.2047	15.9592	19.621	8.59151	9.76955	8.20369	3.15704	5.19661	7.57613	8.60076
ENSMUSG00000011305	Plin5	8.73743	22.7168	11.3984	22.407	30.9271	32.2935	43.9166	51.7619	64.4393	35.0905	121.347
ENSMUSG00000011306	Sugp1	643.324	687.787	658.434	677.001	721.042	696.186	843.04	671.85	654.521	710.793	771.621
ENSMUSG00000011382	Dhdh	127.368	100.682	127.68	98.7334	99.4991	107.981	122.346	97.5148	97.8254	112.103	92.3421
ENSMUSG00000011427	Zfp790	349.427	451.995	554.817	284.08	317.396	398.293	269.778	403.215	300.343	470.597	271.911
ENSMUSG00000011589	Fsd1	22.9742	21.7437	24.7217	39.5699	26.9416	34.3522	19.6139	13.529	19.0519	10.786	22.6131
ENSMUSG00000011658	Fuz	524.277	549.637	416.313	685.602	541.93	649.711	618.067	526.961	381.185	370.476	770.412
ENSMUSG00000011751	Sptbn4	5.42533	12.6652	4.96784	5.62113	12.8415	6.25258	28.4065	20.1997	10.6888	14.1818	8.23969
ENSMUSG00000011752	Pgam1	1952.96	2063.29	1685.89	2603.08	2399.82	2463.57	1700.86	1816.81	1827.69	1701.83	2091.5
ENSMUSG00000011831	Evi5	228.865	162.048	192.915	155.129	145.386	138.402	172.902	194.554	209.039	199.676	162.837
ENSMUSG00000011832	Evi5l	495.268	441.98	441.303	427.677	477.537	384.399	810.968	421.645	551.864	417.728	356.721
ENSMUSG00000011837	Snapc2	610.687	777.549	606.843	852.576	1005.81	863.242	642.268	679.043	723.565	591.566	829.032
ENSMUSG00000011877	Git1	791.829	881.239	853.445	962.425	1076.61	887.347	1061.3	973.814	1065.81	949.443	1086.4
ENSMUSG00000011884	Gltp	453.421	566.606	379.406	618.567	584.667	581.384	439.948	453.241	489.28	427.359	575.436
ENSMUSG00000011958	Bnip2	158.36	105.271	166.017	152.282	132.143	149.103	161.564	163.606	155.61	188.215	160.741
ENSMUSG00000011960	Ccnt1	172.209	176.528	183.582	133.673	120.736	173.126	89.4566	120.925	120.42	198.234	135.708
ENSMUSG00000012017	Scarf2	29.8201	91.6253	56.3834	80.4792	95.7694	183.79	246.258	133.677	126.495	126.838	219.156
ENSMUSG00000012076	Brms1l	46.728	41.8528	53.88	70.8601	51.784	54.1866	62.3891	45.9921	59.3873	50.1241	50.8201
ENSMUSG00000012114	Med15	435.66	509.572	432.903	440.432	572.665	463.054	453.72	481.764	479.442	481.287	490.365
ENSMUSG00000012117	Dhdds	632.087	603.347	657.985	700.375	694.068	689.509	633.956	595.349	711.361	611.518	697.349
ENSMUSG00000012123	Crybg2	1.6148	0.945867	0.386811	0.437021	1.14927	0.438351	1.16189	1.92857	1.30982	0.538149	0.964727
ENSMUSG00000012126	Ubxn11	13.6637	21.3072	10.3916	30.0256	20.3804	29.3237	51.5655	53.7379	33.9148	25.051	102.055
ENSMUSG00000012187	Mogat1	6.14202	20.0877	2.96044	21.5087	7.05445	17.3883	7.35727	16.3811	2.72942	2.67576	17.5619
ENSMUSG00000012296	Tjap1	80.0346	88.9487	100.056	99.0512	107.903	86.619	166.05	97.8226	102.436	80.0596	108.9
ENSMUSG00000012396	Nanog	7.67079	11.735	8.59168	6.97263	0	5.23816	13.664	13.8636	11.9463	8.57396	29.5102
ENSMUSG00000012405	Rpl15	1078.9	1246.5	868.495	2892.87	2145.76	2342.18	1351.51	1140.05	1076	1317.84	2362.69
ENSMUSG00000012422	Tmem167	147.083	129.843	126.645	163.372	137.799	132.258	96.0442	105.048	116.604	110.08	117.271
ENSMUSG00000012428	Steap4	6.48794	17.5539	10.3622	13.4442	28.7942	20.7703	98.6443	39.3007	70.6895	49.9361	62.0421
ENSMUSG00000012429	Mplkip	404.992	376.881	431.675	712.172	757.869	547.462	473.955	495.36	407.321	308.928	464.196
ENSMUSG00000012443	Kif11	16.8915	19.8343	18.6677	20.6608	23.0738	25.8748	30.7408	32.3957	31.2594	23.1507	46.1981
ENSMUSG00000012483	Rpa3	102.797	104.414	79.6548	160.774	141.063	167.083	110.217	87.2338	68.5159	63.7658	144.825
ENSMUSG00000012535	Tnpo3	1035.69	915.53	1196.41	1240.83	1117.73	997.426	994.473	927.697	1038.3	1005	871.06
ENSMUSG00000012609	Ttll5	227.05	271.849	240.806	279.224	297.978	256.389	278.165	263.778	328.382	396.227	324.541
ENSMUSG00000012640	Zfp715	96.3527	100.09	104.576	100.897	82.983	85.4734	76.5559	82.4168	97.414	112.205	72.2808
ENSMUSG00000012819	Cdh23	2.19506	12.463	14.6471	3.83521	7.98388	4.61209	10.4844	10.8637	3.6793	5.03533	13.459
ENSMUSG00000012848	Rps5	1074.03	1479.69	932.348	2171.88	1785.97	2096.03	1432.87	1520.17	1445.7	1149.89	2306.22
ENSMUSG00000013033	Adgrl1	9608.49	7618.47	9772.99	5953.37	6019.64	6099.87	9100.79	7980.23	7664.94	9055.2	6155.85
ENSMUSG00000013076	Amotl1	288.235	238.567	433.071	219.642	201.713	242.019	305.811	254.582	303.347	402.373	276.361
ENSMUSG00000013089	Etv5	572.409	574.382	683.369	701.827	623.316	554.537	388.034	482.338	612.524	629.025	524.319
ENSMUSG00000013150	Gfod2	81.7044	94.5798	106.891	74.0425	86.5384	91.133	52.436	97.0516	105.286	120.794	129.747
ENSMUSG00000013155	Enkd1	98.6154	133.362	98.7381	172.758	191.178	165.473	182.769	159.888	128.917	149.342	198.446
ENSMUSG00000013160	Atp6v0d1	2071.82	2590.48	1920.2	3009.25	2864.98	3006.15	1891.13	2288.22	2090.09	1900.74	2527.92
ENSMUSG00000013236	Ptprs	1596.01	1427.66	1680.16	1305.36	1357.56	1164.76	2020.58	1250.84	1212.8	1649.65	1230.57
ENSMUSG00000013275	Slc41a1	1359.31	1300.19	1215.46	1189.35	1207.52	1215	1008.08	1298.92	1283.03	1246.2	1211.02
ENSMUSG00000013367	Iglon5	870.018	870.18	748.676	1091.17	1065.36	1035.51	710.195	614.603	682.332	585.876	763.12
ENSMUSG00000013419	Zfp651	1079.13	1003.15	1053.14	1069.15	1057.49	1009.61	1554.34	1111.37	1236.86	1016.59	1119.06
ENSMUSG00000013465	Nelfb	218.39	194.16	204.556	193.008	195.041	191.762	249.835	199.68	187.683	185.671	180.097
ENSMUSG00000013483	Card14	7.76187	4.61271	1.50654	1.74701	8.14579	3.1455	5.36216	12.2094	9.6635	3.95707	5.91965
ENSMUSG00000013495	Tmem175	1899.62	1973.68	1490.7	1989.49	1947.57	1991.04	1423	1748.82	1609.27	1281.75	1934.09
ENSMUSG00000013523	Bcas1	11.1399	19.1904	11.5984	14.5569	13.5269	15.7824	30.5919	21.4297	19.0613	20.0149	38.633
ENSMUSG00000013539	Tango2	59.6008	49.9942	58.1243	70.4585	66.3135	67.8197	56.5512	53.1819	54.232	43.4998	47.4905
ENSMUSG00000013584	Aldh1a2	225.996	210.647	193.774	317.059	253.815	497.45	290.695	456.272	258.549	406.084	484.476
ENSMUSG00000013593	Ndufs2	1437.89	1544.76	1272.71	1743.51	1749.75	1711.04	1367.21	1398.32	1356.31	1253.24	1530.92
ENSMUSG00000013622	Atraid	2198.19	2540.17	1611.76	3514.06	3231.98	3271.26	2307.92	2364.77	2187.83	2039.47	3113.21
ENSMUSG00000013629	Cad	237.225	251.545	240.035	270.32	192.448	237.887	224.807	270.878	234.879	245.571	214.498
ENSMUSG00000013646	Sh3bp5l	537.461	421.284	558.727	598.75	599.494	533.302	461.904	464.967	484.498	470.416	478.358
ENSMUSG00000013662	Atad1	3457.35	3066.88	3198.06	3923.08	3377.5	3564.76	2178.94	2964.45	2988.19	2899.89	3129.77
ENSMUSG00000013663	Pten	1242.54	1175.6	1460.63	1219.08	1153.13	1137.85	1121.91	1013.06	1344.93	1652.76	993.895
ENSMUSG00000013698	Pea15a	4310.61	4349.4	3704.93	5127.94	5225.19	4953.45	4171.77	4112.39	4023.35	3562.84	4216.93
ENSMUSG00000013701	Timm23	698.134	837.993	717.932	1165.37	989.384	1074.64	641.932	749.953	850.816	735.712	958.635
ENSMUSG00000013707	Tnfaip8l2	8.65058	4.13034	3.10867	3.36105	4.26581	19.7318	6.11071	1.91711	5.81009	4.71095	13.6858
ENSMUSG00000013736	Trnt1	407.924	343.336	374.066	357.622	392.555	393.793	284.77	326.394	342.503	334.13	325.673
ENSMUSG00000013787	Ehmt2	526.385	547.59	549.04	518.489	580.061	510.82	1122.82	624.85	609.512	612.634	677.095
ENSMUSG00000013822	Elof1	363.075	484.441	297.079	651.953	646.603	745.57	530.991	609.478	558.152	453.47	1310.96
ENSMUSG00000013833	Med16	250.156	295.487	243.831	250.876	277.581	274.347	269.631	251.947	287.097	251.561	273.545
ENSMUSG00000013846	St3gal1	43.0871	87.2062	52.5989	67.0113	50.6346	69.3846	243.977	61.788	235.731	102.441	121.122
ENSMUSG00000013858	Tmem259	4331.36	4986.18	3948.4	6138.12	5822.78	5422.5	4544.97	4283.24	4496.38	3905.03	5408.95
ENSMUSG00000013878	Rnf170	120.628	81.9104	107.24	107.435	89.0742	96.5205	111.08	88.2411	121.532	108.048	95.6233
ENSMUSG00000013921	Clip3	2928.78	3372.83	2459.11	3425.84	3144.44	3134.93	2544.23	2923.63	2572.24	3029.53	3023.73
ENSMUSG00000013928	Thap8	7.80595	1.80808	6.59463	6.85714	8.13642	11.36	26.2123	13.6267	7.54636	10.8933	7.12012
ENSMUSG00000013936	Myl2	11.9587	10.1533	10.2274	15.7906	9.72718	20.0362	7.06886	8.38182	4.90784	2.86515	10.6202
ENSMUSG00000013973	Dedd	377.023	489.761	450.069	437.623	477.455	488.877	456.947	508.306	506.249	423.055	495.524
ENSMUSG00000013997	Nit1	477.342	536.733	475.382	577.26	614.213	540.932	526.352	416.217	486.638	424.909	547.387
ENSMUSG00000014039	Prdm15	53.1751	35.2602	71.4162	25.0343	61.9682	53.7746	53.9797	50.3451	32.2315	85.2673	40.4545
ENSMUSG00000014074	Rnf168	519.935	399.766	613.359	397.388	404.085	437.544	402.485	406.041	478.187	515.26	350.058
ENSMUSG00000014075	Tctex1d2	53.5974	71.2565	34.7215	71.9009	73.3293	101.285	80.8326	86.0663	58.573	50.9294	116.385
ENSMUSG00000014077	Chp1	382.705	367.831	394.514	429.186	421.446	409.217	348.774	372.698	391.512	388.074	389.519
ENSMUSG00000014158	Trpv4	16.6436	13.31	27.9849	46.5896	25.5042	35.6312	30.1717	26.5305	60.202	76.1496	63.999
ENSMUSG00000014164	Klhl3	99.2088	98.2344	95.9879	92.6978	84.881	104.329	133.579	119.272	136.214	102.024	126.108
ENSMUSG00000014177	Tvp23b	222.85	231.791	203.298	287.115	245.09	298.19	179.683	229.585	199.204	168.809	234.796
ENSMUSG00000014195	Dnajc7	653.064	648.306	746.639	835.401	928.073	737.681	1050.89	775.333	789.152	666.434	828.989
ENSMUSG00000014198	Zfp385c	9.32167	14.2349	6.58175	6.36446	12.4492	4.62691	6.65079	5.29167	2.90864	7.42072	5.07214
ENSMUSG00000014226	Cacybp	147.343	151.549	152.23	228.722	190.067	217.88	136.295	140.088	152.91	148.37	186.502
ENSMUSG00000014232	Cluap1	111.938	123.362	113.852	174.44	129.177	139.4	112.059	113.048	129.145	108.112	149.088
ENSMUSG00000014243	Zswim7	98.4004	104.291	77.7167	150.127	93.8477	130.853	123.96	113.109	106.518	61.2424	155.105
ENSMUSG00000014245	Pigl	232.008	204.578	223.421	239.811	199.286	181.012	231.59	194.143	151.294	173.909	174.064
ENSMUSG00000014294	Ndufa2	496.327	681.505	372.004	1075.54	985.401	1123.68	638.132	569.381	598.44	502.188	986.287
ENSMUSG00000014301	Pam16	145.786	198.991	115.342	376.917	299.964	243.147	177.445	169.334	124.15	168.646	220.346
ENSMUSG00000014303	Glis2	198.857	214.379	215.957	236.339	233.036	196.865	197.583	179.953	212.351	220.579	211.848
ENSMUSG00000014313	Cox6c	865.945	1260.72	651.276	2136.1	1706.19	1895.02	962.498	1064.81	871.071	784.114	1879.49
ENSMUSG00000014329	Bicc1	209.29	189.978	184.097	161.079	176.136	230.582	232.457	282.466	248.058	323.928	365.564
ENSMUSG00000014349	Ube2z	1439.24	1443.55	1691.11	1802.64	1626.34	1626.32	1261.42	1252.83	1594.87	1515.04	1403.25
ENSMUSG00000014353	Tmem87b	447.643	407.043	457	346.072	388.379	361.02	373.714	431.304	455.092	360.804	316.234
ENSMUSG00000014355	Anapc1	325.972	289.061	259.299	245.07	268.374	283.887	312.258	333.497	318.709	323.672	357.096
ENSMUSG00000014361	Mertk	15471.9	12305.3	19185.5	14009.3	12850.5	12309.8	8992.32	13003.5	15015	16428.8	10216.6
ENSMUSG00000014402	Tsg101	580.753	650.45	553.766	941.861	778.633	836.345	551.096	588.926	545.945	593.31	724.019
ENSMUSG00000014418	Hps5	148.185	133.441	170.634	113.195	122.049	114.047	136.81	142.673	137.363	127.581	118.072
ENSMUSG00000014426	Map3k4	104.394	83.9291	111.896	85.2284	92.3383	82.8587	96.5681	85.4852	117.35	118.055	74.9773
ENSMUSG00000014444	Piezo1	164.724	119.093	154.773	137.252	136.503	114.285	208.178	215.045	187.293	263.059	209.895
ENSMUSG00000014470	Rnf166	251.168	306.875	263.733	359.633	303.01	352.398	318.753	282.642	298.313	268.777	368.134
ENSMUSG00000014496	Ankrd28	195.64	181.455	180.224	132.533	141.472	128.015	135.363	151.589	134.994	166.215	98.6755
ENSMUSG00000014498	Ankrd52	1101.49	1038.64	1432.66	996.008	933.825	806.988	972.282	1053.32	1215.39	1592.37	879.285
ENSMUSG00000014503	Pkd2l2	103.245	72.9458	112.744	117.873	95.043	128.792	102.782	105.601	116.476	99.2995	123.366
ENSMUSG00000014504	Srp19	264.806	291.656	224.948	472.654	394.871	380.207	219.12	223.282	230.82	233.501	326.98
ENSMUSG00000014547	Wdfy2	816.868	673.12	1005.93	689.935	710.433	659.8	799.118	837.804	1030.63	962.291	607.341
ENSMUSG00000014550	Rbsn	96.903	98.5903	113.189	89.6374	84.8368	87.5901	81.9692	95.7563	111.348	106.27	83.1648
ENSMUSG00000014551	Mrps25	101.865	99.8609	122.037	166.99	135.988	176.992	104.591	79.5541	95.9252	101.767	138.249
ENSMUSG00000014554	Dguok	219.849	188.718	185.612	305.181	297.818	254.174	257.95	220.718	227.822	176.167	260.051
ENSMUSG00000014592	Camta1	454.916	599.307	595.141	931.062	654.976	524.33	562.618	501.276	688.714	575.083	506.53
ENSMUSG00000014599	Csf1	1611.76	1850.35	1422.69	1516.89	1434.67	1789.7	1523.7	1751.44	1533.05	1682.67	1557.24
ENSMUSG00000014601	Strip1	1831.55	1501.95	1919.82	1870.25	1900.06	1549.36	1593.14	1487.71	1767.75	1615.02	1537.35
ENSMUSG00000014602	Kif1a	852.449	809.709	901.133	625.28	662.315	632.837	691.658	879.399	875.104	1133.37	624.338
ENSMUSG00000014603	Alx3	9.9503	60.5265	3.17595	51.1279	28.5944	44.3807	481.965	28.5171	420.402	33.1231	42.1837
ENSMUSG00000014606	Slc25a11	845.544	964.946	848.337	1104.6	1083.13	1095.33	724.28	743.694	786.75	683.993	891.127
ENSMUSG00000014633	Cmc2	62.4688	78.4033	50.0812	146.006	119.495	110.394	58.0089	58.6664	69	43.9875	99.8281
ENSMUSG00000014668	Chfr	268.795	225.052	307.345	308.053	235.615	217.278	224.105	299.415	269.544	237.685	237.782
ENSMUSG00000014748	Tex261	1197.92	1284.66	1140.97	1494.75	1333.83	1333.63	991.618	1118.96	1226.26	1080.49	1262.86
ENSMUSG00000014763	Fam120b	1043.85	979.69	1242.13	1152.22	1018.55	1066.97	938.382	919.834	1039.27	1141.29	1013.88
ENSMUSG00000014767	Tbp	220.056	227.707	181.565	240.819	215.711	226.798	171.988	195.107	207.518	215.957	217.088
ENSMUSG00000014769	Psmb1	1777.91	2097.55	1500.63	2911.29	2758.96	2921.45	1727.32	2007.1	1829.82	1635.57	2601.45
ENSMUSG00000014771	Pdcd2	94.1313	123.489	88.7435	133.188	131.333	131.931	70.218	95.3519	94.2667	104.768	143.051
ENSMUSG00000014773	Dll1	4.96873	8.86329	3.39198	7.97543	7.40965	5.30649	20.4639	13.263	17.6639	19.8963	13.4469
ENSMUSG00000014776	Nol3	379.634	278.977	290.165	396.841	407.553	473.114	258.559	219.669	217.253	206.567	327.532
ENSMUSG00000014778	Fhod1	175.597	186.969	142.134	110.057	132.59	178.874	278.334	195.908	190.32	163.416	191.387
ENSMUSG00000014786	Slc9a5	15.8145	14.5456	17.633	33.4907	25.2653	25.8258	42.8968	33.0986	18.9255	16.03	10.9272
ENSMUSG00000014791	Elmo3	79.3481	110.69	71.2119	109.656	103.43	72.799	153.814	117.45	71.9408	74.5076	96.7306
ENSMUSG00000014813	Stc1	3.26178	7.22809	5.18111	19.0459	15.9968	21.8089	29.6806	21.0882	12.5885	23.5548	30.1087
ENSMUSG00000014837	4931428F04Rik	57.8097	97.6394	101.714	85.519	79.7898	60.5059	77.6912	47.3372	66.1556	90.3504	57.5348
ENSMUSG00000014846	Tppp3	499.468	914.874	469.028	928.055	988.402	1249.04	826.821	926.494	887.409	654.181	2121.18
ENSMUSG00000014850	Msh3	118.482	108.288	106.454	126.461	107.63	125.333	159.845	107.617	119.622	123.748	148.3
ENSMUSG00000014856	Tmem208	334.323	394.701	304.996	594.977	471.806	598.227	401.114	418.262	366.129	280.269	499.932
ENSMUSG00000014859	E2f4	386.227	369.384	452.446	593.258	546.514	473.83	456.993	362.876	432.832	425.967	480.882
ENSMUSG00000014867	Surf4	1259.8	1211.22	1173.41	1310.57	1255.42	1300.66	814.66	1025.52	1048.94	1040.18	1037.72
ENSMUSG00000014873	Surf2	213.282	217.726	200.4	272.923	266.601	273.355	231.092	207.967	219.855	189.453	280.676
ENSMUSG00000014905	Dnajb9	2620.32	2672.61	2612.46	3426.82	2967.85	2987.95	1619.86	2233.1	2129.01	2489.66	2614.3
ENSMUSG00000014907	Naf1	451.96	518.47	437.924	524.869	429.435	440.435	365.171	510.705	516.555	496.825	562.105
ENSMUSG00000014932	Yes1	434.108	318.854	396.836	359.649	325.218	336.207	311.627	311.403	329.473	312.482	284.72
ENSMUSG00000014956	Ppp1cb	2334.75	2083.91	2267.45	2513.97	2384.94	2389.38	1665.87	2092.03	2105.35	2423.55	2401.64
ENSMUSG00000014959	Gorasp2	2201.38	2410.87	2232.35	2750.81	2810.68	2345.08	2107.77	2152.05	2433.41	2158.36	2424.56
ENSMUSG00000014980	Tsen15	105.545	126.55	125.541	202.579	172.966	166.774	123.618	104.008	140.041	88.1297	174.096
ENSMUSG00000015002	Efr3a	438.029	375.296	405.934	510.091	426.104	436.415	337.673	377.419	372.581	407.18	430.201
ENSMUSG00000015013	Trappc2l	72.0137	80.2343	57.8709	87.0321	87.9999	118.552	78.9148	73.1772	63.8441	55.8361	91.8105
ENSMUSG00000015016	Acsf3	529.071	528.485	473.554	497.612	568.733	554.685	488.755	482.713	491.085	478.506	463.242
ENSMUSG00000015023	Ddx19a	291.004	343.927	316.416	363.101	349.928	317.745	285.914	356.196	321.74	333.986	341.517
ENSMUSG00000015027	Galns	138.052	170.186	133.544	130.66	117.519	201.008	172.891	149.362	115.363	123.234	143.884
ENSMUSG00000015053	Gata2	23.0333	18.2315	18.9794	60.0011	97.3455	72.9169	93.8263	36.8905	64.8862	101.706	253.793
ENSMUSG00000015083	C8g	34.4767	30.1617	33.887	32.6468	49.775	41.4935	58.1056	58.2827	45.5128	26.8676	60.8214
ENSMUSG00000015085	Entpd2	7666.09	8528.67	6744.43	8195.69	8725.33	8500.74	5334.17	7858.75	7066.57	6326.99	7844.01
ENSMUSG00000015087	Rabl6	279.838	288.951	401.131	328.829	358.09	380.397	441.427	320.007	326.892	325.139	293.369
ENSMUSG00000015090	Ptgds	10118.5	9014.07	7286.29	13310.1	9641.17	17914.6	27115	23576.2	12896.8	17324.2	25667.6
ENSMUSG00000015092	Edf1	1449.17	1967.64	1399.02	2548.02	2553.47	2759.62	1561.02	1749.94	1529.02	1333.6	2230.77
ENSMUSG00000015093	Clic3	8.51113	10.7937	11.1034	22.0961	5.90392	18.9205	29.2833	14.3579	9.04211	11.6775	19.2428
ENSMUSG00000015094	Npdc1	1279.01	1504.58	1156.95	1837.62	1637.46	1662.13	1787.31	1489.79	1381.35	1167.87	1811.19
ENSMUSG00000015095	Fbxw5	516.723	625.684	524.539	610.581	642.123	585.107	637.421	591.538	554.726	474.612	622.28
ENSMUSG00000015112	Slc25a13	4.90364	8.2169	3.69549	4.49631	4.46135	2.63449	35.3456	4.26443	28.171	4.25192	5.36066
ENSMUSG00000015120	Ube2i	843.962	860.822	849.856	891.355	956.182	979.451	875.771	815.929	860.587	813.759	934.818
ENSMUSG00000015126	Tsr3	256.127	301.457	254.767	400.29	369.646	428.438	341.674	355.498	311.74	254.212	348.112
ENSMUSG00000015127	Unkl	142.336	145.374	150.989	140.707	134.664	125.111	152.245	115.112	130.643	128.101	131.652
ENSMUSG00000015133	Lrrk1	72.793	37.8313	54.042	46.2627	53.8883	125.048	60.7447	78.3906	68.8152	57.4119	84.9956
ENSMUSG00000015134	Aldh1a3	4.40642	0.699928	5.41247	4.5663	1.73298	5.36711	5.72842	3.49748	3.95031	2.55395	17.2928
ENSMUSG00000015143	Actn1	55.6929	75.0458	60.7281	86.1573	78.1088	79.6	84.8009	104.96	96.0822	126.866	189.773
ENSMUSG00000015149	Sirt2	2281.04	2317.37	1788.5	3161.58	2832.34	2980.98	2569.4	2479.84	2273.36	1848.65	2956.73
ENSMUSG00000015165	Hnrnpl	5148.72	4573.2	5064.67	4263.41	4617.46	4709.43	5685.64	5152.85	4514.1	4561.54	4446.18
ENSMUSG00000015176	Nolc1	618.469	644.105	829.53	608.788	706.337	623.466	630.313	727.195	891.365	852.693	640.334
ENSMUSG00000015189	Casd1	149.814	141.837	122.648	164.479	128.612	141.577	115.502	138.525	152.423	137.772	169.049
ENSMUSG00000015202	Cnksr3	511.591	523.961	529.563	593.071	562.354	555.639	325.658	518.877	454.858	556.389	488.43
ENSMUSG00000015214	Mtmr1	156.118	180.289	175.822	147.375	142.822	134.436	130.908	153.406	180.607	162.174	99.9948
ENSMUSG00000015217	Hmgb3	531.433	631.596	475.384	585.246	586.342	635.458	538.565	618.906	556.352	448.064	866.63
ENSMUSG00000015222	Map2	3927.58	3305.48	4038.5	2831.06	2680.48	2806.03	2126.51	2728.39	2941.34	3537.96	2143.24
ENSMUSG00000015224	Cyp2j9	8640.35	8619.98	8804.9	11471.2	7786.84	8715.79	5726.85	7348.57	9405.79	8682.64	7706.63
ENSMUSG00000015243	Abca1	6756.02	6197.27	6233.42	4298.23	5461	5008.74	4935.74	8472.52	7086.67	8594.76	5187.95
ENSMUSG00000015247	Nipsnap3b	122.713	117.49	100.923	152.801	158.516	110.393	117.343	100.819	117.215	75.2515	122.72
ENSMUSG00000015289	Lage3	229.171	271.04	169.927	493.431	372.065	390.485	235.936	218.103	239.923	162.839	428.798
ENSMUSG00000015290	Ubl4a	244.793	248.186	248.52	316.617	285.917	299.698	234.071	235.501	248.289	213.063	256.711
ENSMUSG00000015291	Gdi1	1414.52	1409.52	1209.96	1600.74	1614.88	1440.08	1502.13	1566.79	1160.93	1081.55	1766.44
ENSMUSG00000015305	Sash1	1968.95	1819.21	1837.99	1441.33	1530.11	1508.18	2096.12	1702.84	2235.67	1781.6	1266.74
ENSMUSG00000015312	Gadd45b	62.2028	74.9863	25.3501	70.3829	71.2727	101.583	59.6478	92.0335	42.2463	39.2591	76.6617
ENSMUSG00000015335	Zdhhc12	556.826	661.242	506.482	859.816	916.736	795.496	486.399	604.275	516.615	478.107	712.591
ENSMUSG00000015337	Endog	430.922	459.971	404.957	717.427	546.595	696.982	405.164	528.694	589.038	395.412	590.901
ENSMUSG00000015340	Cybb	2.75198	6.53141	1.38388	1.37797	3.00688	4.15407	1.05934	5.52993	0.968349	8.12891	4.85571
ENSMUSG00000015341	Golga7	2000.33	1921.81	1782.72	2521.5	2081.32	2116.74	2448.3	1807.48	2375.51	1701.85	2112.88
ENSMUSG00000015342	Xk	387.125	335.606	286.141	262.178	315.687	251.333	136.508	211.878	209.373	261.373	197.203
ENSMUSG00000015354	Pcolce2	17.1953	10.7703	6.86213	28.9404	28.009	43.4474	13.7657	61.0093	45.9646	49.9611	70.8365
ENSMUSG00000015357	Clpx	574.9	483.885	561.438	550.249	531.933	582.443	434.555	588.37	485.394	475.141	524.792
ENSMUSG00000015363	Trabd	402.094	456.117	440.638	515.508	525.361	534.744	580.41	433.416	525.481	412.801	494.399
ENSMUSG00000015377	Dennd6b	339.903	363.481	363.146	458.149	354.975	399.981	668.461	386.792	292.385	260.02	451.596
ENSMUSG00000015396	Cd83	59.5933	105.968	48.1535	33.8805	61.067	97.6072	63.659	64.2223	53.8281	42.6263	90.6613
ENSMUSG00000015405	Ace2	59.4081	110.938	89.8393	119.877	171.699	205.75	494.095	139.949	251.445	215.031	320.247
ENSMUSG00000015452	Ager	38.0151	70.7429	45.1096	61.6387	61.8719	68.2383	122.01	54.1669	45.8567	45.4376	92.8788
ENSMUSG00000015461	Atf6b	192.201	178.268	204.894	243.261	226.327	211.929	171.864	144.915	191.829	160.125	182.006
ENSMUSG00000015467	Egfl8	53.9256	84.0625	46.9533	112.124	105.267	95.8248	185.806	65.8291	231.121	61.0044	149.114
ENSMUSG00000015468	Notch4	57.6518	97.8122	61.2622	60.6905	123.811	99.5549	58.5804	61.8915	54.9602	44.483	85.6698
ENSMUSG00000015474	Ppt2	1504.15	1816.78	1633.54	2087.34	2209.86	1974.63	1245.4	1454.04	1567	1512.14	1861.97
ENSMUSG00000015476	Prrt1	486.157	734.506	466.768	715.338	647.897	672.839	1257.6	824.508	571.43	454.533	1208.64
ENSMUSG00000015478	Rnf5	1273.36	1489.47	1035.14	2083.12	1812.02	1975.71	1266.11	1228.93	1104.15	866.99	1717.18
ENSMUSG00000015484	Fam163a	3515.38	2675.43	4197.74	3483.17	3093.78	2871.5	1582.67	1675.55	1963.81	2415.78	1595.76
ENSMUSG00000015488	Cacfd1	344.416	323.267	354.874	393.326	367.676	333.604	318.297	333.091	378.582	319.354	388.765
ENSMUSG00000015501	Hivep2	660.374	557.94	749.518	469.521	444.996	493.949	566.464	576.221	663.054	829.485	462.119
ENSMUSG00000015522	Arnt	747.07	707.612	719.385	569.353	674.794	591.545	700.217	709.979	642.841	803.066	551.348
ENSMUSG00000015533	Itga2	51.9504	33.9789	14.5964	11.7123	9.9603	18.9822	23.5222	13.51	20.1276	16.2247	13.3515
ENSMUSG00000015536	Mocs2	506.629	554.681	414.176	717.654	555.173	754.097	557.804	537.641	493.242	370.757	631.196
ENSMUSG00000015542	Nat9	56.7324	149.908	83.3918	101.255	104.332	99.2426	104.851	105.43	111.855	73.1621	150.648
ENSMUSG00000015568	Lpl	20.4884	25.875	29.6217	15.7826	18.7015	22.4749	32.4621	28.6648	16.4891	45.629	20.2699
ENSMUSG00000015575	Atp6v0e	1756.31	2063.89	1626.62	3141.73	2452.78	2569.91	1625.29	2166.85	2260.53	1728.26	2556.69
ENSMUSG00000015597	Zfp318	189.287	185.719	196.724	98.7566	139.169	143.729	178.025	179.891	170.804	184.137	115.694
ENSMUSG00000015599	Ttbk1	496.983	415.044	531.253	481.151	424.049	362.371	379.156	400.823	344.705	429.9	355.638
ENSMUSG00000015605	Srf	165.406	156.413	131.5	128.502	163.493	123.46	189.678	174.058	138.791	154.833	190.113
ENSMUSG00000015647	Lama5	51.1039	38.4546	30.1134	32.1327	33.5127	59.3449	56.5668	50.2032	45.5298	38.502	71.1041
ENSMUSG00000015652	Steap1	5.70662	5.46471	9.36864	16.1191	13.6897	9.41732	9.22732	10.1164	24.1125	21.3092	31.0803
ENSMUSG00000015653	Steap2	460.975	401.863	389.858	298.002	277.514	348.618	195.183	355.239	289.061	391.849	318.725
ENSMUSG00000015656	Hspa8	9962.09	11310.1	17075	18619	12343.3	12616.9	8253.97	10529.2	13682.5	14378.1	11221.7
ENSMUSG00000015659	Serac1	51.0251	45.6086	54.2164	41.9068	40.1077	35.2428	51.7383	42.6894	47.7509	64.1582	27.8137
ENSMUSG00000015668	Pdzd11	800.047	808.136	645.936	1126.72	961.65	1090.91	601.586	652.195	613.601	557.583	946.682
ENSMUSG00000015671	Psma2	1303.99	1253.48	973.162	1502.32	1492.77	1652.88	1152.75	1342.83	1220.32	872.396	1359.03
ENSMUSG00000015672	Mrpl32	708.713	649.573	702.326	1074.31	1042.23	985.037	574.555	583.271	621.293	694.331	922.234
ENSMUSG00000015697	Setdb1	889.546	763.782	1096.13	941.636	810.171	742.723	926.397	785.236	961.989	939.908	737.19
ENSMUSG00000015702	Anxa9	13.048	13.4239	13.4643	11.4466	20.7925	21.0758	37.2458	19.5739	13.4841	26.4194	19.4902
ENSMUSG00000015709	Arnt2	792.01	681.406	782.458	611.621	604.889	611.427	561.239	752.029	679.637	700.483	539.978
ENSMUSG00000015711	Prune1	362.919	393.546	377.467	440.659	457.709	374.748	274.12	360.273	370.581	367.123	379.655
ENSMUSG00000015714	Cers2	852.1	919.135	810.507	1099.1	1034.24	1035.83	902.188	857.867	1003.73	800.436	953.203
ENSMUSG00000015733	Capza2	1204.2	1116.4	1074.44	1059.93	1094.44	1021.12	759.073	1008.27	948.573	904.789	840.955
ENSMUSG00000015745	Plekho1	531.276	553.655	408.903	547.359	667.051	734.432	688.548	471.611	439.597	373.955	599.96
ENSMUSG00000015747	Vps45	514.705	681.302	503.184	1058.36	763.905	913.379	726.327	672.662	837.913	443.465	553.373
ENSMUSG00000015748	Prpf3	85.37	80.8945	126.497	154.309	103.147	138.038	153.447	117.841	108.201	119.656	117.177
ENSMUSG00000015749	Anp32e	464.044	447.834	386.974	464.427	444.535	459.654	524.789	584.499	587.112	482.936	557.599
ENSMUSG00000015750	Aph1a	3346.3	3325.53	2618.69	4104.31	3609.95	3714.75	2730.52	2933.51	3173.68	2506.53	3419.7
ENSMUSG00000015755	Tab2	1392.98	1234.85	1449.06	1245.83	1118.53	1117.91	1216.49	1195.87	1316.02	1826.6	1288.35
ENSMUSG00000015757	Ppil4	287.754	264.658	298.654	285.373	285.8	291.528	257.41	278.482	301.421	346.249	296.743
ENSMUSG00000015759	Cnih1	1246.97	1237.23	1076.98	1812.92	1459.71	1619.27	951.004	1021.28	1096.64	1064.25	1436.92
ENSMUSG00000015766	Eps8	1605.15	1491.88	1748.29	1533.7	1536.34	1383.26	915.755	1395.47	1396.41	1543.89	1194.85
ENSMUSG00000015776	Med22	366.228	369.101	369.582	414.426	420.982	412.514	326.847	321.419	404.712	328.1	344.349
ENSMUSG00000015790	Surf1	391.835	497.744	388.397	746.176	574.664	661.324	562.851	459.085	481.765	343.426	634.191
ENSMUSG00000015804	Med28	249.954	271.775	160.28	368.553	306.873	349.826	231.22	247.676	252.703	193.712	379.021
ENSMUSG00000015806	Qdpr	938.857	890.279	698.672	1108.52	1005.29	1006.54	828.351	892.955	829.631	656.352	889.681
ENSMUSG00000015829	Tnr	14.8987	13.3001	9.40624	8.37453	8.51118	8.44425	15.3131	18.5597	17.0899	19.3707	22.0635
ENSMUSG00000015837	Sqstm1	3656.3	4110.25	3578.12	4422.14	4499.12	4601.13	3052.52	3985.19	3909.74	3621.45	4127.86
ENSMUSG00000015839	Nfe2l2	3220.84	3262.49	4132.17	4417.98	3479.69	3653.9	2090.29	2870.94	3356.03	4035.23	3190.2
ENSMUSG00000015843	Rxrg	58.3509	72.7879	28.4065	36.0824	39.1631	77.0411	125.462	54.0881	79.9886	32.5612	55.844
ENSMUSG00000015846	Rxra	577.946	595.1	735.698	663.653	500.331	465.694	539.142	645.528	878.828	843.768	566.938
ENSMUSG00000015850	Adamtsl4	8.97601	8.81398	5.77345	7.4968	8.6553	10.9626	21.7076	13.3164	14.2328	7.57033	22.9601
ENSMUSG00000015852	Fcrls	26.9004	33.8739	21.8979	33.5834	72.4	102.27	22.8332	44.1105	43.9984	60.0871	102.53
ENSMUSG00000015869	Prpsap1	530.984	639.563	561.164	563	641.936	575.014	854.992	671.026	741.473	651.262	657.838
ENSMUSG00000015879	Fam184b	629.523	555.721	563.94	500.376	707.469	578.545	551.458	415.202	333.251	356.45	348.945
ENSMUSG00000015882	Lcorl	324.031	282.761	370.328	292.572	311.905	222.709	159.869	257.264	267.496	311.595	198.78
ENSMUSG00000015889	Lta4h	261.776	333.631	285.889	363.873	441.37	380.387	351.199	364.601	369.24	313.803	325.238
ENSMUSG00000015932	Dstn	3053.66	2880.91	2837.18	3374.49	3488.36	3671.16	2526.34	3178.57	2941.84	2959.42	3795.52
ENSMUSG00000015937	Macroh2a1	884.141	908.342	801.852	1022.18	955.565	989.717	927.504	908.662	927.788	833.244	978.54
ENSMUSG00000015942	Gtf2ird2	41.8839	42.7535	51.3449	39.344	47.9231	37.4877	64.0593	50.8078	43.0408	53.1086	38.2358
ENSMUSG00000015943	Bola1	142.567	217.929	90.933	301.497	324.021	326.833	197.143	195.956	208.053	151.6	323.291
ENSMUSG00000015944	Castor2	154.233	125.7	202.566	166.509	130.161	116.026	112.957	111.98	164.463	199.295	92.9291
ENSMUSG00000015947	Fcgr1	3.81014	9.11979	4.86532	29.4612	6.27201	17.2581	5.82987	9.00607	8.53702	12.7255	21.0289
ENSMUSG00000015950	Ncf1	5.58096	10.5457	5.36224	9.94609	8.8608	14.8937	11.1662	17.5025	12.4548	13.9063	29.401
ENSMUSG00000015957	Wnt11	6.70518	12.6797	4.54247	18.137	13.2624	13.2778	25.0607	30.9925	26.3698	45.8002	66.9589
ENSMUSG00000015961	Adss	482.444	511.033	512.015	650.28	560.027	507.926	431.607	462.909	525.214	496.923	645.163
ENSMUSG00000015966	Il17rb	18.5269	13.1661	17.5088	22.0997	11.6289	12.0796	24.2726	16.0981	23.8747	12.151	13.8788
ENSMUSG00000015968	Cacna1d	846.04	878.205	778.635	590.189	533.556	462.092	1069.26	867.163	1066.46	793.2	688.886
ENSMUSG00000015970	Chdh	43.0095	26.6326	30.7596	23.0706	19.1977	12.0755	48.9649	38.9648	34.4326	30.3609	16.5217
ENSMUSG00000015971	Actr8	249.575	244.66	266.486	300.133	265.317	287.858	231.692	275.815	252.156	245.229	261.825
ENSMUSG00000015980	Lrrc27	30.2835	24.008	17.0747	35.4007	23.3952	30.8678	35.1913	22.8464	27.273	30.4385	31.4454
ENSMUSG00000015981	Stk32c	14.4125	14.6896	8.10522	8.25353	6.87171	18.7529	19.6869	17.8406	14.2605	13.0065	27.3047
ENSMUSG00000015994	Fnta	623.473	572.833	571.424	751.621	659.331	747.277	620.425	616.512	613.355	461.742	622.845
ENSMUSG00000016018	Mtrex	156.212	143.243	201.591	186.528	172.999	162.084	127.714	138.255	158.246	181.029	147.195
ENSMUSG00000016024	Lbp	154.28	525.155	211.045	348.795	346.787	635.815	693.469	1024.15	779.221	984.935	2729.29
ENSMUSG00000016028	Celsr1	1783.59	1684.32	1517.25	1194.45	1390.75	1424.47	1303.6	1581.72	1405.25	1496.36	1381.35
ENSMUSG00000016087	Fli1	17.8202	13.2793	25.6644	29.5336	25.5304	46.4124	14.9555	20.5968	22.5059	58.7442	80.0699
ENSMUSG00000016128	Stard13	94.322	99.3194	110.639	88.873	96.5194	75.0011	89.93	72.3867	99.8756	94.3773	69.6078
ENSMUSG00000016179	Camk1g	6.75348	5.53783	3.78593	6.47442	9.78543	4.29504	16.2921	5.5073	6.48041	4.92153	7.18694
ENSMUSG00000016181	Utp25	53.3938	57.0695	47.3201	43.512	41.6514	67.0148	65.8657	55.4079	55.7412	61.435	45.08
ENSMUSG00000016194	Hsd11b1	2949.26	3023.49	2410.88	3590.62	2419.35	3434.16	1846.84	3432.01	2084.19	1984.04	2335.33
ENSMUSG00000016200	Syt14	112.336	79.6752	69.4342	67.754	53.4398	82.8044	72.9796	84.0149	94.2823	112.419	63.7212
ENSMUSG00000016206	H2-M3	34.6023	27.8798	21.7607	26.8884	26.6613	36.3481	34.9183	33.5494	30.9872	24.497	31.021
ENSMUSG00000016239	Lonrf3	889.312	729.923	1018.2	642.908	494.403	494.832	450.662	769.226	873.029	1131.55	400.134
ENSMUSG00000016252	Atp5e	360.152	523.023	244.929	803.52	646.48	735.751	425.369	462.755	434.415	284.845	733.052
ENSMUSG00000016253	Nelfcd	276.509	269.832	250.975	244.975	286.837	277.78	304.915	261.986	247.492	203.449	223.428
ENSMUSG00000016256	Ctsz	3411.57	3712.14	2960.49	3635.53	3842.42	4093.83	2911.32	3030.95	3111.3	2794.54	3624.9
ENSMUSG00000016257	Prelid3b	409.359	411.315	453.385	512.682	502.658	539.011	320.205	308.854	351.611	381.461	408.544
ENSMUSG00000016308	Ube2a	252.678	233.115	247.127	337.004	290.237	305.552	215.997	217.044	200.978	169.758	214.216
ENSMUSG00000016319	Slc25a5	4535.2	5225.04	4172.51	6180.05	6016.73	6447.62	3743.61	5035.37	4832.5	4380.67	5638.94
ENSMUSG00000016344	Ppdpf	796.238	1195.84	582.902	1735.47	1479.59	1702.75	1039.77	985.917	895.717	673.09	1740.93
ENSMUSG00000016346	Kcnq2	2.13139	2.5314	0	2.44095	1.33116	1.00254	16.4901	6.77479	2.80038	4.0231	2.10496
ENSMUSG00000016349	Eef1a2	46.4969	69.1831	29.0142	66.1006	54.389	67.5036	274.982	139.949	80.3729	77.2596	62.0421
ENSMUSG00000016356	Col20a1	30.3731	21.2126	19.9267	17.7298	15.9968	8.88886	145.079	22.0468	129.452	15.3364	24.6344
ENSMUSG00000016382	Pls3	2413.57	2345.28	1940.75	2201.64	2165.9	2141.58	1400.57	2565.86	2018.02	2180.57	2032.99
ENSMUSG00000016386	Mpped2	139.451	179.746	192.516	177.979	209.792	149.667	90.763	112.052	83.7	81.9807	159.984
ENSMUSG00000016409	Nkap	247.244	177.554	233.586	203.218	205.787	201.058	159.541	201.873	206.699	234.082	204.098
ENSMUSG00000016427	Ndufa1	178.418	289.124	113.984	494.074	343.397	454.87	267.998	243.473	185.923	195.033	416.959
ENSMUSG00000016477	E2f3	833.88	766.637	903.161	800.84	893.539	776.341	571.23	660.45	660.305	827.446	611.378
ENSMUSG00000016481	Cr1l	896.767	984.66	952.196	1250.88	957.33	1001.81	710.552	850.014	992.406	922.139	1015.48
ENSMUSG00000016487	Ppfibp1	23.7787	18.206	26.2141	21.1801	24.2696	28.0117	39.3483	28.6118	50.9485	54.6275	39.9346
ENSMUSG00000016493	Cd46	36.8666	32.3421	37.7837	24.2134	28.7505	34.2517	53.1662	28.4325	26.0218	20.9322	37.1205
ENSMUSG00000016494	Cd34	95.8541	140.288	101.336	139.208	261.872	277.63	161.836	149.316	169.909	258.802	578.817
ENSMUSG00000016495	Plgrkt	232.082	246.37	213.576	293.936	268.621	320.437	328.097	241.626	216.458	218.034	342.16
ENSMUSG00000016496	Cd274	121.988	106.012	94.7887	101.155	95.4112	108.148	158.19	114.095	144.248	120.823	138.058
ENSMUSG00000016503	Gtf3a	345.194	402.649	331.298	466.617	489.594	394.64	451.945	342.369	399.478	311.083	438.617
ENSMUSG00000016510	Mtif3	281.803	258.889	270.226	339.593	304.796	291.24	193.367	240.41	220.818	209.31	220.968
ENSMUSG00000016520	Lnx2	118.852	121.902	144.087	107.259	192.181	166.819	132.55	100.837	133.642	225.199	136.738
ENSMUSG00000016526	Dyrk3	72.2494	94.9957	78.2825	79.3046	107.943	87.6483	100.536	118.614	110.346	77.1823	143.052
ENSMUSG00000016528	Mapkapk2	683.771	736.646	691.725	812.997	829.01	830.002	784.713	710.594	930.348	718.596	740.576
ENSMUSG00000016534	Lamp2	11352.5	10425.3	9967.2	10657.6	9838.4	9629.25	7106.64	10226.1	10838.1	11920.3	10860.1
ENSMUSG00000016541	Atxn10	4912.45	5373.57	4407.05	5608.47	5778.03	5665.11	4029.57	4890.55	4660.66	4466.93	4980.7
ENSMUSG00000016552	Foxred2	1677.98	1604.82	1468.89	1409.73	1396.68	1414.39	1222.05	1497.53	1418.15	1515.39	1301.31
ENSMUSG00000016554	Eif3d	600.975	709.803	651.724	736.8	747.792	680.876	543.747	665.096	684.014	745.074	700.693
ENSMUSG00000016559	H3f3b	2266.93	2686.38	1922.93	2956.24	2943.59	3262.7	2665.69	2556.02	2643.01	2188.22	3535.61
ENSMUSG00000016619	Nup50	1486.48	1217.03	1187.74	1243.83	1186.88	1204.44	961.491	1237	1279.81	1454.15	1093.54
ENSMUSG00000016624	Phf21b	379.268	478.611	363.263	204.769	280.177	276.267	814.149	509.712	264.615	249.663	493.324
ENSMUSG00000016637	Ift27	687.288	811.844	610.639	1084.69	916.938	1030.23	619.988	844.057	734.14	586.979	948.497
ENSMUSG00000016664	Pacsin2	223.303	198.931	203.902	221.373	214.405	234.833	248.441	189.439	272.342	244.027	230.163
ENSMUSG00000016756	Cmah	18.4972	14.1622	15.1705	12.4974	13.3549	10.0682	20.1883	14.5185	13.1147	16.263	10.1188
ENSMUSG00000016757	Ttll12	822.273	950.195	896.6	1006.07	928.908	994.331	739.773	775.351	878.188	933.637	864.475
ENSMUSG00000016763	Scube1	534.631	444.446	332.777	481.833	332.88	696.463	392.976	294.565	317.896	284.623	489.982
ENSMUSG00000016831	Tox4	113.966	108.309	140.496	136.238	115.983	114.849	110.028	114.612	122.561	130.56	110.701
ENSMUSG00000016833	Mrps18c	118.543	171.777	102.462	232.761	179.165	221.144	114.159	98.3963	130.475	138.931	205.527
ENSMUSG00000016918	Sulf1	50.2431	163.865	53.8038	72.7691	74.7243	57.8267	119.667	158.382	136.602	167.88	131.803
ENSMUSG00000016921	Srsf6	836.139	995.705	1055.54	1213.54	812.442	860.926	1511.59	1014.73	1084.02	909.733	1138.49
ENSMUSG00000016933	Plcg1	771.153	677.304	995.049	715.426	695.169	592.309	1004.32	907.865	875.372	837.45	744.958
ENSMUSG00000016940	Kctd2	172.87	186.454	126.772	171.864	185.841	219.082	178.608	161.018	195.296	130.858	191.714
ENSMUSG00000016946	Kctd5	1213.99	1180.38	1339.34	1495.47	1498.62	1331.98	902.155	1240.5	1308.43	1128.56	1065.17
ENSMUSG00000016984	Etaa1	224.915	211.68	212.426	187.098	223.955	268.976	147.53	213.758	212.068	201.629	217.147
ENSMUSG00000016995	Matn4	29.9099	223.018	21.0325	127.066	33.9937	23.2744	1711.48	59.0652	1218.99	36.1068	19.4706
ENSMUSG00000017007	Rbpjl	3.12355	13.0044	0.99728	5.4114	2.05609	2.26333	97.8456	2.76871	39.399	3.17515	1.76234
ENSMUSG00000017009	Sdc4	8430.48	7823.71	11855.7	10677.6	6173.5	7468.54	5329.39	7734.33	8462.75	9112.68	5948.3
ENSMUSG00000017057	Il13ra1	504.978	442.979	509.821	479.51	443.644	497.45	441.717	383.422	441.567	504.072	564.765
ENSMUSG00000017119	Nbr1	775.237	631.46	839.011	646.803	607.635	649.341	666.807	750.833	754.457	725.144	575.308
ENSMUSG00000017132	Cyth1	564.489	506.887	580.361	615.087	558.615	594.194	530.94	577.339	474.106	505.143	460.189
ENSMUSG00000017144	Rnd3	947.696	1120.28	1016.14	994.594	945.769	1294.82	1117.34	899.373	1198.83	1331.65	916.793
ENSMUSG00000017146	Brca1	4.32261	3.73769	3.69594	4.56403	3.59657	4.08267	3.14176	3.60508	3.98745	3.48137	2.24657
ENSMUSG00000017167	Cntnap1	59.6365	76.306	60.3634	53.9572	51.8691	80.7582	121.41	130.191	92.7445	82.3334	133.745
ENSMUSG00000017176	Nt5c3b	315.27	341.58	330.569	360.709	342.236	339.609	311.999	306.692	299.726	269.984	355.55
ENSMUSG00000017188	Coa3	306.638	437.156	238.259	630.514	491.732	564.977	284.155	351.417	312.588	254.358	462.964
ENSMUSG00000017210	Med24	283.491	281.78	294.91	268.181	297.882	283.234	339.036	366.387	312.112	303.712	335.534
ENSMUSG00000017221	Psmd3	2424.8	2336.1	2384.89	2680.75	2799.18	2746.64	2473.18	2551.91	2607.25	2260.58	2673.21
ENSMUSG00000017264	Exosc10	970.93	958.63	1224.19	1150.96	1050.1	977.409	998.243	930.811	1155.13	1073.36	1005.14
ENSMUSG00000017286	Glod4	667.219	754.894	475.188	761.691	584.206	682.781	556.478	801.617	752.808	492.173	721.318
ENSMUSG00000017288	Vps53	270.101	297.222	277.938	330.783	293.122	285.424	248.761	279.925	289.171	275.827	282.523
ENSMUSG00000017291	Taok1	2965.52	2276.98	2780.21	2115.33	2103.3	1962.98	1625.88	2298.17	2476.16	2737.6	1668.75
ENSMUSG00000017299	Dnttip1	168.755	163.943	135.681	183.035	203.659	214.612	161.897	160.748	161.935	136.422	194.032
ENSMUSG00000017307	Acot8	194.231	240.094	211.023	307.105	313.243	295.941	207.534	200.138	185.732	176.535	268.621
ENSMUSG00000017314	Mpp2	408.899	404.89	469.462	451.911	466.843	400.599	331.576	321.884	386.314	463.152	345.27
ENSMUSG00000017344	Vtn	1343.33	3381.69	1908.01	4546.68	5019.85	6251.64	16349.8	3594.13	8401.99	4966.38	8870.51
ENSMUSG00000017376	Nlk	121.41	128.876	140.405	139.527	133.751	120.82	117.392	113.14	122.919	118.394	120.794
ENSMUSG00000017386	Traf4	639.8	760.409	730.286	908.6	812.265	955.003	582.283	672.657	535.259	693	856.191
ENSMUSG00000017390	Aldoc	51818	55904.3	41771.6	66894.5	62610.2	66866.9	41859.1	51446.2	49309.6	42743	57158
ENSMUSG00000017400	Stac2	1.83137	2.33736	5.84667	4.44437	1.20574	4.11221	12.3359	8.65763	3.28247	7.97823	4.65213
ENSMUSG00000017404	Rpl19	2032.9	2372.94	1849.54	3008.04	2903.49	3145.11	2441	2357.67	2590.21	2222.32	3305.19
ENSMUSG00000017405	Nek8	374.435	372.501	258.717	567.372	528.94	376.198	528.15	450.62	322.659	293.182	476.301
ENSMUSG00000017412	Cacnb4	59.0583	70.7126	36.0144	54.1571	64.4401	54.3851	95.8288	124.035	81.9174	85.3979	117.763
ENSMUSG00000017417	Plxdc1	49.0281	144.032	64.8774	137.437	252.365	314.265	674.568	155.545	244.027	179.556	437.281
ENSMUSG00000017418	Arl5b	113.901	121.236	102.415	172.458	131.217	163.98	113.544	102.067	105.285	117.668	165.512
ENSMUSG00000017421	Zfp207	3021.6	2986.62	4069.48	4373.4	3479.25	3262.08	2490.67	2626.17	3604.3	3891.44	2839.18
ENSMUSG00000017428	Psmd11	455.158	364.193	460.712	441.574	471.556	403.37	328.366	338.584	405.684	378.869	390.309
ENSMUSG00000017446	C1qtnf1	32.1611	49.9166	33.2771	46.1871	24.2315	47.2742	201.309	44.8821	163.275	71.4169	50.122
ENSMUSG00000017453	Pipox	100.455	135.031	62.8731	87.326	90.1423	106.673	194.012	134.291	105.108	102.149	182.543
ENSMUSG00000017466	Timp2	4327.98	4201.28	3857.74	4306.29	3853.76	4338.57	3324.73	3795.9	3822	4110.14	4567.51
ENSMUSG00000017478	Zc3h18	288.775	343.451	422.29	364.246	383.313	316.8	404.453	336.636	374.109	378.426	395.21
ENSMUSG00000017485	Top2b	369.24	272.82	320.006	338.77	300.433	237.115	291.202	275.315	298.4	327.508	280.277
ENSMUSG00000017491	Rarb	63.5745	65.1318	72.4415	55.9898	50.6115	82.1549	44.485	34.1933	39.4819	36.2074	43.2131
ENSMUSG00000017493	Igfbp4	54.6866	149.469	67.4068	129.779	96.7163	95.6958	990.737	126.656	702.092	87.8168	156.921
ENSMUSG00000017499	Cdc6	7.74129	16.2448	7.42038	7.24814	9.15592	20.3794	22.9468	9.60773	19.1507	2.69814	5.2167
ENSMUSG00000017548	Suz12	92.3029	76.6368	100.929	92.4203	81.2805	79.2006	73.3328	89.3637	99.9803	98.1745	76.543
ENSMUSG00000017550	Atad5	132.815	128.494	115.751	129.298	91.9456	130.024	136.845	152.498	150.264	140.808	133.429
ENSMUSG00000017561	Crlf3	507.572	551.149	581.451	570.653	408.683	458.142	419.195	490.31	510.381	484.832	321.386
ENSMUSG00000017615	Tnfaip1	2137.82	2153.78	2110.63	2316.5	2474.03	2355.08	2436.24	2007.16	2418.3	2161.93	2425.17
ENSMUSG00000017631	Abr	7400.19	6304.26	8047.03	6142.07	6284.07	6060.06	4758.65	6618.53	6359.4	6807.94	4787.92
ENSMUSG00000017639	Rab11fip4	3419.96	2862.65	3916.66	2411.87	2635.04	2457.08	1961.87	2585.63	2525.45	3069.86	2023
ENSMUSG00000017652	Cd40	1.08132	0.599727	7.14429	1.48299	2.1329	5.02045	1.94105	1.12104	1.47375	2.00419	4.79298
ENSMUSG00000017664	Slc35c2	527.852	584.357	468.41	554.119	634.607	619.341	458.489	522.083	467.221	448.328	516.14
ENSMUSG00000017667	Zfp334	722.159	751.175	741.703	583.885	678.473	656.546	591.554	744.797	689.912	837.923	631.838
ENSMUSG00000017670	Elmo2	3417.18	3449.98	2866.57	3138.54	3623.23	3721.44	2793.67	3305.47	2632.92	2745.13	3002.17
ENSMUSG00000017677	Wsb1	718.881	571.642	519.784	565.376	629.855	489.057	920.082	612.461	462.364	435.447	706.586
ENSMUSG00000017679	Ttpal	281.731	284.494	344.058	195.071	200.407	249.684	324.256	229.201	270.968	328.345	243.138
ENSMUSG00000017686	Rhot1	1061.11	847.416	1152.07	973.556	853.086	813.328	940.013	835.272	885.255	942.525	731.787
ENSMUSG00000017692	Rhbdl3	25.9866	24.5285	30.6701	32.8096	21.2994	30.6225	32.1344	30.5771	33.2601	32.0718	28.713
ENSMUSG00000017697	Ada	0.673478	0.645418	3.86906	1.4035	0.665543	0.64873	3.81295	4.17855	3.01884	1.17354	2.8562
ENSMUSG00000017707	Serinc3	5997.49	6128.47	5406.62	6663.83	6453.62	7087.23	6056.16	6205.45	7131.69	6237.89	7480.64
ENSMUSG00000017713	Tha1	102.661	132.806	105.104	120.525	166.296	134.434	122.332	99.0979	99.5789	102.582	128.704
ENSMUSG00000017715	Pgs1	419.446	417.343	533.425	526.988	536.914	438.477	515.699	454.919	604.122	440.352	430.161
ENSMUSG00000017716	Birc5	30.7649	7.85942	16.2237	12.5944	31.766	12.906	45.6318	30.0087	12.7571	16.8537	27.5597
ENSMUSG00000017718	Afmid	37.7429	44.1426	9.32308	26.5898	59.9075	23.4972	45.7311	32.5063	49.1663	33.9056	23.2348
ENSMUSG00000017721	Pigt	5983.53	6881.97	5894.2	7054.79	7073.96	6464.94	5461.3	6498.14	6277.72	6237.78	6949.93
ENSMUSG00000017724	Etv4	640.141	796.224	723.614	832.394	935.537	831.077	963.54	685.719	523.455	602.586	957.686
ENSMUSG00000017734	Dbndd2	973.529	1534.7	1023.62	1874.92	1776.12	1893.13	1560.77	1307.99	1183.82	808.397	1430
ENSMUSG00000017740	Slc12a5	7.70749	11.5874	5.13873	9.12501	19.5689	8.66775	39.0073	14.0235	7.30231	10.2891	8.91841
ENSMUSG00000017747	Ghdc	200.819	215.985	167.444	214.885	198.229	172.508	156.476	168.313	193.043	212.043	189.071
ENSMUSG00000017754	Pltp	846.8	2133.6	831.44	1335.57	1650.02	2250.65	2271.14	3994.91	2933.15	2755.54	7626.16
ENSMUSG00000017756	Slc12a7	211.099	208.82	184.967	169.074	154.01	162.09	344.85	195.547	291.025	178.924	179.207
ENSMUSG00000017760	Ctsa	1993.59	2228.61	1752.73	2089.84	2044	2282.53	1661.51	1987.92	1754.17	1785.72	2076.47
ENSMUSG00000017764	Zswim1	379.165	442.726	418.241	437.275	466.29	461.575	313.856	429.517	419.082	440.688	422.845
ENSMUSG00000017765	Slc12a4	1233.79	1202.46	1323.54	1106.66	1153.25	1084.9	994.294	1177.44	1271.48	1229.55	1021.24
ENSMUSG00000017774	Myo1c	120.857	150.335	115.982	117.564	178.224	158.534	243.001	170.637	195.998	168.195	205.91
ENSMUSG00000017776	Crk	519.313	422.235	602.015	531.403	490.705	452.029	324.312	410.229	536.018	521.401	410.034
ENSMUSG00000017778	Cox7c	948.49	1210.77	612.967	2221.52	1933.67	2367.48	893.071	1093.73	917.82	707.043	1782.61
ENSMUSG00000017781	Pitpna	788.693	778.324	781.893	1019.37	881.623	888.873	1018.16	817.098	911.195	888.23	1063.84
ENSMUSG00000017801	Mlx	140.269	206.407	246.329	244.23	214.859	219.583	150.76	156.63	193.557	155.749	170.87
ENSMUSG00000017802	Retreg3	1161.44	1157.67	1360.03	1232.98	1073.16	1296.63	1006.16	1013.8	1222.97	1220.81	1017.17
ENSMUSG00000017817	Jph2	100.182	95.6653	107.484	109.437	99.5511	130.727	75.6025	62.7449	72.1964	88.8864	106.58
ENSMUSG00000017830	Dhx58	14.9592	8.56151	15.7115	9.27209	9.56963	14.5812	16.0483	9.73767	15.0252	7.68431	10.4505
ENSMUSG00000017831	Rab5a	4174.65	3632.96	3866.08	3953.49	4145.14	4215.63	2709.96	3695.45	3377.13	3379.6	3345.71
ENSMUSG00000017837	Nkiras2	167.142	182.544	181.033	264.072	237.332	248.722	179.602	180.017	203.499	179.728	233.71
ENSMUSG00000017843	Ppp2r5c	1753.35	1590.67	1780.66	1506.87	1557	1559.47	1192.91	1577.62	1451.09	1577.67	1318.93
ENSMUSG00000017858	Ift52	128.286	141.453	118.438	151.738	116.402	144.992	162.15	150.76	134.952	117.523	172.685
ENSMUSG00000017861	Mybl2	12.5435	4.14218	5.55094	4.51677	6.47051	7.27463	17.9846	6.73886	7.09583	7.32149	11.8893
ENSMUSG00000017897	Eya2	10.7633	6.1771	16.1795	7.13401	24.7193	20.7036	30.268	19.1447	19.6439	21.8384	12.0122
ENSMUSG00000017929	B4galt5	117.481	87.8761	62.505	83.5219	63.3749	53.9725	48.7613	44.4871	53.9751	83.7135	64.5365
ENSMUSG00000017943	Gdap1l1	335.765	306.099	246.304	328.684	405.105	340.501	252.554	232.01	243.858	273.008	325.743
ENSMUSG00000017969	Ptgis	8.1829	20.2038	15.5601	13.0527	13.7963	41.5083	14.6962	27.8468	23.9556	52.8341	46.1948
ENSMUSG00000017978	Cadps2	46.7722	70.0823	43.8549	70.3128	47.9043	65.8968	88.0071	95.7123	79.4058	60.061	71.8387
ENSMUSG00000017999	Ddx27	71.4637	75.0829	101.91	97.6677	98.5171	93.9368	93.1432	96.8675	104.333	94.3412	93.3235
ENSMUSG00000018001	Cyth3	233.631	221.712	198.946	222.362	284.917	232.2	385.169	220.52	299.326	241.702	287.923
ENSMUSG00000018008	Cyth4	17.0214	19.7442	21.8792	23.3281	28.3059	33.095	26.6866	16.0002	22.9476	27.6004	32.1323
ENSMUSG00000018012	Rac3	43.9939	53.9357	50.6746	88.2894	73.4716	73.4471	78.3181	58.5703	31.5143	24.2037	56.0793
ENSMUSG00000018040	Rrp7a	259.371	336.619	282.568	312.349	317.109	332.384	272.787	236.91	319.588	289.267	311.287
ENSMUSG00000018042	Cyb5r3	541.369	762.021	410.609	722.855	684.884	834.109	1154.78	1044.16	945.761	886.201	1690.82
ENSMUSG00000018068	Ints2	52.0663	45.7564	63.4108	46.9499	45.4444	33.2531	53.5174	51.4652	58.2958	50.235	32.1431
ENSMUSG00000018076	Med13l	1073.43	749.459	1288.5	769.835	751.156	648.75	706.201	911.081	1051.91	1193.94	704.823
ENSMUSG00000018102	H2bc4	1526.08	1764.05	1237.67	2812.23	2257.22	2761.29	1380.19	1423.53	1262.46	1056.66	1889.76
ENSMUSG00000018126	Baiap2l2	21.1721	4.74935	7.38101	25.4585	6.04559	9.54487	1.60186	5.49553	8.84313	1.72378	30.7764
ENSMUSG00000018143	Mafk	72.8446	98.6973	97.948	87.9423	101.313	129.815	136.972	136.569	108.837	155.058	170.246
ENSMUSG00000018160	Med1	220.529	174.845	274.33	158.208	162.828	191.612	172.116	209.298	225.583	297.836	185.774
ENSMUSG00000018166	Erbb3	16.2198	259.179	19.6882	115.396	20.2626	12.4622	2192	66.1403	1944.44	26.3813	47.4439
ENSMUSG00000018167	Stard3	229.419	249.673	223.441	345.256	357.503	313.78	258.981	269.802	263.57	220.618	307.572
ENSMUSG00000018169	Mfng	2.38903	6.59385	3.26173	5.7614	5.42049	15.5898	6.7434	8.77001	11.7673	9.99826	29.4544
ENSMUSG00000018171	Vmp1	578.65	575.44	447.426	559.314	535.928	608.252	393.369	506.941	513.812	377.979	521.58
ENSMUSG00000018189	Uchl5	77.3991	85.3945	109.17	119.056	96.6367	93.9687	89.8786	94.5825	117.81	88.9114	96.985
ENSMUSG00000018196	Glrx2	668.421	689.687	568.069	741.072	741.252	782.305	540.633	553.174	467.841	497.92	617.42
ENSMUSG00000018199	Ro60	1882.65	1447.86	1759.23	1354.34	1465.44	1279.29	960.093	1465.35	1544.64	1682.8	1129.48
ENSMUSG00000018209	Stk4	95.9071	84.5825	103.69	100.892	96.1571	86.828	88.8835	83.7409	97.5207	101.202	89.1373
ENSMUSG00000018217	Pmp22	2836.88	2638.86	2387.48	2824.05	3160.12	3577.66	1933.24	2317.1	2311.09	2198.31	2680.53
ENSMUSG00000018238	Gdf9	11.4315	23.9727	14.4069	22.7978	16.9076	15.5778	10.8095	14.7559	18.6583	12.2485	21.5806
ENSMUSG00000018239	Zcchc10	70.2326	73.3943	45.8868	63.4089	75.8589	55.6494	63.0811	54.38	56.6995	35.3655	48.8896
ENSMUSG00000018286	Psmb6	1356.31	1667.6	1130.58	2413.51	2052.87	2262.9	1394.74	1486.96	1394.34	1272.56	2002.22
ENSMUSG00000018287	Spag7	508.008	582.064	456.027	643.231	721.172	684.324	452.867	503.778	493.044	419.699	552.215
ENSMUSG00000018293	Pfn1	1953.4	2485.64	1778.96	3124.28	3236.41	2937.91	2161.92	2027.03	2111.61	2047.07	3068.45
ENSMUSG00000018322	Tomm34	784.515	895.968	879.009	1148.79	1036.94	1091.99	942.323	844.794	918.419	860.183	1045.44
ENSMUSG00000018326	Ywhab	2367.01	2181.46	2445.05	2780.12	2470.15	2672.29	2026.13	2048.34	2307.09	2323.84	2368.76
ENSMUSG00000018334	Ksr1	331.982	323.435	439.868	301.619	260.177	230.165	426.818	444.337	494.585	470.294	291.26
ENSMUSG00000018339	Gpx3	16.8811	21.0186	14.7239	29.6693	14.7519	25.4305	36.2149	51.9215	48.5759	55.8012	81.3183
ENSMUSG00000018340	Anxa6	3584.23	3667.22	4055.8	3685.33	3578.34	3813.1	3070.6	2899.57	3466.43	3298	2812.18
[truncated: 13,912 more rows]

## Sheet: Proteomics counts
			quantitiy								peptides identified
[truncated: 3,624 more rows]

[truncated: 2 more sheets: Proteomics diff expression, RNAseq and proteomics]
